# Supplementary material for: Crystal structure and Hirshfeld surface analysis of new polymorph of racemic 2-phenyl­butyramide
Source: Acta Crystallogr E Crystallogr Commun. 2019 May 21;75(Pt 6):826–9. doi: 10.1107/S2056989019007011 (PMC6658964; doi:10.1107/S2056989019007011)
Supplement: Supplementary file 1 [file e-75-00826-sup1.cif]

##############################################################################
#                                                                            #
# This CIF contains the data in a paper accepted for publication in          #
# Acta Crystallographica Section E. It conforms to the requirements of       #
# Notes for Authors for Acta Crystallographica Section E, and has been       #
# peer reviewed under the auspices of the IUCr Commission on Journals.       #
#                                                                            #
# Full details of the Crystallographic Information File format               #
# are given in the paper "The Crystallographic Information File (CIF):       #
# a New Standard Archive File for Crystallography" by S. R. Hall, F. H.      #
# Allen and I. D. Brown [Acta Cryst. (1991), A47, 655-685].                  #
#                                                                            #
# The current version of the core CIF dictionary is obtainable from          #
# ftp://ftp.iucr.org/pub/cif_core.dic.                                       #
#                                                                            #
# Software is freely available for graphical display of the structure(s)     #
# in this CIF. For information consult the CIF software page                 #
# http://www.iucr.org/resources/cif/software.                                #
#                                                                            #
# This file may be used for bona fide research purposes within the           #
# scientific community so long as proper attribution is given to the journal # 
# article from which it was obtained.                                        #
#                                                                            #
##############################################################################
data_I
_database_code_depnum_ccdc_archive 'CCDC 1916098'
_audit_creation_method
;
Olex2 1.2
(compiled 2018.05.29 svn.r3508 for OlexSys, GUI svn.r5506)
;
_journal_date_recd_electronic     2019-04-29
_journal_date_accepted     2019-05-14
_journal_name_full     'Acta Crystallographica, Section E'
_journal_year     2019
_journal_volume     75
_journal_issue      6
_journal_page_first     826
_journal_page_last     829
_journal_paper_category     GO
_journal_paper_doi     10.1107/S2056989019007011
_journal_coeditor_code     YK2123
_publ_contact_author_name     'Sergei Rigin'
_publ_contact_author_address
;
Department of Chemistry, New Mexico Highlands University,
Las Vegas, New Mexico, USA 87701
;
_publ_contact_author_email     'rigindale@gmail.com'
_publ_contact_author_fax     ?
_publ_contact_author_phone     '+1(505)587-9442'
_publ_section_title
;
Crystal structure and Hirshfeld surface analysis of new polymorph of racemic
2-phenylbutyramide
;
loop_
    _publ_author_name
    _publ_author_footnote
    _publ_author_address
    'Rigin, Sergei' .
;
Department of Chemistry, New Mexico Highlands University, Las Vegas,
New Mexico, 87701
USA
;
    'Armijo, Beatrice' .
;
Department of Chemistry, New Mexico Highlands University, Las Vegas,
New Mexico, 87701
USA
;
    'Krivoshein, Arcadius V.' .
;
Department of Physical & Applied Sciences,
University of Houston -- Clear Lake,
2700 Bay Area Boulevard, Houston, TX 77058
USA
;
    'Fonari, Marina' .
;
Institute of Applied Physics, Academy str., 5 MD2028, Chisinau, Moldova
;
    'Timofeeva, Tatiana' .
;
Department of Chemistry, New Mexico Highlands University, Las Vegas,
New Mexico, 87701
USA
;
_publ_section_synopsis
;
The crystal structure of new polymorph is reported in which an N---H...O
hydrogen bond links molecules into chains with antiparallel (centrosymmetric)
packing.
;
_chemical_name_systematic
;
2-Phenylbutyramide
;
_chemical_name_common     ?
_chemical_formula_moiety     'C10 H13 N O'
_chemical_formula_sum     'C10 H13 N O'
_chemical_formula_iupac     'C10 H13 N O'
_chemical_formula_weight     163.21
_chemical_melting_point     ?
_space_group_crystal_system     monoclinic
_space_group_name_H-M_alt     'P 21/c'
_space_group_name_Hall     '-P 2ybc'
loop_
    _space_group_symop_operation_xyz
    'x, y, z'
    '-x, y+1/2, -z+1/2'
    '-x, -y, -z'
    'x, -y-1/2, z-1/2'
_cell_length_a     8.575(2)
_cell_length_b     10.746(3)
_cell_length_c     9.798(3)
_cell_angle_alpha     90
_cell_angle_beta     101.811(3)
_cell_angle_gamma     90
_cell_volume     883.8(4)
_cell_formula_units_Z     4
_cell_measurement_reflns_used     3598
_cell_measurement_theta_min     2.426
_cell_measurement_theta_max     30.136
_cell_measurement_temperature     100
_exptl_crystal_description     block
_exptl_crystal_colour     colourless
_exptl_crystal_size_max     0.15
_exptl_crystal_size_mid     0.1
_exptl_crystal_size_min     0.1
_exptl_crystal_density_diffrn     1.227
_exptl_crystal_density_meas     ?
_exptl_crystal_density_method     ?
_exptl_crystal_F_000     352
_exptl_absorpt_coefficient_mu     0.079
_exptl_absorpt_correction_type     multi-scan
_exptl_absorpt_process_details
;
(SADABS; Bruker, 2004)
;
_exptl_absorpt_correction_T_min     0.6740
_exptl_absorpt_correction_T_max     0.7460
_diffrn_ambient_temperature     100
_diffrn_source     ?
_diffrn_radiation_type     MoK\a
_diffrn_radiation_wavelength     0.71073
_diffrn_measurement_device_type     'Bruker APEXII CCD'
_diffrn_measurement_method     '\f and \w scans'
_diffrn_detector_area_resol_mean     ?
_diffrn_reflns_number     9961
_diffrn_reflns_av_R_equivalents     0.0376
_diffrn_reflns_av_unetI/netI     0.0300
_diffrn_reflns_theta_min     2.426
_diffrn_reflns_theta_max     28.496
_diffrn_reflns_theta_full     25.242
_diffrn_measured_fraction_theta_max     1.000
_diffrn_measured_fraction_theta_full     1.000
_diffrn_reflns_limit_h_min     -11
_diffrn_reflns_limit_h_max     10
_diffrn_reflns_limit_k_min     -14
_diffrn_reflns_limit_k_max     14
_diffrn_reflns_limit_l_min     -13
_diffrn_reflns_limit_l_max     13
_diffrn_standards_number     0
_refine_special_details     ?
_reflns_number_total     2240
_reflns_number_gt     1914
_reflns_threshold_expression     'I > 2\s(I)'
_refine_ls_structure_factor_coef     Fsqd
_refine_ls_matrix_type     full
_refine_ls_R_factor_all     0.0474
_refine_ls_R_factor_gt     0.0398
_refine_ls_wR_factor_gt     0.1044
_refine_ls_wR_factor_ref     0.1097
_refine_ls_goodness_of_fit_ref     1.084
_refine_ls_restrained_S_all     1.084
_refine_ls_number_reflns     2240
_refine_ls_number_parameters     161
_refine_ls_number_restraints     0
_refine_ls_hydrogen_treatment     refall
_refine_ls_weighting_scheme     calc
_refine_ls_weighting_details
              'w=1/[\s^2^(Fo^2^)+(0.0614P)^2^+0.1474P] where P=(Fo^2^+2Fc^2^)/3'
_atom_sites_solution_hydrogens     difmap
_atom_sites_solution_primary     dual
_atom_sites_solution_secondary     ?
_refine_ls_shift/su_max     0.000
_refine_ls_shift/su_mean     0.000
_refine_diff_density_max     0.314
_refine_diff_density_min     -0.272
_refine_ls_extinction_method     none
_refine_ls_extinction_coef     .
loop_
    _atom_type_symbol
    _atom_type_description
    _atom_type_scat_dispersion_real
    _atom_type_scat_dispersion_imag
    _atom_type_scat_source
    'C' 'C' 0.0033 0.0016
                         'International Tables Vol C Tables 4.2.6.8 and 6.1.1.4'
    'H' 'H' 0.0000 0.0000
                         'International Tables Vol C Tables 4.2.6.8 and 6.1.1.4'
    'N' 'N' 0.0061 0.0033
                         'International Tables Vol C Tables 4.2.6.8 and 6.1.1.4'
    'O' 'O' 0.0106 0.0060
                         'International Tables Vol C Tables 4.2.6.8 and 6.1.1.4'
_computing_data_collection
;
SAINT (Bruker, 2004)
;
_computing_cell_refinement
;
APEX2 (Bruker, 2004)
;
_computing_data_reduction
;
SAINT (Bruker, 2004)
;
_computing_structure_solution
;
SHELXT (Sheldrick, 2015a)
;
_computing_structure_refinement
;
SHELXL (Sheldrick, 2015b)
;
_computing_molecular_graphics
;
<i>OLEX2</i> (Dolomanov <i>et al.</i>,  2009)
;
_computing_publication_material
;
<i>OLEX2</i> (Dolomanov <i>et al.</i>,  2009)
;
loop_
    _atom_site_type_symbol
    _atom_site_label
    _atom_site_fract_x
    _atom_site_fract_y
    _atom_site_fract_z
    _atom_site_U_iso_or_equiv
    _atom_site_adp_type
    _atom_site_calc_flag
    _atom_site_occupancy
    _atom_site_disorder_assembly
    _atom_site_disorder_group
    O O1 0.32919(9) 0.23775(7) 0.06137(7) 0.0216(2) Uani d 1 . .
    N N1 0.27946(11) 0.17768(8) 0.26886(9) 0.0192(2) Uani d 1 . .
    H H1A 0.2469(17) 0.1033(15) 0.2342(15) 0.031(4) Uiso d 1 . .
    H H1B 0.2895(17) 0.1927(14) 0.3601(15) 0.028(3) Uiso d 1 . .
    C C1 0.68011(12) 0.34374(9) 0.20614(10) 0.0179(2) Uani d 1 . .
    H H1 0.6296(16) 0.3276(12) 0.1099(14) 0.021(3) Uiso d 1 . .
    C C2 0.84492(13) 0.33963(10) 0.24848(11) 0.0206(2) Uani d 1 . .
    H H2 0.9097(17) 0.3192(13) 0.1809(14) 0.027(3) Uiso d 1 . .
    C C3 0.91672(13) 0.36033(10) 0.38704(11) 0.0217(2) Uani d 1 . .
    H H3 1.0322(19) 0.3568(14) 0.4177(15) 0.035(4) Uiso d 1 . .
    C C4 0.82161(13) 0.38440(10) 0.48320(11) 0.0219(2) Uani d 1 . .
    H H4 0.8698(17) 0.3979(13) 0.5822(15) 0.027(3) Uiso d 1 . .
    C C5 0.65680(13) 0.38737(9) 0.44137(10) 0.0184(2) Uani d 1 . .
    H H5 0.5908(15) 0.4038(12) 0.5099(13) 0.017(3) Uiso d 1 . .
    C C6 0.58384(12) 0.36770(8) 0.30233(10) 0.0151(2) Uani d 1 . .
    C C7 0.40388(12) 0.37876(9) 0.25694(10) 0.0150(2) Uani d 1 . .
    H H7 0.3586(15) 0.3913(12) 0.3424(13) 0.019(3) Uiso d 1 . .
    C C8 0.35882(12) 0.49138(9) 0.16087(11) 0.0189(2) Uani d 1 . .
    H H8A 0.4084(18) 0.5661(13) 0.2142(15) 0.030(4) Uiso d 1 . .
    H H8B 0.4098(16) 0.4803(12) 0.0771(14) 0.024(3) Uiso d 1 . .
    C C9 0.18019(13) 0.50974(11) 0.11476(12) 0.0226(2) Uani d 1 . .
    H H9A 0.1318(18) 0.4394(14) 0.0522(15) 0.033(4) Uiso d 1 . .
    H H9B 0.1575(19) 0.5862(15) 0.0573(16) 0.039(4) Uiso d 1 . .
    H H9C 0.1253(18) 0.5153(14) 0.1957(16) 0.034(4) Uiso d 1 . .
    C C10 0.33405(11) 0.25883(9) 0.18573(10) 0.0148(2) Uani d 1 . .
loop_
    _atom_site_aniso_label
    _atom_site_aniso_U_11
    _atom_site_aniso_U_22
    _atom_site_aniso_U_33
    _atom_site_aniso_U_12
    _atom_site_aniso_U_13
    _atom_site_aniso_U_23
    O1 0.0261(4) 0.0250(4) 0.0141(4) -0.0021(3) 0.0046(3) -0.0035(3)
    N1 0.0241(5) 0.0158(4) 0.0184(4) -0.0028(3) 0.0060(3) -0.0006(3)
    C1 0.0198(5) 0.0181(5) 0.0155(4) -0.0020(4) 0.0026(4) -0.0003(3)
    C2 0.0202(5) 0.0185(5) 0.0244(5) -0.0016(4) 0.0073(4) -0.0004(4)
    C3 0.0168(5) 0.0182(5) 0.0279(5) -0.0025(4) -0.0004(4) 0.0011(4)
    C4 0.0259(6) 0.0191(5) 0.0177(5) -0.0025(4) -0.0025(4) -0.0003(4)
    C5 0.0227(5) 0.0160(5) 0.0162(5) -0.0006(4) 0.0034(4) -0.0003(3)
    C6 0.0167(5) 0.0118(4) 0.0163(4) -0.0012(3) 0.0022(3) 0.0010(3)
    C7 0.0163(5) 0.0159(5) 0.0129(4) -0.0007(3) 0.0035(3) -0.0002(3)
    C8 0.0187(5) 0.0176(5) 0.0202(5) -0.0003(4) 0.0036(4) 0.0036(4)
    C9 0.0196(5) 0.0231(5) 0.0244(5) 0.0031(4) 0.0028(4) 0.0036(4)
    C10 0.0131(4) 0.0158(4) 0.0150(4) 0.0012(3) 0.0020(3) -0.0003(3)
_geom_special_details
;
 All esds (except the esd in the dihedral angle between two l.s. planes)
 are estimated using the full covariance matrix.  The cell esds are taken
 into account individually in the estimation of esds in distances, angles
 and torsion angles; correlations between esds in cell parameters are only
 used when they are defined by crystal symmetry.  An approximate (isotropic)
 treatment of cell esds is used for estimating esds involving l.s. planes.
;
loop_
    _geom_bond_atom_site_label_1
    _geom_bond_atom_site_label_2
    _geom_bond_site_symmetry_2
    _geom_bond_distance
    _geom_bond_publ_flag
    O1 C10 . 1.2316(12) ?
    N1 H1A . 0.890(16) ?
    N1 H1B . 0.895(15) ?
    N1 C10 . 1.3414(13) ?
    C1 H1 . 0.970(13) ?
    C1 C2 . 1.3898(15) ?
    C1 C6 . 1.3982(14) ?
    C2 H2 . 0.973(14) ?
    C2 C3 . 1.3891(15) ?
    C3 H3 . 0.975(16) ?
    C3 C4 . 1.3909(16) ?
    C4 H4 . 0.984(14) ?
    C4 C5 . 1.3890(15) ?
    C5 H5 . 0.979(12) ?
    C5 C6 . 1.3940(14) ?
    C6 C7 . 1.5206(14) ?
    C7 H7 . 1.002(12) ?
    C7 C8 . 1.5333(14) ?
    C7 C10 . 1.5282(13) ?
    C8 H8A . 1.004(14) ?
    C8 H8B . 1.013(13) ?
    C8 C9 . 1.5187(15) ?
    C9 H9A . 1.007(15) ?
    C9 H9B . 0.992(16) ?
    C9 H9C . 1.004(15) ?
loop_
    _geom_angle_atom_site_label_1
    _geom_angle_atom_site_label_2
    _geom_angle_atom_site_label_3
    _geom_angle_site_symmetry_1
    _geom_angle_site_symmetry_3
    _geom_angle
    _geom_angle_publ_flag
    H1A N1 H1B . . 120.1(13) ?
    C10 N1 H1A . . 118.2(9) ?
    C10 N1 H1B . . 121.0(9) ?
    C2 C1 H1 . . 120.6(8) ?
    C2 C1 C6 . . 120.62(9) ?
    C6 C1 H1 . . 118.8(8) ?
    C1 C2 H2 . . 119.4(8) ?
    C3 C2 C1 . . 120.46(10) ?
    C3 C2 H2 . . 120.1(8) ?
    C2 C3 H3 . . 120.9(9) ?
    C2 C3 C4 . . 119.20(10) ?
    C4 C3 H3 . . 119.9(9) ?
    C3 C4 H4 . . 120.6(8) ?
    C5 C4 C3 . . 120.45(9) ?
    C5 C4 H4 . . 119.0(8) ?
    C4 C5 H5 . . 119.9(7) ?
    C4 C5 C6 . . 120.73(9) ?
    C6 C5 H5 . . 119.4(7) ?
    C1 C6 C7 . . 121.41(9) ?
    C5 C6 C1 . . 118.55(9) ?
    C5 C6 C7 . . 119.98(9) ?
    C6 C7 H7 . . 108.0(7) ?
    C6 C7 C8 . . 110.76(8) ?
    C6 C7 C10 . . 110.30(8) ?
    C8 C7 H7 . . 108.4(7) ?
    C10 C7 H7 . . 108.2(7) ?
    C10 C7 C8 . . 111.06(8) ?
    C7 C8 H8A . . 106.5(8) ?
    C7 C8 H8B . . 107.9(8) ?
    H8A C8 H8B . . 108.0(11) ?
    C9 C8 C7 . . 113.41(8) ?
    C9 C8 H8A . . 110.2(8) ?
    C9 C8 H8B . . 110.5(8) ?
    C8 C9 H9A . . 110.4(8) ?
    C8 C9 H9B . . 110.2(9) ?
    C8 C9 H9C . . 112.4(9) ?
    H9A C9 H9B . . 105.6(12) ?
    H9A C9 H9C . . 108.9(12) ?
    H9B C9 H9C . . 109.2(12) ?
    O1 C10 N1 . . 122.40(9) ?
    O1 C10 C7 . . 122.52(9) ?
    N1 C10 C7 . . 115.07(8) ?
loop_
    _geom_torsion_atom_site_label_1
    _geom_torsion_atom_site_label_2
    _geom_torsion_atom_site_label_3
    _geom_torsion_atom_site_label_4
    _geom_torsion_site_symmetry_1
    _geom_torsion_site_symmetry_2
    _geom_torsion_site_symmetry_3
    _geom_torsion_site_symmetry_4
    _geom_torsion
    _geom_torsion_publ_flag
    C1 C2 C3 C4 . . . . 0.44(16) ?
    C1 C6 C7 C8 . . . . -64.48(12) ?
    C1 C6 C7 C10 . . . . 58.89(11) ?
    C2 C1 C6 C5 . . . . 0.03(15) ?
    C2 C1 C6 C7 . . . . 177.01(9) ?
    C2 C3 C4 C5 . . . . 0.18(15) ?
    C3 C4 C5 C6 . . . . -0.70(15) ?
    C4 C5 C6 C1 . . . . 0.59(15) ?
    C4 C5 C6 C7 . . . . -176.43(9) ?
    C5 C6 C7 C8 . . . . 112.46(10) ?
    C5 C6 C7 C10 . . . . -124.17(9) ?
    C6 C1 C2 C3 . . . . -0.55(16) ?
    C6 C7 C8 C9 . . . . -178.47(8) ?
    C6 C7 C10 O1 . . . . -83.85(11) ?
    C6 C7 C10 N1 . . . . 95.67(10) ?
    C8 C7 C10 O1 . . . . 39.34(13) ?
    C8 C7 C10 N1 . . . . -141.14(9) ?
    C10 C7 C8 C9 . . . . 58.60(11) ?
loop_
    _geom_hbond_atom_site_label_D
    _geom_hbond_atom_site_label_H
    _geom_hbond_atom_site_label_A
    _geom_hbond_site_symmetry_A
    _geom_hbond_distance_DH
    _geom_hbond_distance_HA
    _geom_hbond_distance_DA
    _geom_hbond_angle_DHA
    _geom_hbond_publ_flag
    N1 H1B O1 4_566 0.895(15) 2.071(15) 2.9533(13) 168.4(13) yes
_shelx_space_group_comment
;
The symmetry employed for this shelxl refinement is uniquely defined
by the following loop, which should always be used as a source of
symmetry information in preference to the above space-group names.
They are only intended as comments.
;
_shelx_estimated_absorpt_T_min     0.988
_shelx_estimated_absorpt_T_max     0.992
_shelx_hkl_file
;
  -1   0   0 2047.30   66.29
  -2   0   0 5261.77  158.98
  -2   0   0 4562.54  158.78
  -3   0   0 2596.44   82.69
  -3   0   0 2492.95   82.89
  -4   0   0 4775.12  152.98
  -4   0   0 4672.73  153.28
  -5   0   0    5.30    1.30
  -5   0   0    6.40    1.00
  -5   0   0    7.40    1.40
  -6   0   0  708.83   23.80
  -6   0   0  715.53   24.60
  -6   0   0  677.13   25.00
  -7   0   0    0.20    1.60
  -7   0   0    1.70    1.30
  -8   0   0  270.57   12.20
  -8   0   0  273.57   11.50
  -9   0   0    1.60    1.50
  -9   0   0    1.90    1.80
 -10   0   0   -2.20    2.20
 -11   0   0    2.50    2.70
  -1  -1   0    8.90    0.70
  -1  -1   0    8.20    0.70
  -1   1   0   10.90    0.70
  -1   1   0    8.00    0.70
  -2  -1   0 4445.56  125.69
  -2  -1   0 3518.75  125.59
  -2  -1   0 3889.91  125.59
  -2   1   0 3656.63  125.59
  -2   1   0 4227.88  126.29
   2   1   0 3491.45  125.49
  -2   1   0 3995.10  125.99
  -3  -1   0 1079.99   36.20
  -3  -1   0 1106.69   35.60
  -3  -1   0 1064.59   36.30
  -3   1   0 1102.99   35.90
  -3   1   0 1101.49   36.00
  -3   1   0 1092.09   36.30
  -4  -1   0 1139.19   35.00
  -4  -1   0 1015.10   34.60
  -4  -1   0 1032.10   33.90
  -4   1   0 1032.10   34.80
  -4   1   0 1001.00   34.10
  -4   1   0  976.60   34.30
  -5  -1   0   12.70    1.80
  -5  -1   0   11.90    2.00
  -5  -1   0   13.80    1.30
  -5   1   0   16.70    2.10
  -5   1   0   13.90    1.80
  -5   1   0   16.70    1.60
  -6  -1   0   13.40    2.10
  -6  -1   0   12.30    1.40
  -6  -1   0   13.60    2.10
  -6   1   0   13.70    1.90
  -6   1   0   14.30    1.70
  -6   1   0   14.60    2.40
  -7  -1   0   -0.30    1.50
  -7  -1   0   -0.10    0.90
  -7   1   0    1.80    1.20
  -7   1   0   -0.30    0.30
  -7   1   0    1.40    1.50
  -8  -1   0    3.80    1.80
  -8  -1   0    3.00    1.60
  -8   1   0    6.80    1.90
  -8   1   0   -0.40    1.80
  -9  -1   0   19.10    3.60
  -9  -1   0   13.10    2.70
  -9   1   0   14.90    2.70
  -9   1   0   13.40    3.20
 -10  -1   0   20.90    3.80
 -10  -1   0   15.70    3.10
 -10   1   0   13.50    3.10
 -11  -1   0   17.30    4.20
 -11   1   0   23.80    4.30
   0  -2   0  741.93   27.90
   0  -2   0  936.21   28.10
   0   2   0  897.31   28.10
   0   2   0  870.31   28.10
   1  -2   0  250.57    8.50
  -1  -2   0  248.48    8.60
  -1  -2   0  242.48    8.70
  -1   2   0  263.17    8.60
   1   2   0  253.37    8.50
  -1   2   0  239.28    8.60
  -2  -2   0  554.64   18.20
  -2  -2   0  540.05   18.20
  -2   2   0  543.35   17.90
  -2   2   0  534.45   18.10
   2   2   0  515.85   17.70
  -2   2   0  533.85   18.00
  -3  -2   0 1924.91   63.69
  -3  -2   0 1917.11   63.59
  -3   2   0 1893.91   63.29
  -3   2   0 1986.50   63.39
   3   2   0 1883.91   62.99
  -3   2   0 2052.89   63.69
  -4  -2   0   45.30    2.70
  -4  -2   0   41.20    2.00
  -4  -2   0   41.80    2.70
  -4   2   0   40.00    2.40
  -4   2   0   38.30    2.70
   4   2   0   42.30    2.10
  -4   2   0   38.20    2.30
  -5  -2   0  964.70   33.80
  -5  -2   0 1001.10   32.60
  -5  -2   0  971.20   33.60
  -5   2   0  982.30   33.10
  -5   2   0 1021.40   33.30
  -5   2   0  973.50   33.80
  -6  -2   0   52.39    3.70
  -6  -2   0   56.39    2.90
  -6  -2   0   55.99    3.80
  -6   2   0   51.89    3.30
  -6   2   0   47.10    3.70
  -6   2   0   55.99    3.20
  -7  -2   0   16.90    2.70
  -7  -2   0   21.80    2.80
  -7   2   0   16.90    2.50
  -7   2   0   22.80    2.30
  -7   2   0   27.10    3.20
  -8  -2   0   56.59    4.80
  -8  -2   0   48.90    4.60
  -8   2   0   56.29    4.70
  -8   2   0   52.49    3.90
  -9  -2   0   82.59    6.00
  -9  -2   0   85.19    5.70
  -9   2   0   79.49    6.10
 -10  -2   0    1.30    2.30
 -10  -2   0    1.80    2.10
 -10   2   0    1.90    2.50
 -11  -2   0  115.29    8.60
 -11   2   0  118.19    8.50
   0  -3   0    0.90    0.50
   0  -3   0    0.30    0.20
   0   3   0   -0.60    0.40
   0   3   0    0.20    0.50
   1  -3   0 4564.34  142.49
  -1  -3   0 4939.01  143.09
  -1  -3   0 4815.82  142.49
  -1   3   0 3870.91  141.59
  -1   3   0 3792.62  141.69
   2  -3   0  444.46   14.70
  -2  -3   0  439.96   15.10
  -2  -3   0  455.25   15.10
  -2   3   0  435.16   15.00
  -2   3   0  425.66   14.80
  -2   3   0  414.36   14.90
   2   3   0  436.96   14.70
  -3  -3   0    2.60    0.90
  -3  -3   0   -0.30    0.70
   3  -3   0   -0.30    0.40
   3   3   0    0.70    0.50
  -3   3   0    0.20    0.50
  -3   3   0    1.10    0.60
  -3   3   0    1.10    0.70
  -4  -3   0  410.56   15.30
  -4  -3   0  423.76   15.40
   4   3   0  414.86   14.40
  -4   3   0  435.06   14.80
  -4   3   0  414.46   14.90
  -4   3   0  431.56   15.30
  -5  -3   0  568.94   20.70
  -5  -3   0  593.14   20.90
  -5  -3   0  596.74   19.50
   5   3   0  577.74   19.50
  -5   3   0  576.14   20.10
  -5   3   0  558.84   20.10
  -5   3   0  568.14   20.70
  -6  -3   0    9.30    1.80
  -6  -3   0   10.60    2.20
  -6   3   0    8.40    1.70
  -6   3   0   11.40    2.20
  -6   3   0   11.40    1.60
  -7  -3   0  439.56   16.70
  -7  -3   0  443.86   17.00
  -7   3   0  422.16   15.90
  -7   3   0  421.16   15.70
  -7   3   0  402.36   16.60
  -8  -3   0  133.49    7.10
  -8  -3   0  113.79    7.10
  -8   3   0  121.29    8.60
  -8   3   0  120.69    6.90
  -8   3   0  116.89    5.90
  -9  -3   0   22.60    3.30
  -9  -3   0   23.80    3.70
  -9   3   0   26.30    4.00
 -10  -3   0   17.90    4.00
 -10  -3   0   23.20    3.70
 -10   3   0   19.30    3.80
 -11  -3   0  123.59    9.00
 -11  -3   0  123.29    8.10
 -11   3   0  123.59    8.70
   0  -4   0 1604.64   51.99
   0   4   0 1578.44   51.79
   0   4   0 1584.84   51.99
  -1  -4   0   33.60    2.00
   1  -4   0   33.10    1.80
  -1  -4   0   34.20    1.80
   1   4   0   32.20    1.90
  -1   4   0   32.50    2.00
  -1   4   0   33.50    1.90
  -2  -4   0  351.46   12.20
   2  -4   0  350.96   11.90
  -2  -4   0  353.76   12.40
   2   4   0  315.27   11.80
  -2   4   0  344.87   12.30
  -2   4   0  340.07   12.10
  -3  -4   0  332.67   12.60
   3  -4   0  344.47   12.00
  -3  -4   0  346.77   12.50
   3   4   0  341.07   11.90
  -3   4   0  344.17   12.10
  -3   4   0  335.57   12.40
  -3   4   0  357.96   12.50
   4  -4   0   53.69    3.00
  -4  -4   0   76.79    4.10
  -4  -4   0   70.89    3.80
  -4   4   0   74.79    3.70
   4   4   0   69.69    3.20
  -4   4   0   71.29    3.80
  -4   4   0   69.29    3.40
  -5  -4   0   93.09    5.10
  -5  -4   0  106.49    5.30
  -5   4   0   95.49    4.80
  -5   4   0  101.69    4.60
   5   4   0   96.49    4.20
  -5   4   0   95.59    5.10
  -6  -4   0  529.05   19.90
  -6  -4   0  522.85   19.90
  -6   4   0  521.05   19.10
  -6   4   0  538.55   19.00
  -6   4   0  552.34   19.90
  -7  -4   0  168.28    8.30
  -7  -4   0  169.98    8.50
  -7   4   0  185.78    8.50
  -7   4   0  157.58    7.30
  -7   4   0  162.18    7.50
  -8  -4   0    6.00    2.40
  -8  -4   0    5.10    2.40
  -8   4   0    7.20    1.90
  -8   4   0    8.60    2.50
  -9  -4   0   91.69    6.40
  -9  -4   0   92.79    6.50
  -9   4   0   90.19    6.20
 -10  -4   0   66.69    6.80
 -10  -4   0   80.89    6.30
 -10   4   0   81.49    6.60
 -11  -4   0   29.50    5.10
 -11  -4   0   23.30    4.20
 -11   4   0   29.70    5.20
   0  -5   0    0.70    0.70
   0  -5   0   -0.20    0.20
   0   5   0    1.10    0.70
  -1  -5   0 2395.46   77.99
   1  -5   0 2300.77   77.49
   1  -5   0 2408.36   77.69
  -1  -5   0 2422.06   77.59
  -1   5   0 2338.07   77.59
   1   5   0 2469.55   77.89
  -1   5   0 2367.46   77.99
  -2  -5   0  208.08    8.00
   2  -5   0  204.78    7.70
  -2  -5   0  202.28    8.20
  -2   5   0  210.88    7.90
  -2   5   0  210.18    8.20
   2   5   0  214.18    7.90
  -3  -5   0  334.67   12.90
   3  -5   0  354.96   12.20
  -3  -5   0  353.96   12.70
  -3   5   0  328.97   12.50
   3   5   0  360.36   12.30
  -3   5   0  330.27   12.70
  -4  -5   0  417.86   15.70
  -4  -5   0  435.46   15.60
  -4   5   0  424.26   15.40
  -4   5   0  413.86   14.90
   4   5   0  419.96   14.70
  -4   5   0  417.16   15.40
  -5  -5   0  729.23   25.60
  -5  -5   0  713.83   25.60
   5   5   0  697.03   24.20
  -5   5   0  706.43   25.40
  -5   5   0  709.33   24.70
  -5   5   0  749.03   25.20
  -6  -5   0    5.70    1.60
   6  -5   0    1.70    0.70
  -6  -5   0    5.00    1.80
  -6   5   0   -0.30    1.20
  -6   5   0    1.30    1.00
  -6   5   0    4.40    1.40
  -7  -5   0  275.97   12.00
  -7  -5   0  274.87   12.00
  -7   5   0  262.87   11.70
  -7   5   0  262.77   11.10
  -8  -5   0  151.18    8.80
  -8  -5   0  162.38    8.80
  -8   5   0  174.18    8.90
  -8   5   0  178.88    8.00
  -9  -5   0   16.30    3.40
  -9  -5   0   14.50    3.50
  -9   5   0   14.40    2.40
  -9   5   0   20.90    3.70
 -10  -5   0   82.29    6.20
 -10  -5   0   67.19    6.80
 -10   5   0   77.59    6.50
 -11  -5   0  199.88   11.30
 -11  -5   0  208.58   11.70
   0  -6   0  525.75   18.80
   0  -6   0  536.55   18.40
   0   6   0  558.74   19.00
   1  -6   0  172.98    6.80
  -1  -6   0  169.88    7.10
  -1  -6   0  173.08    6.70
   1  -6   0  181.68    6.60
  -1   6   0  168.28    6.70
  -1   6   0  168.68    7.10
   1   6   0  169.68    6.90
   2  -6   0   38.50    2.30
  -2  -6   0   40.90    2.50
  -2  -6   0   38.70    2.70
  -2   6   0   41.50    2.70
  -2   6   0   34.80    2.30
   2   6   0   37.10    2.40
   3  -6   0  163.68    6.40
  -3  -6   0  156.28    6.80
  -3  -6   0  165.78    7.20
   3   6   0  165.18    6.50
  -3   6   0  161.48    7.00
  -3   6   0  153.38    6.70
   4  -6   0    1.30    0.80
  -4  -6   0    0.20    0.90
  -4  -6   0    1.50    0.90
  -4   6   0   -0.30    0.80
  -4   6   0    0.70    0.90
   4   6   0    0.60    0.60
  -5  -6   0    1.00    1.00
  -5  -6   0   -0.70    0.80
   5  -6   0   -0.10    0.30
  -5   6   0    0.10    1.20
  -5   6   0    0.60    1.10
  -6  -6   0   25.90    3.40
  -6  -6   0   26.60    3.30
  -6   6   0   24.90    2.50
  -6   6   0   26.90    3.10
  -6   6   0   25.70    3.10
  -7  -6   0   56.79    4.80
  -7  -6   0   72.09    5.30
  -7   6   0   61.39    4.40
  -7   6   0   66.49    4.90
  -8  -6   0    2.10    1.70
  -8  -6   0    0.30    1.50
  -8   6   0   -0.50    1.50
  -8   6   0   -1.60    1.00
  -9  -6   0  156.58    9.40
  -9  -6   0  178.58    9.90
  -9   6   0  166.98    9.30
  -9   6   0  162.38    8.30
 -10  -6   0   -2.30    2.30
 -10  -6   0    3.30    3.10
 -10   6   0    1.40    2.50
   0  -7   0   -0.50    0.80
   0  -7   0    0.00    0.50
   0   7   0    0.60    0.70
   1  -7   0    9.30    1.20
   1  -7   0    7.90    1.40
  -1  -7   0    7.60    1.60
  -1   7   0    6.90    1.30
  -1   7   0   10.40    1.60
   1   7   0    8.60    1.50
  -2  -7   0   48.90    2.90
   2  -7   0   43.40    2.70
  -2  -7   0   45.80    3.10
   2   7   0   42.50    2.80
  -2   7   0   46.70    3.10
  -2   7   0   42.00    2.70
  -3  -7   0   30.10    2.50
  -3  -7   0   34.40    2.80
   3  -7   0   33.10    2.30
  -3   7   0   31.10    2.50
  -3   7   0   29.10    3.00
   3   7   0   29.00    2.30
   4  -7   0   20.70    2.00
  -4  -7   0   23.00    2.70
  -4  -7   0   19.50    2.60
  -4   7   0   21.20    2.60
  -4   7   0   20.80    2.50
   4   7   0   17.00    2.00
  -5  -7   0  104.79    6.00
  -5  -7   0  110.09    6.00
  -5   7   0  109.39    5.70
  -5   7   0  106.89    5.70
  -6  -7   0   -1.00    1.00
  -6  -7   0   -0.60    1.00
  -6   7   0   -1.50    0.90
  -6   7   0    0.70    1.40
  -7  -7   0   46.20    5.00
  -7  -7   0   46.70    4.80
  -7   7   0   48.60    3.80
  -7   7   0   47.40    4.60
  -8  -7   0    6.10    2.30
  -8  -7   0    9.70    2.90
  -8   7   0    7.30    2.30
  -8   7   0    9.80    2.50
  -9  -7   0   11.90    3.30
  -9  -7   0    3.90    2.70
  -9   7   0    5.50    2.20
 -10  -7   0   81.19    7.70
 -10  -7   0   81.29    6.70
   0  -8   0 2272.87   74.49
   0  -8   0 2299.77   73.79
   0   8   0 2189.08   74.49
   1  -8   0  233.98    9.30
   1  -8   0  237.18    8.90
  -1  -8   0  224.58    9.50
  -1   8   0  235.98    9.10
   1   8   0  239.18    9.50
  -1   8   0  230.58    9.60
  -2  -8   0    3.50    1.20
   2  -8   0    5.50    1.30
  -2  -8   0    5.30    1.50
   2  -8   0    4.40    1.10
  -2   8   0    4.50    1.10
   2   8   0    4.70    1.40
  -2   8   0    5.80    1.70
  -3  -8   0  125.69    6.00
  -3  -8   0  138.19    6.60
   3  -8   0  127.59    5.80
   3   8   0  122.49    5.90
  -3   8   0  134.29    6.00
  -3   8   0  121.69    6.30
  -4  -8   0  687.13   24.80
  -4  -8   0  696.53   25.40
   4  -8   0  720.13   24.10
   4   8   0  656.43   24.20
  -4   8   0  704.73   24.60
  -4   8   0  705.03   25.10
  -5  -8   0  135.39    7.40
  -5  -8   0  130.99    6.90
  -5   8   0  134.99    6.70
  -5   8   0  128.19    6.90
  -6  -8   0   98.69    6.20
  -6  -8   0  104.19    6.60
  -6   8   0  107.29    6.20
  -7  -8   0  111.29    6.80
  -7  -8   0  121.69    7.50
  -7   8   0  107.89    6.60
  -8  -8   0   98.09    6.90
  -8  -8   0  102.39    6.80
  -8   8   0  103.39    6.30
  -9  -8   0   25.10    4.10
  -9  -8   0   28.60    4.80
  -9   8   0   27.80    3.90
 -10  -8   0   -1.60    1.80
 -10  -8   0    0.10    2.80
   0  -9   0   -0.60    0.80
   0   9   0    0.90    0.90
  -1  -9   0   26.80    3.10
   1  -9   0   30.60    2.90
  -1  -9   0   27.10    2.20
   1   9   0   26.90    2.90
  -1   9   0   27.60    3.10
  -2  -9   0  229.98    9.30
  -2  -9   0  227.48   10.00
   2  -9   0  243.58    9.50
  -2   9   0  223.28    9.80
   2   9   0  218.28    9.50
   3  -9   0    0.80    1.00
  -3  -9   0    2.30    1.30
  -3  -9   0    1.10    1.20
  -3   9   0    0.30    1.40
   3   9   0    4.20    1.50
   4  -9   0   46.10    3.60
  -4  -9   0   41.00    3.50
  -4  -9   0   39.60    4.10
  -4   9   0   49.60    4.00
  -5  -9   0  101.59    6.40
  -5  -9   0   98.59    6.00
  -5   9   0   98.89    5.90
  -6  -9   0   25.50    3.70
  -6  -9   0   17.70    3.10
  -6   9   0   17.70    2.90
  -7  -9   0    3.80    1.90
  -7  -9   0   10.60    3.10
  -7   9   0    8.50    2.20
  -8  -9   0   46.20    5.70
  -8  -9   0   40.10    4.80
  -8   9   0   41.80    4.80
  -9  -9   0   50.09    5.80
  -9  -9   0   62.19    6.70
  -9   9   0   66.39    5.20
   0 -10   0   38.40    3.20
   0  10   0   46.60    3.50
   1 -10   0    0.00    1.30
  -1 -10   0    0.50    1.40
  -1  10   0    0.00    1.00
   1  10   0   -0.10    0.90
  -2 -10   0    4.20    1.60
   2 -10   0    5.30    1.60
   2  10   0    3.60    1.60
  -2  10   0    2.40    1.40
   3 -10   0   57.79    3.80
  -3 -10   0   48.10    4.70
   3  10   0   57.39    4.00
  -3  10   0   62.49    4.40
  -4 -10   0    6.00    2.00
  -4 -10   0    7.40    2.10
  -4  10   0    5.80    1.80
  -5 -10   0  159.98    8.20
  -5 -10   0  159.58    8.80
  -5  10   0  159.58    8.50
  -6 -10   0   -2.40    1.40
  -6 -10   0    0.90    2.10
  -6  10   0   -1.60    1.10
  -7 -10   0   11.70    3.00
  -7 -10   0   10.70    2.90
  -7  10   0   12.20    3.00
  -8 -10   0   41.50    5.60
  -8 -10   0   39.10    5.00
  -8  10   0   39.30    5.00
   0 -11   0    0.90    1.50
   0  11   0    2.80    1.70
   1 -11   0   41.50    3.30
  -1 -11   0   30.40    3.70
   1  11   0   34.00    3.70
  -1  11   0   32.70    3.70
  -2 -11   0    0.80    1.80
   2 -11   0    1.80    1.50
  -2  11   0    1.50    1.90
   2  11   0    1.00    1.10
  -3 -11   0   48.40    4.70
   3  11   0   37.40    3.90
  -3  11   0   45.80    4.60
  -4 -11   0    2.60    2.20
  -4  11   0    6.50    2.40
  -5 -11   0   22.00    3.90
  -5  11   0   14.40    2.80
  -6 -11   0    5.80    2.90
  -6  11   0    3.00    2.50
  -7 -11   0   81.49    7.50
  -7  11   0   85.19    6.60
  -8 -11   0   36.40    5.30
  -8  11   0   40.70    5.00
   0 -12   0   44.40    4.50
   0  12   0   43.20    4.60
  -1 -12   0    2.40    1.90
   1 -12   0    2.20    1.80
  -1  12   0    3.90    2.20
   1  12   0    7.00    2.20
   2 -12   0  162.38    8.10
  -2 -12   0  173.58    9.00
   2  12   0  169.48    8.40
  -2  12   0  161.98    8.60
  -3 -12   0   37.90    4.70
  -3  12   0   47.80    5.20
  -4 -12   0    0.30    2.10
  -4  12   0    0.30    2.20
  -5 -12   0  106.29    7.40
  -5  12   0   91.29    6.60
  -6 -12   0  238.08   12.20
  -6  12   0  229.18   11.70
  -7 -12   0    4.70    2.40
  -7  12   0    1.40    2.20
   0 -13   0    0.80    1.70
   0  13   0    3.50    2.20
   1 -13   0   61.79    4.90
  -1 -13   0   59.89    5.70
   1  13   0   65.09    5.20
  -1  13   0   71.69    5.60
  -2 -13   0   88.09    6.40
  -2  13   0   84.99    6.10
   2  13   0   92.19    6.10
  -3 -13   0    5.70    2.70
  -3  13   0   10.10    2.70
  -4 -13   0   98.29    6.80
  -4  13   0   83.19    6.40
  -5 -13   0    6.30    2.60
  -5  13   0    1.60    2.80
  -6 -13   0   11.20    3.10
  -6  13   0    5.40    3.10
   0 -14   0   13.20    3.00
   0  14   0    5.60    2.60
  -1 -14   0   17.30    3.60
   1  14   0   11.60    2.70
  -1  14   0    7.60    2.40
  -2 -14   0   64.39    6.40
  -2  14   0   64.19    6.50
  -3 -14   0   33.90    4.60
  -3  14   0   30.90    5.00
  -4 -14   0    7.00    3.30
  -4  14   0   10.20    3.40
   0  15   0    1.90    1.80
  -1 -15   0   60.19    5.90
   1  15   0   43.90    6.20
  -1  15   0   51.49    5.80
 -12   0   1    4.10    3.00
 -11   0   1    1.80    2.80
 -10   0   1   -1.50    1.60
 -10   0   1    0.30    1.50
  -9   0   1    0.10    1.60
  -9   0   1   -3.10    0.90
  -8   0   1    0.40    1.40
  -8   0   1   -0.20    1.20
  -7   0   1   -0.50    0.80
  -7   0   1   -0.20    1.10
  -6   0   1    2.30    1.30
  -6   0   1   -0.90    0.50
  -6   0   1    0.20    1.10
  -5   0   1    1.30    0.90
  -5   0   1    0.20    0.90
  -5   0   1   -0.40    0.40
  -4   0   1   -0.40    0.50
  -4   0   1    0.20    0.40
  -4   0   1   -1.10    0.70
  -3   0   1    0.20    0.30
  -3   0   1   -0.80    0.50
  -3   0   1   -0.40    0.50
  -2   0   1    0.50    0.60
  -2   0   1   -0.60    0.60
  -1   0   1    0.60    0.40
  -1   0   1    0.60    0.40
  -1   0  -1   -0.30    0.40
  -1   0  -1    0.20    0.40
   1   0   1    0.30    0.50
  -2   0  -1   -0.30    0.50
  -2   0  -1   -0.60    0.30
  -2   0  -1   -0.30    0.40
   2   0   1    0.50    0.40
  -3   0  -1    0.70    0.60
  -3   0  -1   -0.30    0.70
  -3   0  -1    0.50    0.50
  -4   0  -1   -0.20    0.60
  -4   0  -1   -0.10    0.60
  -4   0  -1    0.20    0.50
  -5   0  -1    0.10    0.80
  -5   0  -1    0.20    0.60
  -5   0  -1    0.50    1.10
  -6   0  -1   -1.10    0.80
  -6   0  -1   -0.40    0.70
  -6   0  -1   -1.40    1.10
  -7   0  -1   -0.20    1.00
  -7   0  -1   -0.60    0.40
  -7   0  -1   -0.10    1.10
  -8   0  -1   -3.00    1.30
  -8   0  -1   -0.20    1.10
  -9   0  -1    1.30    1.90
 -10   0  -1    0.10    2.30
 -11   0  -1    4.20    3.10
 -12  -1   1    0.50    2.70
 -12   1   1    0.30    2.80
 -11  -1   1   24.00    4.20
 -11  -1   1   15.40    3.70
 -11   1   1   25.60    4.60
 -10  -1   1   17.90    3.30
 -10  -1   1   17.90    3.90
 -10   1   1   19.00    3.30
 -10   1   1   16.80    3.60
  -9  -1   1   -0.20    2.00
  -9  -1   1    6.90    2.10
  -9   1   1    1.50    1.80
  -9   1   1    3.30    2.30
  -8  -1   1    2.30    1.60
  -8  -1   1    2.20    1.80
  -8   1   1   -0.50    1.10
  -8   1   1    0.90    1.50
  -7  -1   1    1.30    1.40
  -7  -1   1   -0.20    1.00
  -7   1   1    1.00    1.30
  -7   1   1    1.70    1.30
  -7   1   1   -0.20    0.80
  -6  -1   1  335.97   13.20
  -6  -1   1  324.87   12.90
  -6  -1   1  320.17   11.60
  -6   1   1  345.57   11.90
  -6   1   1  338.67   13.20
  -6   1   1  333.37   12.80
  -5  -1   1   36.70    1.70
  -5  -1   1   36.90    2.70
  -5  -1   1   33.80    2.70
  -5   1   1   28.80    2.90
  -5   1   1   37.10    2.60
  -4  -1   1  193.68    7.60
  -4  -1   1  181.08    6.50
  -4  -1   1  194.18    7.70
  -4   1   1  184.78    7.60
  -4   1   1  192.48    7.50
  -3  -1   1   48.10    2.50
  -3  -1   1   43.30    2.40
  -3   1   1   43.70    2.50
  -3   1   1   43.90    2.00
  -3   1   1   45.10    2.50
  -2  -1   1  270.37    9.40
  -2  -1   1  273.67    9.40
  -2   1   1  261.07    9.40
  -2   1   1  261.07    9.00
  -2   1   1  263.17    9.40
  -1  -1   1  135.29    4.90
  -1  -1   1  136.49    4.70
  -1   1   1  136.59    4.80
  -1   1   1  124.69    4.80
  -1   1   1  135.89    5.00
   0  -1  -1  151.98    5.40
   0  -1  -1  148.59    5.30
   0   1   1  169.18    5.50
   0   1   1  156.28    5.50
   0   1  -1  147.49    5.30
  -1  -1  -1   18.10    1.10
  -1  -1  -1   19.90    1.30
  -1   1  -1   21.30    1.10
   1   1   1   17.60    1.10
  -1   1  -1   21.80    1.30
  -2  -1  -1    1.20    0.60
  -2  -1  -1    1.40    0.60
  -2   1  -1    1.10    0.50
  -2   1  -1    0.80    0.60
  -2   1  -1    1.40    0.40
   2   1   1    1.10    0.60
  -3  -1  -1  244.68    9.10
  -3  -1  -1  256.17    9.40
  -3  -1  -1  253.37    9.00
  -3   1  -1  250.87    8.90
  -3   1  -1  249.78    9.30
   3   1   1  251.77    9.10
  -3   1  -1  265.67    9.20
  -4  -1  -1  315.77   12.00
  -4  -1  -1  332.87   11.40
  -4  -1  -1  315.37   11.70
  -4   1  -1  326.97   11.50
  -4   1  -1  314.97   11.90
   4   1   1  318.07   11.60
  -4   1  -1  327.17   11.60
  -5  -1  -1  144.89    6.10
  -5  -1  -1  129.99    6.30
  -5   1  -1  136.99    6.40
  -5   1  -1  138.79    5.80
  -5   1  -1  139.69    5.90
  -6  -1  -1  128.99    6.20
  -6  -1  -1   92.19    4.80
  -6  -1  -1  119.29    5.70
  -6   1  -1  119.49    6.10
  -6   1  -1  122.49    5.50
  -6   1  -1  121.29    5.30
  -7  -1  -1   18.30    2.80
  -7  -1  -1   16.50    2.50
  -7   1  -1   18.90    2.20
  -7   1  -1   20.00    2.40
  -7   1  -1   23.30    3.00
  -8  -1  -1   10.00    2.40
  -8  -1  -1   15.50    2.60
  -8   1  -1   17.60    3.20
  -8   1  -1   14.80    2.50
  -9  -1  -1   37.80    4.10
  -9  -1  -1   30.60    4.40
  -9   1  -1   39.20    4.60
 -10  -1  -1   13.70    3.60
 -10   1  -1   16.10    3.80
 -11  -1  -1   12.40    3.50
 -11   1  -1    8.40    3.30
 -11  -2   1   25.70    4.50
 -11  -2   1   28.70    4.40
 -11   2   1   27.30    4.90
 -10  -2   1   49.70    5.90
 -10  -2   1   47.00    5.10
 -10   2   1   60.89    6.40
  -9  -2   1   22.50    3.50
  -9  -2   1   23.60    3.70
  -9   2   1   20.80    3.60
  -9   2   1   26.00    3.40
  -8  -2   1    7.60    2.20
  -8  -2   1   12.90    2.60
  -8   2   1   11.40    2.40
  -8   2   1   17.40    2.70
  -7  -2   1    3.60    1.70
  -7  -2   1    1.30    1.70
  -7   2   1   -0.90    0.80
  -7   2   1    0.60    1.50
  -7   2   1    1.20    1.40
  -6  -2   1    9.70    1.90
  -6  -2   1    5.10    1.70
  -6   2   1    7.10    1.30
  -6   2   1    6.70    1.60
  -6   2   1    8.90    2.00
  -5  -2   1  328.17   12.70
  -5  -2   1  333.27   12.70
  -5   2   1  331.07   11.90
  -5   2   1  332.67   12.80
  -5   2   1  334.07   12.40
  -4  -2   1 1506.05   46.40
  -4  -2   1 1370.96   47.60
  -4  -2   1 1458.95   47.70
  -4   2   1 1363.26   47.70
  -4   2   1 1449.65   47.50
  -4   2   1 1437.06   47.10
  -3  -2   1   87.89    3.80
  -3  -2   1   71.39    3.60
  -3   2   1   77.49    3.60
  -3   2   1   81.29    3.40
  -3   2   1   78.59    3.80
  -2  -2   1  160.78    5.80
  -2  -2   1  150.48    5.90
  -2   2   1  159.08    5.70
  -2   2   1  158.78    5.90
  -2   2   1  147.19    6.00
  -1  -2   1 2953.30   92.99
   1  -2  -1 2981.60   92.89
  -1   2   1 2819.52   92.99
  -1   2   1 2685.63   92.99
  -1   2   1 2931.41   92.99
   0  -2   1 5465.45  153.18
   0  -2  -1 4536.75  152.78
   0   2   1 4361.66  152.98
   0   2  -1 4509.85  153.08
  -1  -2  -1  259.77    8.90
  -1  -2  -1  260.57    8.90
  -1   2  -1  260.57    8.90
  -1   2  -1  238.58    8.60
   1   2   1  247.78    8.80
  -2  -2  -1  740.53   24.80
  -2  -2  -1  746.93   25.00
   2   2   1  716.43   24.70
  -2   2  -1  748.93   24.70
  -2   2  -1  763.32   24.30
  -2   2  -1  746.73   24.90
  -3  -2  -1  333.97   12.30
  -3  -2  -1  344.57   12.20
   3   2   1  335.17   11.90
  -3   2  -1  342.57   11.70
  -3   2  -1  358.86   12.20
  -3   2  -1  326.97   12.10
  -4  -2  -1 1672.43   55.09
  -4  -2  -1 1646.94   54.69
  -4   2  -1 1600.54   54.79
   4   2   1 1685.83   54.39
  -4   2  -1 1648.54   54.59
  -4   2  -1 1677.93   54.19
  -5  -2  -1   43.40    3.00
  -5  -2  -1   43.90    3.10
  -5  -2  -1   41.50    2.40
  -5   2  -1   41.10    2.60
  -5   2  -1   41.10    2.70
  -5   2  -1   46.50    3.20
   5   2   1   38.80    2.50
  -6  -2  -1    7.70    1.70
  -6  -2  -1    5.70    1.90
  -6  -2  -1    9.60    1.40
  -6   2  -1    7.00    1.40
  -6   2  -1    4.60    1.30
  -6   2  -1    9.80    2.00
  -7  -2  -1   -1.70    1.40
  -7  -2  -1   -1.70    1.10
  -7   2  -1    0.90    1.70
  -7   2  -1    1.70    1.10
  -7   2  -1    0.60    1.10
  -8  -2  -1   63.99    5.20
  -8  -2  -1   64.29    4.60
  -8   2  -1   68.39    4.10
  -8   2  -1   61.09    5.00
  -9  -2  -1    5.90    2.10
  -9  -2  -1    0.00    2.10
  -9   2  -1    5.70    2.10
 -10  -2  -1    2.00    2.00
 -10   2  -1   12.10    3.00
 -11  -2  -1  190.88   11.10
 -11  -3   1    2.10    2.40
 -11  -3   1   -1.90    1.70
 -11   3   1   -0.90    1.90
 -10  -3   1   33.60    5.10
 -10  -3   1   35.60    4.70
 -10   3   1   36.70    5.00
  -9  -3   1   14.90    3.00
  -9  -3   1   12.70    2.80
  -9   3   1   18.20    3.50
  -9   3   1   22.10    3.10
  -8  -3   1    0.30    1.80
  -8  -3   1    4.00    2.00
  -8   3   1    2.60    1.50
  -8   3   1    0.40    1.30
  -8   3   1    1.50    1.20
  -7  -3   1    1.20    1.30
  -7  -3   1    0.50    1.10
  -7   3   1    2.20    1.30
  -7   3   1   -0.40    1.10
  -7   3   1   -0.40    0.90
  -6  -3   1    4.30    1.70
  -6  -3   1    7.00    1.70
  -6   3   1    8.20    1.50
  -6   3   1    7.20    1.60
  -6   3   1    6.80    1.90
  -5  -3   1   26.60    2.80
  -5  -3   1   24.00    2.50
  -5   3   1   17.10    2.10
  -5   3   1   19.50    2.50
  -5   3   1   20.90    2.00
  -4  -3   1   42.50    1.70
  -4  -3   1   35.50    2.60
  -4  -3   1   43.20    2.70
  -4   3   1   44.40    2.80
  -4   3   1   43.20    2.60
  -4   3   1   43.90    2.50
   4   3  -1   41.30    1.80
  -3  -3   1   20.60    1.60
   3  -3  -1   24.10    1.70
  -3  -3   1   25.20    1.90
  -3   3   1   20.40    1.90
  -3   3   1   24.50    1.60
   3   3  -1   21.50    1.10
  -3   3   1   22.80    2.10
   2  -3  -1   48.20    2.30
  -2  -3   1   47.90    2.60
  -2  -3   1   46.60    2.30
  -2   3   1   46.00    2.50
  -2   3   1   44.70    2.30
  -2   3   1   40.80    2.30
   2   3  -1   48.00    2.00
  -1  -3   1 7816.22  242.68
   1  -3  -1 6925.91  242.08
   1   3  -1 7683.23  242.28
   0  -3  -1 3257.57  103.19
   0  -3  -1 3198.88  103.19
   0  -3   1 3165.68  102.99
   0   3   1 3189.48  103.29
   0   3   1 3107.29  103.29
   0   3  -1 3213.68  103.09
  -1  -3  -1 5278.77  178.58
  -1  -3  -1 5630.44  178.58
   1  -3   1 5092.49  179.28
  -1   3  -1 5528.45  178.88
  -1   3  -1 6153.28  180.28
   2  -3   1    1.10    0.40
  -2  -3  -1    1.20    0.70
  -2  -3  -1   -0.20    0.60
  -2   3  -1    1.30    0.50
  -2   3  -1    0.30    0.50
   2   3   1    1.20    0.60
  -3  -3  -1   38.90    2.50
   3  -3   1   33.70    1.80
  -3  -3  -1   39.90    2.40
  -3   3  -1   40.30    2.50
  -3   3  -1   39.30    2.30
  -3   3  -1   37.80    1.90
   3   3   1   40.30    2.20
  -4  -3  -1  759.12   26.10
  -4  -3  -1  766.32   26.30
  -4   3  -1  720.73   25.80
  -4   3  -1  760.22   25.30
  -4   3  -1  785.12   26.00
   4   3   1  748.23   25.50
  -5  -3  -1  404.06   14.30
  -5  -3  -1  418.76   15.20
  -5  -3  -1  400.96   15.40
   5   3   1  400.46   14.50
  -5   3  -1  404.36   14.40
  -5   3  -1  407.16   14.90
  -5   3  -1  413.96   15.20
  -6  -3  -1  189.18    8.30
  -6  -3  -1  185.58    8.50
  -6  -3  -1  188.98    7.40
  -6   3  -1  185.08    7.80
  -6   3  -1  180.58    7.50
  -6   3  -1  179.88    8.30
   6   3   1  182.48    7.50
  -7  -3  -1  210.88    9.40
  -7  -3  -1  200.78    9.60
  -7   3  -1  212.68    8.90
  -7   3  -1  197.18    9.40
  -8  -3  -1   57.09    5.50
  -8  -3  -1   66.99    4.90
  -8   3  -1   64.79    4.80
  -8   3  -1   63.89    4.20
  -9  -3  -1   -1.20    2.00
  -9  -3  -1    1.50    1.40
  -9   3  -1    1.00    1.60
 -10  -3  -1   11.70    3.00
 -10  -3  -1   17.90    3.40
 -10   3  -1   12.60    3.00
 -11  -3  -1  183.78   10.90
 -11   3  -1  186.48   10.90
 -11  -4   1   49.00    6.00
 -11  -4   1   38.10    5.30
 -11   4   1   41.10    5.80
 -10  -4   1    0.50    2.20
 -10  -4   1    1.40    2.60
 -10   4   1   -1.00    2.20
  -9  -4   1   32.40    4.30
  -9  -4   1   35.30    4.60
  -9   4   1   28.20    4.20
  -8  -4   1   54.39    5.30
  -8  -4   1   53.29    5.20
  -8   4   1   57.39    4.10
  -8   4   1   56.79    4.90
  -8   4   1   58.39    3.80
  -7  -4   1    5.00    1.70
  -7  -4   1    3.80    1.60
  -7   4   1    2.80    1.90
  -7   4   1    2.00    1.30
  -7   4   1    5.90    1.70
  -6  -4   1   93.99    5.40
  -6  -4   1   88.99    5.30
  -6   4   1   93.09    5.50
  -6   4   1   96.19    4.90
  -6   4   1   95.89    4.80
  -5  -4   1   11.50    2.10
  -5  -4   1   15.10    2.10
  -5   4   1   17.20    2.00
  -5   4   1   13.70    1.80
  -5   4   1    9.70    1.90
   4  -4  -1  142.69    5.80
  -4  -4   1  139.59    6.20
  -4  -4   1  144.19    6.50
   4   4  -1  135.79    5.10
  -4   4   1  141.69    6.00
  -4   4   1  139.79    6.00
  -4   4   1  147.59    6.40
  -3  -4   1  120.29    5.00
  -3  -4   1  111.19    5.10
   3  -4  -1  118.39    4.80
  -3   4   1  108.69    4.90
   3   4  -1  114.59    4.30
  -3   4   1  100.49    5.00
  -3   4   1  105.19    4.80
  -2  -4   1    2.30    0.70
   2  -4  -1    2.20    0.80
  -2  -4   1    2.30    0.80
  -2   4   1    2.90    0.80
   2   4  -1    2.80    0.60
  -2   4   1    2.00    0.80
   1  -4  -1  403.96   13.80
  -1  -4   1  402.86   13.40
  -1  -4   1  416.36   13.90
  -1   4   1  364.06   13.90
   1   4  -1  408.36   13.70
  -1   4   1  395.86   14.00
   0  -4   1  116.39    4.10
   0  -4   1  116.89    4.50
   0  -4  -1  117.09    4.70
   0  -4  -1  117.19    4.70
   0   4  -1  108.49    4.60
   0   4   1  116.29    4.80
   0   4   1  111.49    4.70
  -1  -4  -1    4.40    0.80
  -1  -4  -1    4.40    1.00
   1   4   1    3.50    0.80
  -1   4  -1    3.50    0.60
  -1   4  -1    2.70    0.70
  -2  -4  -1  355.46   13.30
   2  -4   1  381.16   12.70
  -2  -4  -1  368.56   13.30
   2   4   1  379.26   13.20
  -2   4  -1  374.66   13.40
  -2   4  -1  381.16   12.90
  -3  -4  -1  213.38    8.30
  -3  -4  -1  199.88    8.20
   3  -4   1  206.28    7.30
  -3   4  -1  192.18    8.00
   3   4   1  204.78    7.80
  -3   4  -1  215.58    7.90
  -4  -4  -1  298.27   11.80
  -4  -4  -1  320.57   12.00
   4  -4   1  306.77   10.80
  -4   4  -1  308.47   11.70
  -4   4  -1  313.07   11.00
  -4   4  -1  313.47   11.60
   4   4   1  308.37   11.30
   5  -4   1  125.79    5.10
  -5  -4  -1  125.99    6.20
  -5  -4  -1  129.89    6.30
  -5   4  -1  120.49    5.90
  -5   4  -1  127.29    6.00
   5   4   1  125.09    5.50
  -5   4  -1  122.59    5.20
  -6  -4  -1   35.40    3.80
  -6  -4  -1   36.70    3.70
   6   4   1   42.20    3.90
  -6   4  -1   35.10    3.00
  -6   4  -1   39.20    3.10
  -6   4  -1   37.00    2.50
  -7  -4  -1   22.70    3.20
  -7  -4  -1   23.70    3.30
  -7   4  -1   20.80    3.10
  -7   4  -1   21.70    2.70
  -8  -4  -1    8.10    2.60
  -8  -4  -1    5.70    2.20
  -8   4  -1    3.80    2.10
  -8   4  -1    4.80    1.70
  -9  -4  -1    0.80    1.90
  -9  -4  -1    1.80    2.40
  -9   4  -1    1.00    2.00
  -9   4  -1   -1.00    1.30
 -10  -4  -1   16.00    3.40
 -10  -4  -1   10.50    3.70
 -10   4  -1   10.40    3.20
 -11  -4  -1   18.60    4.10
 -11   4  -1   15.10    3.80
 -11  -5   1    5.00    3.30
 -11  -5   1   11.80    3.50
 -11   5   1    7.10    3.60
 -10  -5   1    7.10    2.50
 -10  -5   1    1.60    1.80
 -10   5   1    9.00    3.30
  -9  -5   1    3.20    1.90
  -9  -5   1   -1.10    2.10
  -9   5   1    1.30    1.60
  -8  -5   1  206.78   10.20
  -8  -5   1  199.78   10.20
  -8   5   1  206.38    9.10
  -8   5   1  201.58   10.00
  -7  -5   1    0.20    1.10
  -7  -5   1   -0.40    1.60
   7  -5  -1    0.20    1.00
  -7   5   1    0.60    1.20
  -7   5   1    2.40    1.80
  -7   5   1    1.70    1.40
  -6  -5   1  334.07   14.20
  -6  -5   1  345.77   14.00
   6  -5  -1  364.16   13.30
  -6   5   1  359.36   14.30
  -6   5   1  363.56   13.60
  -6   5   1  355.36   13.60
  -5  -5   1   -0.30    1.00
   5  -5  -1   -1.10    0.60
  -5  -5   1   -1.10    1.10
  -5   5   1    0.80    1.00
  -5   5   1    1.10    1.20
  -5   5   1    0.60    1.10
   4  -5  -1  306.27   11.10
  -4  -5   1  299.37   11.40
  -4  -5   1  317.07   11.90
   4   5  -1  312.87   10.50
  -4   5   1  294.97   11.40
  -4   5   1  291.27   11.20
  -4   5   1  266.17   11.40
   3  -5  -1   21.70    1.70
  -3  -5   1   22.10    1.90
  -3  -5   1   22.20    2.40
  -3   5   1   21.70    2.20
   3   5  -1   21.90    1.50
  -3   5   1   24.20    1.90
  -2  -5   1   83.89    4.10
  -2  -5   1   84.09    3.70
   2  -5  -1   86.59    3.90
  -2   5   1   84.89    4.10
   2   5  -1   81.39    3.60
  -2   5   1   80.19    4.00
  -1  -5   1   14.40    1.10
   1  -5  -1   13.00    1.40
   1  -5  -1   11.60    1.40
   1   5  -1   14.00    1.50
  -1   5   1   12.40    1.50
  -1   5   1   11.80    1.50
   0  -5  -1 1821.22   59.79
   0  -5  -1 1841.32   59.69
   0  -5   1 1879.51   58.99
   0  -5   1 1857.61   59.59
   0   5   1 1736.43   59.79
   0   5   1 1820.42   59.79
   0   5  -1 1786.92   59.69
  -1  -5  -1    0.10    0.50
   1  -5   1    0.60    0.40
  -1  -5  -1    0.30    0.70
   1  -5   1    0.00    0.50
  -1   5  -1    0.90    0.50
   1   5   1    0.30    0.70
  -1   5  -1   -0.50    0.50
  -2  -5  -1  153.18    6.50
  -2  -5  -1  164.98    6.70
   2  -5   1  160.78    6.00
   2   5   1  148.79    6.40
  -2   5  -1  171.68    6.10
  -2   5  -1  152.28    6.60
   3  -5   1  101.49    4.00
  -3  -5  -1   99.59    4.90
  -3  -5  -1   99.09    4.80
   3   5   1   95.69    4.50
  -3   5  -1   98.79    4.40
  -3   5  -1   97.59    4.70
  -4  -5  -1   59.29    3.80
   4  -5   1   60.29    2.90
  -4  -5  -1   67.69    4.00
   4   5   1   56.89    3.20
  -4   5  -1   57.79    3.40
  -4   5  -1   62.39    3.60
  -5  -5  -1  295.87   11.60
  -5  -5  -1  278.27   11.50
   5  -5   1  274.07   10.40
   5   5   1  267.17   10.50
  -5   5  -1  282.97   11.20
  -5   5  -1  286.97   10.40
  -5   5  -1  286.77   11.20
  -6  -5  -1    2.80    1.50
  -6  -5  -1    1.80    1.30
  -6   5  -1    2.50    1.40
  -6   5  -1    2.30    1.50
  -7  -5  -1   98.69    5.90
  -7  -5  -1   95.19    6.20
  -7   5  -1   92.29    5.70
  -7   5  -1   91.39    5.30
  -8  -5  -1   32.40    4.30
  -8  -5  -1   31.50    4.00
  -8   5  -1   34.00    4.20
  -8   5  -1   30.40    3.40
  -9  -5  -1   13.10    3.40
  -9  -5  -1   10.50    3.10
  -9   5  -1   20.20    3.60
  -9   5  -1   12.40    2.60
 -10  -5  -1    0.70    2.80
 -10  -5  -1    3.20    2.40
 -10   5  -1    1.00    2.50
 -11  -6   1    1.70    2.10
 -11  -6   1    4.80    2.70
 -11   6   1    3.10    3.00
 -10  -6   1   80.79    7.70
 -10  -6   1   92.19    7.20
 -10   6   1   81.19    6.80
  -9  -6   1    2.00    2.30
  -9  -6   1   -5.10    1.70
  -9   6   1   -0.30    1.40
  -9   6   1    3.70    2.40
  -8  -6   1    3.00    2.30
  -8  -6   1    5.30    2.00
  -8   6   1    5.00    1.80
  -8   6   1    5.80    2.20
  -7  -6   1    0.70    1.70
  -7  -6   1   -0.70    1.30
  -7   6   1   -0.20    1.00
  -7   6   1   -1.20    1.10
  -7   6   1    3.30    1.90
  -6  -6   1  151.48    7.60
  -6  -6   1  155.98    8.00
   6  -6  -1  153.78    6.80
  -6   6   1  162.78    7.20
  -6   6   1  147.69    7.70
  -6   6   1  159.48    7.40
  -5  -6   1  163.58    7.80
  -5  -6   1  151.28    7.40
   5  -6  -1  169.58    7.00
  -5   6   1  159.38    7.60
  -5   6   1  162.98    7.20
  -5   6   1  177.78    7.50
  -4  -6   1   81.39    4.70
   4  -6  -1   82.29    4.00
  -4  -6   1   79.99    4.30
   4   6  -1   74.79    3.60
  -4   6   1   75.59    4.30
  -4   6   1   83.29    4.40
  -3  -6   1    5.00    1.10
  -3  -6   1    3.40    1.30
   3  -6  -1    7.40    1.30
  -3   6   1    4.60    1.20
  -3   6   1    4.70    1.30
   3   6  -1    4.60    1.00
  -2  -6   1    7.00    1.50
   2  -6  -1    7.50    1.30
   2   6  -1    8.00    1.30
  -2   6   1    7.20    1.40
  -2   6   1    9.50    1.50
   1  -6  -1 1114.89   36.80
   1  -6  -1 1113.29   36.70
  -1  -6   1 1096.99   36.20
  -1  -6   1 1127.09   37.00
   1   6  -1 1089.79   36.70
  -1   6   1 1081.79   36.90
  -1   6   1 1073.79   37.10
   0  -6  -1 1578.34   51.49
   0  -6   1 1554.64   51.49
   0  -6  -1 1576.04   51.69
   0  -6   1 1590.34   50.79
   0   6  -1 1556.04   51.59
   0   6   1 1502.05   51.69
   1  -6   1   75.69    3.30
  -1  -6  -1   84.39    3.90
   1  -6   1   79.09    3.70
  -1  -6  -1   76.39    4.00
  -1   6  -1   81.99    3.40
  -1   6  -1   81.19    4.10
   1   6   1   79.69    4.00
  -2  -6  -1   11.10    1.70
  -2  -6  -1   15.10    1.80
  -2   6  -1   14.50    1.40
  -2   6  -1   15.70    1.90
   2   6   1   14.50    1.80
   3  -6   1   94.69    4.00
  -3  -6  -1   97.29    4.90
  -3  -6  -1   86.19    4.70
  -3   6  -1   95.19    4.80
  -3   6  -1   92.69    4.30
   3   6   1   89.59    4.40
   4  -6   1  101.09    4.20
  -4  -6  -1   91.29    5.00
  -4  -6  -1   99.69    5.40
  -4   6  -1  104.09    4.90
   4   6   1   92.59    4.60
  -4   6  -1   96.19    5.10
  -5  -6  -1    2.70    1.60
  -5  -6  -1    1.00    1.20
  -5   6  -1    2.20    1.40
   5   6   1    3.90    1.30
  -5   6  -1    2.60    1.20
  -6  -6  -1   27.80    3.40
  -6  -6  -1   33.50    3.70
  -6   6  -1   29.40    3.40
  -6   6  -1   36.50    3.60
  -7  -6  -1  145.49    8.30
  -7  -6  -1  156.78    8.20
  -7   6  -1  153.98    7.60
  -7   6  -1  157.18    7.90
  -8  -6  -1   71.89    5.60
  -8  -6  -1   69.39    5.40
  -8   6  -1   63.29    5.00
  -8   6  -1   61.09    4.70
  -9  -6  -1   87.09    6.60
  -9  -6  -1   76.39    6.20
  -9   6  -1   84.29    5.70
 -10  -6  -1   21.00    4.10
 -10  -6  -1   13.10    3.50
 -10  -7   1   55.49    6.20
 -10  -7   1   58.79    6.60
 -10   7   1   53.49    6.30
  -9  -7   1   34.30    5.10
  -9  -7   1   39.40    5.10
  -9   7   1   44.10    4.40
  -9   7   1   43.10    5.30
  -8  -7   1    1.80    2.40
  -8  -7   1   -0.10    2.00
  -8   7   1   -1.00    1.60
  -8   7   1   -0.10    1.50
  -7  -7   1    8.90    2.30
  -7  -7   1    7.70    2.40
  -7   7   1   10.70    2.20
  -7   7   1   10.80    2.50
  -6  -7   1  316.27   13.90
  -6  -7   1  328.57   13.60
   6  -7  -1  355.46   12.70
  -6   7   1  319.67   13.50
  -6   7   1  323.87   13.30
  -5  -7   1    1.70    1.40
  -5  -7   1    0.60    1.50
   5  -7  -1    0.80    1.00
  -5   7   1    0.40    1.30
  -5   7   1    0.40    1.40
  -4  -7   1   20.90    2.50
   4  -7  -1   27.70    2.50
  -4  -7   1   17.20    2.60
  -4   7   1   26.10    2.80
   4   7  -1   20.20    1.90
  -4   7   1   21.40    2.50
  -3  -7   1   -0.40    0.90
  -3  -7   1    2.00    1.00
   3  -7  -1    0.70    0.90
  -3   7   1    1.60    1.10
  -3   7   1    0.70    0.90
   3   7  -1    2.80    0.90
  -2  -7   1  152.88    6.80
   2  -7  -1  154.08    6.50
  -2  -7   1  152.58    6.20
  -2   7   1  146.89    6.80
   2   7  -1  157.88    6.50
  -2   7   1  155.78    6.70
   1  -7  -1  200.88    8.00
  -1  -7   1  196.98    7.50
  -1  -7   1  197.48    8.20
   1  -7  -1  204.68    8.20
  -1   7   1  206.68    8.20
  -1   7   1  201.28    8.40
   1   7  -1  206.18    8.10
   0  -7   1    1.10    0.90
   0  -7   1    0.60    0.50
   0  -7  -1    0.00    0.60
   0  -7  -1    0.80    0.80
   0   7   1    1.30    1.10
   0   7  -1   -0.10    0.80
  -1  -7  -1    3.50    1.00
   1  -7   1    2.80    0.90
  -1  -7  -1    4.20    1.30
   1  -7   1    4.10    0.80
   1   7   1    5.50    1.40
  -1   7  -1    5.20    1.40
   2  -7   1   30.20    2.10
  -2  -7  -1   29.20    2.40
  -2  -7  -1   28.10    2.90
   2   7   1   34.60    2.60
  -2   7  -1   30.30    2.00
  -2   7  -1   28.80    2.40
  -3  -7  -1  110.09    5.70
   3  -7   1  114.39    4.90
  -3  -7  -1  110.59    5.60
   3   7   1  109.49    5.30
  -3   7  -1  108.49    5.60
  -3   7  -1  119.09    5.10
  -4  -7  -1   18.80    2.50
  -4  -7  -1   15.70    2.40
  -4   7  -1   18.30    2.40
   4   7   1   16.50    2.10
  -4   7  -1   15.10    2.00
  -5  -7  -1    8.90    2.30
  -5  -7  -1   12.60    2.20
  -5   7  -1   14.50    2.20
  -5   7  -1   14.70    2.40
  -6  -7  -1    3.10    1.90
  -6  -7  -1    1.60    1.90
  -6   7  -1   -0.80    1.80
  -6   7  -1    1.90    1.40
  -7  -7  -1    7.40    2.20
  -7  -7  -1    2.60    2.10
  -7   7  -1    4.80    2.10
  -8  -7  -1    4.50    2.60
  -8  -7  -1    7.70    2.80
  -8   7  -1    1.10    1.80
  -9  -7  -1   26.80    4.50
  -9  -7  -1   30.20    4.60
  -9   7  -1   23.90    3.40
 -10  -7  -1   10.50    3.60
 -10  -7  -1   11.90    3.80
 -10  -8   1    1.80    2.30
 -10  -8   1    2.90    2.80
  -9  -8   1    1.10    1.90
  -9  -8   1    1.00    2.50
  -9   8   1    2.20    1.60
  -8  -8   1    0.10    2.30
  -8  -8   1   -1.70    1.70
  -8   8   1    2.20    2.80
  -8   8   1    0.90    1.90
  -7  -8   1   25.10    3.90
  -7  -8   1   30.00    3.90
  -7   8   1   32.90    3.90
  -7   8   1   32.80    4.00
  -6  -8   1   37.80    4.20
  -6  -8   1   28.70    3.60
  -6   8   1   32.30    3.70
  -6   8   1   18.80    2.90
  -5  -8   1   39.90    4.30
   5  -8  -1   45.80    3.20
  -5  -8   1   50.29    3.80
  -5   8   1   46.70    3.90
  -5   8   1   52.29    3.90
   4  -8  -1  205.48    8.40
  -4  -8   1  214.88    8.80
  -4  -8   1  190.08    9.10
  -4   8   1  188.68    8.90
  -4   8   1  210.08    9.00
  -3  -8   1   20.00    2.70
   3  -8  -1   22.20    2.40
  -3  -8   1   21.30    2.30
  -3   8   1   22.20    2.60
  -3   8   1   19.60    2.70
   3   8  -1   19.20    2.10
  -2  -8   1    4.70    1.20
   2  -8  -1    5.90    1.30
  -2  -8   1    4.70    1.40
   2  -8  -1    3.20    1.30
  -2   8   1    5.10    1.40
  -2   8   1    8.20    1.70
   2   8  -1    5.10    1.40
   1  -8  -1   21.00    2.40
   1  -8  -1   25.90    2.40
  -1  -8   1   21.00    1.90
  -1  -8   1   19.50    2.30
  -1   8   1   23.50    2.70
   1   8  -1   25.50    2.60
  -1   8   1   21.00    2.40
   0  -8  -1  184.08    7.50
   0  -8   1  179.78    7.60
   0  -8  -1  186.28    7.90
   0   8   1  184.58    8.00
   0   8  -1  176.58    7.70
  -1  -8  -1   -0.90    1.10
   1  -8   1    0.10    0.80
  -1  -8  -1    2.40    1.10
   1   8   1   -1.70    0.90
  -1   8  -1   -0.90    1.00
  -2  -8  -1    1.40    1.10
  -2  -8  -1    1.40    1.10
   2  -8   1    0.60    0.80
   2   8   1   -0.10    1.10
  -2   8  -1    1.90    1.10
  -3  -8  -1   23.90    2.70
   3  -8   1   11.80    1.60
  -3  -8  -1   21.10    2.70
  -3   8  -1   23.00    2.80
   3   8   1   19.50    2.40
  -4  -8  -1    4.20    1.70
  -4  -8  -1    5.40    1.70
   4   8   1    6.90    1.60
  -4   8  -1    5.30    1.60
  -5  -8  -1    0.60    1.20
  -5  -8  -1    0.40    1.30
  -5   8  -1    2.90    1.80
  -6  -8  -1    7.00    2.40
  -6  -8  -1    2.80    2.00
  -6   8  -1    2.10    1.90
  -7  -8  -1   17.30    3.20
  -7  -8  -1   12.30    3.30
  -7   8  -1   15.70    2.80
  -8  -8  -1    7.60    3.10
  -8  -8  -1    9.90    2.80
  -8   8  -1   12.50    3.00
  -9  -8  -1    0.00    2.60
  -9  -8  -1    0.30    2.60
  -9   8  -1    2.40    2.10
  -9  -9   1   12.50    3.40
  -9  -9   1    9.30    2.90
  -9   9   1    7.10    2.70
  -8  -9   1   77.59    6.20
  -8  -9   1   88.39    6.60
  -8   9   1   81.89    6.00
  -7  -9   1   12.60    3.00
  -7  -9   1    9.30    2.60
  -7   9   1   10.20    2.80
  -6  -9   1   54.39    4.50
  -6  -9   1   58.69    5.60
  -6   9   1   60.09    4.80
  -5  -9   1   34.20    3.60
  -5  -9   1   43.60    4.70
   5  -9  -1   34.80    3.20
  -5   9   1   31.10    3.60
   4  -9  -1   37.30    2.90
  -4  -9   1   33.60    3.80
  -4  -9   1   38.30    3.60
  -4   9   1   34.10    3.90
  -4   9   1   33.90    3.50
   3  -9  -1   32.10    3.00
  -3  -9   1   23.90    3.20
   3   9  -1   32.70    2.60
  -3   9   1   30.30    3.10
  -3   9   1   21.80    3.10
  -2  -9   1    2.80    1.30
   2  -9  -1    2.70    1.40
   2  -9  -1    0.10    0.50
   2   9  -1    2.20    1.30
  -2   9   1    3.30    1.50
  -2   9   1    0.80    1.10
   1  -9  -1  612.14   22.10
  -1  -9   1  623.54   22.30
   1   9  -1  618.24   22.10
  -1   9   1  611.64   22.50
   0  -9  -1  168.78    7.20
   0  -9   1  173.18    7.60
   0  -9  -1  168.68    7.70
   0   9   1  169.28    7.90
   0   9  -1  163.38    7.60
   1  -9   1  263.17   10.60
  -1  -9  -1  270.27   10.60
  -1  -9  -1  267.57   11.20
   1   9   1  276.87   11.20
  -1   9  -1  263.87   11.00
  -2  -9  -1   92.49    4.90
   2  -9   1   94.99    4.70
  -2  -9  -1   90.89    5.40
   2   9   1   95.89    5.20
  -2   9  -1   76.99    5.10
  -3  -9  -1   26.90    3.00
  -3  -9  -1   28.80    3.50
   3   9   1   35.10    3.40
  -3   9  -1   36.20    3.70
  -4  -9  -1    2.10    1.30
  -4  -9  -1    2.20    1.50
   4   9   1    5.50    1.60
  -4   9  -1    5.50    1.80
  -5  -9  -1  100.49    5.90
  -5  -9  -1  100.89    6.20
  -5   9  -1   93.99    6.00
  -6  -9  -1   13.60    3.00
  -6  -9  -1    9.10    2.90
  -6   9  -1   13.30    2.90
  -7  -9  -1    2.80    1.90
  -7  -9  -1    4.70    2.20
  -7   9  -1    2.60    2.10
  -8  -9  -1    5.80    2.90
  -8  -9  -1    9.20    3.30
  -8   9  -1    1.90    1.70
  -9  -9  -1    1.10    2.80
  -9  -9  -1   10.30    3.10
  -9   9  -1    2.30    2.30
  -9 -10   1    1.80    2.50
  -9 -10   1    2.40    3.20
  -9  10   1    1.10    2.40
  -8 -10   1    8.10    3.40
  -8 -10   1    5.50    3.00
  -8  10   1    7.80    2.80
  -7 -10   1   12.40    3.50
  -7  10   1    5.90    2.60
  -6 -10   1  211.68   10.50
  -6  10   1  175.78    9.50
  -5 -10   1   28.90    3.90
  -5  10   1   22.90    3.30
  -4 -10   1    6.80    2.00
   4 -10  -1    7.10    1.80
  -4  10   1    6.70    2.30
  -3 -10   1   23.20    3.30
   3 -10  -1   21.90    2.70
   3  10  -1   27.10    2.90
  -3  10   1   20.50    3.10
   2 -10  -1    1.70    1.30
  -2 -10   1    2.50    1.70
  -2  10   1    1.60    1.30
   2  10  -1    1.50    1.30
   1 -10  -1  323.07   12.50
  -1 -10   1  303.07   12.40
  -1  10   1  289.47   12.60
   1  10  -1  305.97   12.40
   0 -10  -1  267.17   11.20
   0 -10   1  272.37   11.00
   0  10   1  253.57   11.20
   0  10  -1  261.57   11.10
   1 -10   1   56.49    3.80
  -1 -10  -1   52.99    3.50
  -1 -10  -1   55.79    4.20
   1  10   1   57.09    4.00
  -1  10  -1   47.30    3.70
   2 -10   1    5.10    1.50
  -2 -10  -1    5.30    1.70
  -2 -10  -1    2.40    1.40
  -2  10  -1    5.00    1.90
   2  10   1    6.90    2.00
  -3 -10  -1  235.08   10.90
  -3 -10  -1  241.88   10.30
  -3  10  -1  227.08   10.50
   3  10   1  239.28   10.30
  -4 -10  -1   16.00    3.10
  -4 -10  -1   13.30    2.60
  -4  10  -1   16.80    3.00
  -5 -10  -1   -1.30    1.40
  -5 -10  -1   -2.30    1.50
  -5  10  -1   -2.00    0.90
  -6 -10  -1   82.79    6.30
  -6 -10  -1   74.19    5.70
  -6  10  -1   72.89    5.40
  -7 -10  -1    8.20    3.00
  -7 -10  -1    6.00    2.90
  -7  10  -1    6.20    2.30
  -8 -10  -1    2.60    2.70
  -8 -10  -1    0.70    2.70
  -8  10  -1    1.30    2.30
  -8 -11   1   40.90    6.10
  -8  11   1   54.09    5.70
  -7 -11   1   -2.40    2.30
  -7  11   1    7.10    2.90
  -6 -11   1   35.80    4.80
  -6  11   1   35.40    4.50
  -5 -11   1    6.40    2.30
  -5  11   1   13.70    2.80
  -4 -11   1   75.09    5.50
  -4  11   1   76.39    5.40
   3 -11  -1  104.79    6.00
  -3 -11   1  116.19    6.70
  -3  11   1  121.49    6.80
  -2 -11   1   -2.00    0.80
   2 -11  -1   -1.70    1.20
   2  11  -1   -0.40    1.20
  -2  11   1   -0.70    1.20
  -1 -11   1    3.20    1.80
   1 -11  -1    6.40    2.00
   1  11  -1    2.70    1.40
  -1  11   1    5.40    1.90
   0 -11  -1  171.68    8.50
   0 -11   1  168.38    8.30
   0  11   1  184.88    8.70
   0  11  -1  186.88    8.70
  -1 -11  -1   -3.00    1.30
   1 -11   1   -1.00    1.20
   1  11   1   -2.20    1.40
  -1  11  -1    1.60    1.70
  -2 -11  -1    3.60    1.70
   2  11   1    4.70    1.90
  -2  11  -1    4.20    1.70
  -3 -11  -1   61.19    5.70
  -3  11  -1   56.99    4.60
   3  11   1   70.99    4.80
  -4 -11  -1    5.60    2.40
  -4  11  -1    1.40    1.60
  -5 -11  -1    6.90    2.40
  -5 -11  -1    6.10    2.40
  -5  11  -1    6.10    2.60
  -6 -11  -1   23.90    3.90
  -6 -11  -1   25.50    4.50
  -6  11  -1   22.20    4.00
  -7 -11  -1    7.30    2.90
  -7 -11  -1    7.00    3.20
  -7  11  -1    4.20    2.80
  -7 -12   1   63.39    7.00
  -7  12   1   73.99    6.00
  -6 -12   1   -1.40    2.40
  -6  12   1    2.20    2.10
  -5 -12   1  136.39    8.60
  -5  12   1  139.49    8.50
  -4 -12   1   19.10    3.60
  -4  12   1   20.60    3.40
   3 -12  -1   13.30    2.60
  -3 -12   1   11.80    3.10
  -3  12   1   13.90    2.80
  -2 -12   1  150.78    8.30
   2 -12  -1  147.39    7.80
   2  12  -1  153.28    7.80
  -2  12   1  162.68    8.60
   1 -12  -1   77.39    5.30
  -1 -12   1   67.69    5.10
  -1  12   1   75.09    5.30
   1  12  -1   73.59    5.20
   0 -12  -1  110.39    6.50
   0 -12   1   99.59    6.10
   0  12  -1  104.59    6.40
   0  12   1  110.19    6.50
  -1 -12  -1    9.50    2.70
   1 -12   1   11.50    2.40
  -1  12  -1    6.20    2.10
   1  12   1   14.20    2.90
  -2 -12  -1   15.50    3.20
   2  12   1    8.80    2.50
  -2  12  -1   18.10    3.30
  -3 -12  -1    2.70    1.80
  -3  12  -1    2.40    2.30
  -4 -12  -1    0.90    1.80
  -4  12  -1    1.20    2.20
  -5 -12  -1    5.40    2.90
  -5  12  -1    7.90    2.60
  -6 -12  -1    1.10    2.70
  -6  12  -1    2.40    2.20
  -7 -12  -1   -3.60    1.50
  -6 -13   1   66.79    7.10
  -6  13   1   83.39    6.90
  -5 -13   1   23.40    4.40
  -5  13   1   10.40    3.40
  -4 -13   1    5.70    2.20
  -4  13   1    6.00    2.90
  -3 -13   1   18.90    3.40
  -3  13   1   21.70    3.80
  -2 -13   1   36.70    4.60
   2 -13  -1   46.20    4.60
  -2  13   1   50.79    5.50
  -1 -13   1    0.60    1.90
   1 -13  -1    3.50    2.10
  -1  13   1    2.10    1.80
   1  13  -1    1.50    1.90
   0 -13   1   59.09    4.80
   0 -13  -1   63.29    5.20
   0  13   1   60.99    4.90
   0  13  -1   66.79    5.20
  -1 -13  -1    0.40    2.10
  -1  13  -1    1.10    1.90
   1  13   1   -1.30    1.70
  -2 -13  -1    4.00    2.60
  -2  13  -1    4.70    2.10
   2  13   1    6.80    2.00
  -3 -13  -1    2.20    2.40
  -3  13  -1    4.70    2.20
  -4 -13  -1   24.50    4.50
  -4  13  -1   28.90    4.30
  -5 -13  -1   21.40    4.30
  -5  13  -1   21.10    4.30
  -4 -14   1    2.70    2.60
  -4  14   1   -2.70    2.30
  -3 -14   1    7.90    3.00
  -3  14   1   11.70    3.50
  -2 -14   1   15.90    3.20
  -2  14   1   21.40    4.10
  -1 -14   1   88.19    6.40
   1 -14  -1   91.79    6.40
  -1  14   1   89.69    6.40
   1  14  -1   94.39    6.50
   0 -14  -1    0.40    1.60
   0  14   1   -0.40    1.50
   0  14  -1   -0.20    2.10
  -1 -14  -1    4.60    2.60
   1  14   1    9.90    2.90
  -1  14  -1   11.50    3.10
  -2 -14  -1   32.10    4.60
  -2  14  -1   35.10    4.90
  -3 -14  -1    6.00    3.10
  -3  14  -1   12.90    3.60
  -4 -14  -1    0.00    2.70
  -4  14  -1    2.90    2.90
   1 -15  -1    9.00    3.10
  -1  15   1    4.80    2.90
   0 -15  -1    4.10    2.60
   0  15  -1    3.00    1.90
   0  15   1    2.40    2.10
  -1 -15  -1   43.20    5.10
   1  15   1   41.40    5.00
  -1  15  -1   36.50    5.10
 -12   0   2   17.20    4.10
 -11   0   2    3.30    2.30
 -11   0   2   -0.60    2.20
 -10   0   2   28.60    3.90
 -10   0   2   25.90    4.00
  -9   0   2   16.00    3.00
  -9   0   2   13.20    2.80
  -8   0   2  257.07   11.50
  -8   0   2  270.37   12.00
  -7   0   2   59.99    4.30
  -7   0   2   68.49    4.60
  -6   0   2  779.92   27.30
  -6   0   2  765.12   27.50
  -6   0   2  779.52   25.70
  -5   0   2  643.14   22.50
  -5   0   2  590.34   22.20
  -5   0   2  659.33   21.00
  -4   0   2  102.49    4.80
  -4   0   2   97.79    3.80
  -4   0   2  104.59    4.80
  -3   0   2  147.89    6.00
  -3   0   2  151.68    6.10
  -2   0   2   95.69    4.00
  -2   0   2   99.09    3.60
  -2   0   2   93.29    4.00
  -1   0   2 9156.88  310.27
  -1   0   2 9999.00  310.07
   0   0  -2 2846.22   90.89
   0   0   2 3111.19   90.89
   0   0   2 2582.14   90.69
   0   0  -2 2708.53   90.79
  -1   0  -2 1001.20   33.40
  -1   0  -2 1026.00   32.90
  -1   0  -2 1002.60   33.30
   1   0   2 1028.90   33.50
   2   0   2  445.46   15.90
  -2   0  -2  467.45   15.30
  -2   0  -2  461.05   15.80
  -2   0  -2  462.65   15.80
  -3   0  -2 1604.54   54.09
  -3   0  -2 1616.44   54.19
   3   0   2 1660.13   54.29
  -3   0  -2 1704.13   53.69
  -4   0  -2    0.60    0.60
  -4   0  -2    2.20    1.10
  -4   0  -2    0.20    0.70
  -5   0  -2  497.25   17.80
  -5   0  -2  506.85   18.40
  -5   0  -2  504.85   17.60
  -6   0  -2   10.80    1.70
  -6   0  -2   10.10    1.90
  -6   0  -2   14.00    1.90
  -7   0  -2  585.44   20.60
  -7   0  -2  568.44   21.70
  -7   0  -2  570.64   20.70
  -8   0  -2   62.59    4.80
  -9   0  -2   85.89    6.40
 -10   0  -2   -0.80    2.30
 -11   0  -2  318.27   15.50
 -12  -1   2   53.09    7.30
 -12  -1   2   49.40    6.30
 -12   1   2   54.49    7.00
 -11  -1   2   10.20    3.00
 -11  -1   2    6.30    3.20
 -11   1   2    2.60    2.90
 -11   1   2    8.70    2.90
 -10  -1   2  164.98    9.00
 -10  -1   2  154.28    9.40
 -10   1   2  145.59    9.20
 -10   1   2  166.28    8.80
  -9  -1   2   82.39    6.00
  -9  -1   2   76.19    5.30
  -9   1   2   80.29    5.80
  -9   1   2   72.49    5.30
  -8  -1   2    2.80    1.60
  -8  -1   2    1.70    1.70
  -8   1   2   -1.30    1.40
  -8   1   2    0.20    1.60
  -7  -1   2  109.69    6.20
  -7  -1   2  113.09    6.10
  -7   1   2  112.99    5.90
  -7   1   2  104.49    6.10
  -6  -1   2  618.74   22.30
  -6  -1   2  681.73   22.70
  -6   1   2  603.14   22.50
  -6   1   2  587.04   22.10
  -6   1   2  603.24   20.90
  -5  -1   2    0.00    0.70
  -5  -1   2   -0.70    0.90
  -5  -1   2    0.10    0.30
  -5   1   2   -0.30    0.40
  -5   1   2   -0.60    0.90
  -5   1   2    0.00    0.70
  -4  -1   2   24.50    2.40
  -4  -1   2   25.80    2.00
  -4   1   2   24.90    1.50
  -4   1   2   23.50    2.30
  -4   1   2   24.70    2.10
  -3  -1   2  135.99    5.70
  -3  -1   2  147.59    5.70
  -3   1   2  134.39    5.70
  -3   1   2  131.99    5.70
  -2  -1   2  797.42   26.70
  -2  -1   2  780.32   26.70
  -2   1   2  719.43   26.80
  -2   1   2  779.12   26.80
  -2   1   2  927.91   26.50
  -1  -1   2   48.90    2.30
  -1  -1   2   50.39    2.20
  -1   1   2   48.20    2.30
  -1   1   2   47.40    2.40
  -1   1   2   55.39    2.30
   1   1  -2   47.90    2.00
   0  -1   2    0.90    0.70
   0  -1   2    1.20    0.40
   0  -1  -2   -0.50    0.50
   0  -1  -2    1.00    0.50
   0  -1   2    1.10    0.40
   0   1   2    1.20    0.70
   0   1  -2    2.10    0.60
   0   1   2    0.70    0.70
   0   1  -2    1.50    0.40
   1  -1   2  918.51   29.30
  -1  -1  -2  860.01   29.10
  -1  -1  -2  878.01   28.80
   1   1   2  813.02   29.10
  -1   1  -2  897.21   28.80
  -1   1  -2  910.01   29.20
  -2  -1  -2  145.29    5.70
  -2  -1  -2  145.09    5.40
  -2   1  -2  145.29    5.50
  -2   1  -2  144.69    5.70
   2   1   2  139.59    5.70
  -3  -1  -2  931.71   31.30
  -3  -1  -2  936.71   31.00
  -3  -1  -2  891.11   30.80
  -3   1  -2  943.11   31.20
  -3   1  -2  938.21   31.10
   3   1   2  938.61   31.20
  -3   1  -2  915.91   30.40
  -4  -1  -2   11.50    1.40
  -4  -1  -2   10.90    1.60
  -4  -1  -2    7.60    1.30
  -4   1  -2    8.80    1.50
  -4   1  -2    8.10    1.10
   4   1   2   10.20    1.50
  -4   1  -2   10.90    1.40
  -5  -1  -2  239.98    9.70
  -5  -1  -2  228.48    9.00
  -5  -1  -2  233.08    9.00
  -5   1  -2  229.08    9.10
  -5   1  -2  230.78    8.70
  -5   1  -2  220.68    9.30
  -6  -1  -2  188.28    7.90
  -6  -1  -2  187.68    7.70
  -6  -1  -2  181.78    8.50
  -6   1  -2  196.28    7.70
  -6   1  -2  171.38    8.20
  -6   1  -2  188.48    7.90
  -7  -1  -2   13.40    2.50
  -7  -1  -2    8.40    1.80
  -7  -1  -2   10.20    1.80
  -7   1  -2   12.40    2.00
  -7   1  -2    7.20    1.90
  -8  -1  -2   11.00    2.50
  -8  -1  -2   11.60    2.20
  -8   1  -2   11.30    2.10
  -8   1  -2   11.40    2.70
  -9  -1  -2   66.59    5.40
  -9   1  -2   65.29    5.60
 -10  -1  -2   13.50    3.40
 -10   1  -2   19.50    3.70
 -11  -1  -2   71.19    7.40
 -12  -2   2   56.49    6.80
 -12   2   2   55.79    7.10
 -11  -2   2    1.00    2.80
 -11  -2   2    6.30    2.40
 -11   2   2    7.60    2.90
 -10  -2   2   99.19    6.90
 -10  -2   2  109.79    7.60
 -10   2   2   92.89    6.80
 -10   2   2   95.29    6.50
  -9  -2   2    2.20    2.20
  -9  -2   2    1.70    2.00
  -9   2   2    2.70    1.90
  -9   2   2   -0.40    1.90
  -8  -2   2   13.60    2.50
  -8  -2   2   14.00    3.00
  -8   2   2   14.00    2.40
  -8   2   2   13.70    3.00
  -7  -2   2   31.00    3.50
  -7  -2   2   24.40    3.30
  -7   2   2   30.60    3.30
  -7   2   2   25.20    2.30
  -7   2   2   37.60    4.00
  -6  -2   2   56.49    4.00
  -6  -2   2   54.59    3.70
  -6   2   2   49.70    3.90
  -6   2   2   57.99    3.80
  -5  -2   2   22.80    2.40
  -5  -2   2   26.50    2.80
  -5   2   2   24.40    2.70
  -5   2   2   21.20    2.40
  -5   2   2   26.30    1.80
  -4  -2   2  254.57    9.70
  -4  -2   2  242.48    9.70
  -4   2   2  231.08    9.50
  -4   2   2  242.48    9.00
  -4   2   2  278.37   10.00
  -3  -2   2   63.09    3.30
  -3  -2   2   64.99    3.20
  -3   2   2   65.99    3.30
  -3   2   2   63.59    3.40
  -3   2   2   62.09    2.90
  -2  -2   2    1.60    0.60
  -2  -2   2    2.60    0.70
  -2   2   2    2.30    0.80
  -2   2   2    1.80    0.60
  -2   2   2    2.80    0.80
  -1  -2   2  504.45   16.40
  -1  -2   2  477.35   16.60
   1  -2  -2  494.25   16.70
  -1   2   2  495.95   17.00
  -1   2   2  513.05   16.80
  -1   2   2  500.85   16.90
   1   2  -2  478.65   16.40
   0  -2  -2  360.16   12.70
   0  -2  -2  385.06   12.90
   0  -2   2  381.16   12.40
   0   2   2  359.86   12.90
   0   2   2  369.66   12.90
   0   2  -2  372.66   12.70
  -1  -2  -2   37.20    1.90
  -1  -2  -2   36.70    2.10
  -1   2  -2   32.00    1.90
  -1   2  -2   34.50    1.60
   1   2   2   38.70    2.20
  -2  -2  -2  672.63   22.60
  -2  -2  -2  646.54   22.30
  -2   2  -2  694.03   22.60
   2   2   2  626.24   22.50
  -2   2  -2  684.93   22.20
  -3  -2  -2   83.49    3.80
  -3  -2  -2   79.29    4.10
  -3   2  -2   86.09    3.90
  -3   2  -2   87.19    3.20
  -3   2  -2   90.39    4.10
   3   2   2   85.59    4.00
  -4  -2  -2  489.45   17.00
  -4  -2  -2  466.15   17.40
  -4  -2  -2  488.25   17.10
   4   2   2  482.15   17.10
  -4   2  -2  497.25   17.20
  -4   2  -2  478.65   16.40
  -4   2  -2  485.85   17.20
  -5  -2  -2    3.50    1.00
  -5  -2  -2    2.20    1.10
  -5  -2  -2    2.00    1.00
  -5   2  -2    3.20    1.40
  -5   2  -2    3.20    1.20
  -5   2  -2    1.70    0.80
   5   2   2    2.00    1.10
  -6  -2  -2   35.20    2.50
  -6  -2  -2   23.90    3.00
  -6  -2  -2   33.50    3.10
  -6   2  -2   28.50    2.90
  -6   2  -2   32.00    2.40
  -6   2  -2   30.80    3.20
  -7  -2  -2   79.89    4.90
  -7  -2  -2   80.09    5.50
  -7   2  -2   81.19    4.70
  -7   2  -2   84.49    5.40
  -8  -2  -2   69.49    5.20
  -8  -2  -2   61.99    4.50
  -8   2  -2   64.09    4.30
  -8   2  -2   63.49    5.00
  -9  -2  -2   23.20    3.80
  -9   2  -2   26.00    3.90
 -10  -2  -2   65.29    6.90
 -10   2  -2   77.79    6.50
 -11  -2  -2    9.40    3.80
 -11   2  -2    8.50    3.50
 -11  -3   2    1.00    2.30
 -11  -3   2    4.00    3.10
 -11   3   2    7.00    3.30
 -10  -3   2   -0.10    2.40
 -10  -3   2   -3.40    1.70
 -10   3   2    1.50    1.90
 -10   3   2    1.20    2.00
  -9  -3   2   65.79    5.70
  -9  -3   2   75.19    5.70
  -9   3   2   73.09    5.90
  -9   3   2   71.19    5.20
  -8  -3   2   37.90    4.20
  -8  -3   2   34.70    4.00
  -8   3   2   44.70    4.80
  -8   3   2   45.90    4.30
  -7  -3   2  102.19    5.90
  -7  -3   2  101.69    5.90
  -7   3   2  112.89    5.90
  -7   3   2   88.29    5.90
  -7   3   2  109.09    5.00
  -6  -3   2   11.20    2.00
  -6  -3   2    9.80    2.10
  -6   3   2   11.60    2.30
  -6   3   2    8.50    1.50
  -6   3   2   13.90    2.00
  -5  -3   2   37.90    2.80
  -5  -3   2   34.70    3.20
  -5   3   2   35.50    2.40
  -5   3   2   38.40    2.80
  -5   3   2   34.10    3.30
  -4  -3   2  212.28    8.60
  -4  -3   2  226.08    8.90
  -4   3   2  225.28    8.30
  -4   3   2  210.58    8.60
  -4   3   2  207.68    8.80
   3  -3  -2  325.77   11.90
  -3  -3   2  350.16   12.00
  -3  -3   2  344.37   12.30
  -3   3   2  356.56   12.00
  -3   3   2  326.67   12.20
  -3   3   2  296.77   12.20
  -2  -3   2    9.60    1.30
   2  -3  -2   10.10    1.20
  -2   3   2    9.70    1.40
  -2   3   2   10.90    1.40
   2   3  -2   10.40    0.70
  -2   3   2    9.30    1.20
   1  -3  -2 1449.65   47.60
  -1  -3   2 1476.15   47.50
  -1   3   2 1516.95   47.90
  -1   3   2 1374.36   47.60
   1   3  -2 1436.76   47.30
   0  -3  -2 2614.64   84.09
   0  -3  -2 2535.65   83.99
   0   3   2 2713.03   84.19
   0   3   2 2525.65   84.19
   0   3  -2 2541.25   83.89
  -1  -3  -2   97.79    4.20
  -1  -3  -2   90.69    4.00
   1  -3   2   94.69    3.40
  -1   3  -2   93.99    4.10
   1   3   2   98.59    4.20
  -2  -3  -2  195.38    7.60
  -2  -3  -2  205.48    7.80
  -2   3  -2  198.48    7.80
   2   3   2  204.88    7.80
  -2   3  -2  202.18    7.20
  -3  -3  -2  513.85   18.50
   3  -3   2  546.45   17.50
  -3  -3  -2  530.55   18.80
   3   3   2  531.05   18.60
  -3   3  -2  531.55   17.60
  -3   3  -2  542.75   18.30
  -3   3  -2  533.85   18.70
  -4  -3  -2  276.97   10.70
  -4  -3  -2  264.37   10.30
  -4   3  -2  262.97   10.10
  -4   3  -2  266.27    9.30
   4   3   2  273.67   10.20
  -4   3  -2  260.67   10.30
  -5  -3  -2  204.68    8.00
  -5  -3  -2  198.48    8.70
  -5  -3  -2  190.58    8.30
  -5   3  -2  196.68    8.30
  -5   3  -2  200.08    8.40
  -5   3  -2  196.88    7.40
   5   3   2  197.88    8.10
  -6  -3  -2  237.78    9.90
  -6  -3  -2  237.88   10.50
   6   3   2  237.18    9.60
  -6   3  -2  239.58    9.80
  -6   3  -2  231.28   10.00
  -7  -3  -2    9.40    2.20
  -7  -3  -2    9.40    2.50
  -7   3  -2   12.80    2.30
  -7   3  -2    8.20    2.00
  -8  -3  -2   69.39    4.90
  -8  -3  -2   65.69    5.40
  -8   3  -2   65.69    4.30
  -8   3  -2   62.39    5.00
  -9  -3  -2   22.80    3.40
  -9  -3  -2   24.40    3.90
  -9   3  -2   27.30    4.00
 -10  -3  -2   14.70    4.00
 -10   3  -2   18.40    3.90
 -11  -3  -2   -0.30    3.10
 -11   3  -2    0.70    1.90
 -11  -4   2  145.79    9.30
 -11  -4   2  139.49    9.30
 -11   4   2  165.78   10.20
 -10  -4   2   91.59    6.90
 -10  -4   2   81.49    6.90
 -10   4   2   86.89    6.60
  -9  -4   2    0.50    2.20
  -9  -4   2    2.50    2.20
  -9   4   2    0.60    1.50
  -9   4   2    2.20    2.10
  -8  -4   2   35.20    4.10
  -8  -4   2   44.70    4.50
  -8   4   2   35.20    3.80
  -8   4   2   32.80    4.20
  -8   4   2   36.50    3.00
  -7  -4   2  958.00   33.70
  -7  -4   2  955.00   33.60
  -7   4   2  953.30   32.40
  -7   4   2  899.21   33.60
  -7   4   2  943.91   33.10
  -6  -4   2   64.89    4.40
  -6  -4   2   63.89    4.30
  -6   4   2   61.89    4.10
  -6   4   2   68.09    3.70
  -6   4   2   72.39    4.60
  -5  -4   2  395.06   14.70
  -5  -4   2  375.86   14.80
  -5   4   2  412.56   14.30
  -5   4   2  380.26   14.50
  -5   4   2  376.16   14.90
   4  -4  -2   31.70    2.20
  -4  -4   2   24.40    2.40
  -4  -4   2   29.50    2.40
  -4   4   2   29.30    2.40
  -4   4   2   28.40    2.80
  -4   4   2   26.00    2.10
  -3  -4   2   34.10    2.50
  -3  -4   2   34.00    2.20
   3  -4  -2   37.30    2.30
   3   4  -2   32.70    1.60
  -3   4   2   32.40    2.40
  -3   4   2   38.50    2.70
  -3   4   2   32.60    2.30
   2  -4  -2  373.46   13.20
  -2  -4   2  372.86   13.40
  -2  -4   2  374.66   12.90
  -2   4   2  363.46   13.30
  -2   4   2  382.26   13.60
  -2   4   2  371.16   13.40
   2   4  -2  369.56   12.70
  -1  -4   2   60.09    2.40
  -1  -4   2   57.09    2.90
   1  -4  -2   58.49    2.90
  -1   4   2   58.89    3.10
  -1   4   2   60.59    3.20
   1   4  -2   59.09    2.70
   0  -4  -2  392.16   13.50
   0  -4  -2  389.06   13.60
   0   4   2  384.46   13.70
   0   4  -2  393.16   13.40
   0   4   2  358.06   13.60
  -1  -4  -2 2451.95   76.89
   1  -4   2 2444.66   75.99
  -1  -4  -2 2339.17   76.69
   1   4   2 2126.09   76.69
  -1   4  -2 2378.86   76.79
  -2  -4  -2  582.74   20.50
  -2  -4  -2  603.44   20.60
   2  -4   2  603.54   19.50
  -2   4  -2  591.44   20.50
  -2   4  -2  578.84   19.70
   2   4   2  586.74   20.50
  -3  -4  -2  296.97   11.40
   3  -4   2  314.27   10.10
  -3  -4  -2  292.47   11.30
   3   4   2  272.97   11.00
  -3   4  -2  308.27   11.40
  -3   4  -2  302.17   10.80
  -4  -4  -2   83.39    4.60
   4  -4   2   90.39    3.40
  -4  -4  -2   87.79    4.70
   4   4   2   86.39    4.40
  -4   4  -2   85.79    4.20
  -4   4  -2   87.19    4.60
  -5  -4  -2  509.25   19.10
  -5  -4  -2  499.65   18.70
  -5   4  -2  510.15   18.40
  -5   4  -2  521.45   18.70
   5   4   2  505.05   18.30
  -6  -4  -2  216.78    9.40
  -6  -4  -2  209.38    9.80
  -6  -4  -2  213.98    8.60
  -6   4  -2  210.38    9.30
   6   4   2  214.78    8.90
  -6   4  -2  212.18    9.20
  -7  -4  -2    4.40    1.90
  -7  -4  -2    2.90    2.00
  -7   4  -2   -0.80    1.00
  -7   4  -2    0.50    1.40
  -8  -4  -2    2.80    2.30
  -8  -4  -2   -0.90    1.60
  -8   4  -2    1.20    1.20
  -8   4  -2   -0.60    1.50
  -9  -4  -2   69.79    5.50
  -9  -4  -2   61.59    6.20
  -9   4  -2   66.29    4.90
  -9   4  -2   84.79    6.00
 -10  -4  -2   29.00    4.70
 -10   4  -2   35.40    4.90
 -11  -5   2   23.20    4.20
 -11  -5   2   26.30    4.80
 -11   5   2   26.20    5.10
 -10  -5   2   21.90    4.00
 -10  -5   2   34.40    4.70
 -10   5   2   29.20    4.50
  -9  -5   2   39.30    4.90
  -9  -5   2   38.40    4.90
  -9   5   2   45.90    6.40
  -9   5   2   34.00    4.80
  -8  -5   2    8.60    2.30
  -8  -5   2   12.90    3.00
   8  -5  -2   10.80    2.10
  -8   5   2   13.10    2.80
  -8   5   2   13.00    2.40
  -8   5   2   10.20    2.10
  -7  -5   2    1.60    1.60
  -7  -5   2    1.90    1.90
   7  -5  -2    0.40    1.20
  -7   5   2    0.10    1.20
  -7   5   2    1.10    1.80
  -7   5   2   -0.10    1.30
  -6  -5   2    5.90    2.00
  -6  -5   2    3.20    1.60
   6  -5  -2    9.30    1.80
  -6   5   2    6.10    1.80
  -6   5   2    8.60    1.90
  -6   5   2    7.30    1.70
  -5  -5   2  198.18    8.40
  -5  -5   2  196.08    8.70
   5  -5  -2  192.38    7.90
  -5   5   2  182.38    8.20
  -5   5   2  201.38    8.20
  -5   5   2  185.38    8.60
  -4  -5   2  297.97   11.30
  -4  -5   2  286.47   11.70
   4  -5  -2  306.77   11.20
  -4   5   2  291.57   11.40
   4   5  -2  302.27   10.20
  -4   5   2  281.77   11.60
  -4   5   2  309.57   11.50
  -3  -5   2  579.04   20.40
   3  -5  -2  592.34   20.60
  -3   5   2  624.04   20.90
   3   5  -2  593.84   19.80
  -3   5   2  576.84   20.80
  -3   5   2  590.94   21.10
  -2  -5   2   51.19    2.50
   2  -5  -2   47.50    2.70
  -2  -5   2   46.80    2.90
  -2   5   2   55.09    3.10
  -2   5   2   44.80    2.90
   2   5  -2   51.59    2.50
   1  -5  -2  117.99    5.20
  -1  -5   2  113.99    4.40
  -1  -5   2  119.89    5.10
   1  -5  -2  125.39    5.20
   1   5  -2  125.79    5.00
  -1   5   2  119.69    5.40
  -1   5   2  117.79    5.30
   0  -5  -2 1250.17   41.40
   0  -5  -2 1258.87   41.40
   0  -5   2 1265.17   41.00
   0   5  -2 1235.88   41.20
   0   5   2 1175.18   41.50
   0   5   2 1275.77   41.60
   1  -5   2    8.30    1.00
  -1  -5  -2    7.40    1.30
  -1  -5  -2    7.80    1.40
  -1   5  -2    7.90    1.30
   1   5   2    8.70    1.50
  -2  -5  -2   23.50    2.30
  -2  -5  -2   23.60    2.00
   2  -5   2   25.10    1.40
  -2   5  -2   24.40    2.00
   2   5   2   22.00    2.20
  -2   5  -2   26.60    1.50
  -3  -5  -2  130.69    6.10
   3  -5   2  140.39    5.00
  -3  -5  -2  140.79    6.30
  -3   5  -2  128.49    5.50
   3   5   2  137.79    6.00
  -3   5  -2  135.09    6.20
  -4  -5  -2   51.39    3.70
  -4  -5  -2   56.39    3.80
   4   5   2   57.09    3.40
  -4   5  -2   56.89    3.70
  -4   5  -2   59.09    3.30
  -5  -5  -2   -0.90    0.80
  -5  -5  -2    1.60    1.20
  -5   5  -2    0.70    1.00
   5   5   2    2.30    1.10
  -5   5  -2    0.10    0.90
  -6  -5  -2    1.60    1.50
  -6  -5  -2    1.50    1.50
   6   5   2    0.70    1.20
  -6   5  -2    4.60    1.60
  -6   5  -2    0.80    1.50
  -7  -5  -2  110.69    6.50
  -7  -5  -2   99.19    6.60
  -7   5  -2  110.59    6.20
  -7   5  -2  101.99    6.00
  -8  -5  -2    5.00    2.30
  -8  -5  -2    6.00    2.20
  -8   5  -2    5.80    2.10
  -8   5  -2    5.20    2.00
  -9  -5  -2    6.30    2.60
  -9  -5  -2    4.30    2.30
  -9   5  -2    7.50    2.60
  -9   5  -2    8.80    2.20
 -10  -5  -2   54.09    6.40
 -10  -5  -2   61.59    6.30
 -11  -6   2   -5.20    2.60
 -11  -6   2    6.40    2.80
 -11   6   2    1.00    2.90
 -10  -6   2   64.79    6.70
 -10  -6   2   60.39    6.50
 -10   6   2   66.79    6.90
  -9  -6   2    8.40    2.30
  -9  -6   2   15.20    3.20
  -9   6   2    6.70    2.70
  -8  -6   2   26.90    3.90
   8  -6  -2   39.70    3.70
  -8  -6   2   34.60    4.40
  -8   6   2   50.19    4.00
  -8   6   2   36.80    3.80
  -8   6   2   38.20    4.60
  -7  -6   2  231.18   10.50
  -7  -6   2  208.48    9.90
   7  -6  -2  211.78    9.20
  -7   6   2  223.58   10.50
  -7   6   2  220.48    9.60
  -7   6   2  207.98    9.50
  -6  -6   2    6.20    1.80
  -6  -6   2    6.20    1.90
   6  -6  -2    4.80    1.50
  -6   6   2    3.80    1.60
  -6   6   2    5.00    1.70
  -6   6   2    2.10    1.50
  -5  -6   2  167.38    8.30
   5  -6  -2  172.18    7.50
  -5  -6   2  191.08    8.00
  -5   6   2  180.08    8.30
  -5   6   2  180.88    7.90
  -5   6   2  177.38    7.90
   4  -6  -2  126.09    5.60
  -4  -6   2  126.09    6.30
  -4  -6   2  126.69    5.70
  -4   6   2  118.99    5.80
  -4   6   2  113.79    6.00
  -4   6   2  128.49    5.90
   4   6  -2  117.89    4.80
  -3  -6   2    5.30    1.30
   3  -6  -2    5.00    1.20
   3   6  -2    5.50    1.00
  -3   6   2    8.80    1.70
  -3   6   2    4.40    1.30
  -2  -6   2 1580.74   51.99
   2  -6  -2 1607.04   51.79
  -2  -6   2 1544.05   51.19
   2   6  -2 1561.64   51.29
  -2   6   2 1576.54   52.09
  -2   6   2 1495.55   52.09
   1  -6  -2   14.80    1.70
  -1  -6   2   13.50    1.10
  -1  -6   2   14.50    1.70
   1  -6  -2   15.80    1.90
   1   6  -2   18.70    1.80
  -1   6   2   16.50    2.10
  -1   6   2   15.00    2.00
   0  -6   2 1559.34   50.09
   0  -6  -2 1594.54   51.49
   0  -6  -2 1553.74   51.49
   0  -6   2 1550.24   50.99
   0   6   2 1524.35   51.59
   0   6  -2 1554.14   51.29
   0   6   2 1501.15   51.59
   1  -6   2  116.79    4.90
  -1  -6  -2  127.99    5.60
  -1  -6  -2  116.69    5.40
   1  -6   2  117.69    4.20
   1   6   2  119.89    5.60
  -1   6  -2  120.39    5.40
  -2  -6  -2    2.70    1.00
  -2  -6  -2    2.90    1.20
   2  -6   2    2.80    0.70
  -2   6  -2    1.80    0.90
  -2   6  -2    2.90    0.70
   2   6   2    5.90    1.20
  -3  -6  -2  240.88    9.80
   3  -6   2  230.88    8.50
  -3  -6  -2  230.98    9.70
   3   6   2  233.78    9.50
  -3   6  -2  243.58    9.80
  -3   6  -2  249.78    8.90
  -4  -6  -2  477.65   18.00
  -4  -6  -2  503.85   18.10
  -4   6  -2  480.35   17.20
  -4   6  -2  477.55   17.80
   4   6   2  471.25   17.50
  -5  -6  -2    3.80    1.80
  -5  -6  -2    7.10    2.10
   5   6   2    6.00    1.60
  -5   6  -2    7.60    1.60
  -5   6  -2    8.10    1.80
  -6  -6  -2  304.57   12.80
  -6  -6  -2  290.97   12.90
  -6   6  -2  298.77   12.10
  -6   6  -2  299.17   12.40
  -7  -6  -2    1.90    1.70
  -7  -6  -2   -0.90    1.70
  -7   6  -2   -2.40    1.40
  -8  -6  -2    3.40    2.30
  -8  -6  -2   -0.80    2.00
  -8   6  -2    0.80    1.80
  -9  -6  -2   10.10    3.50
  -9  -6  -2    9.30    2.90
  -9   6  -2    8.50    2.70
 -10  -6  -2  146.59    9.20
 -10  -6  -2  149.39    9.90
 -10  -7   2    4.60    2.50
 -10  -7   2    5.90    2.50
 -10   7   2    6.60    3.20
  -9  -7   2   -1.20    1.60
  -9  -7   2    1.70    2.20
  -9   7   2   -0.30    2.10
  -9   7   2   -0.50    1.10
  -8  -7   2   23.60    3.70
  -8  -7   2   23.00    3.40
  -8   7   2   28.30    3.50
  -8   7   2   17.00    3.40
   7  -7  -2   59.49    4.10
  -7  -7   2   65.29    5.00
  -7  -7   2   64.99    5.10
  -7   7   2   69.79    5.30
  -7   7   2   68.09    4.50
  -7   7   2   61.39    4.50
  -6  -7   2  129.99    7.30
  -6  -7   2  120.69    6.60
   6  -7  -2  128.49    6.30
  -6   7   2  141.89    7.00
  -6   7   2  137.09    6.70
  -6   7   2  140.39    7.20
  -5  -7   2  395.56   16.00
  -5  -7   2  420.96   15.40
   5  -7  -2  410.26   15.00
  -5   7   2  384.86   15.40
  -5   7   2  388.76   15.70
  -4  -7   2   26.20    3.10
  -4  -7   2   21.00    2.30
   4  -7  -2   27.00    2.60
  -4   7   2   22.40    2.90
  -4   7   2   27.90    2.90
   3  -7  -2  156.78    6.70
  -3  -7   2  156.48    6.40
  -3  -7   2  146.09    7.00
  -3   7   2  153.68    7.10
  -3   7   2  153.68    7.20
   3   7  -2  152.08    6.20
   2  -7  -2    4.60    1.20
  -2  -7   2    4.40    0.90
   2  -7  -2    2.20    1.10
  -2  -7   2    4.30    1.40
   2   7  -2    5.20    1.20
  -2   7   2    7.30    1.50
  -2   7   2    6.20    1.50
  -1  -7   2  172.18    6.40
  -1  -7   2  169.28    7.30
   1  -7  -2  186.38    7.40
   1  -7  -2  170.78    7.30
  -1   7   2  183.38    7.70
   1   7  -2  168.08    7.10
  -1   7   2  169.58    7.50
   0  -7  -2    1.70    0.90
   0  -7   2   -0.90    0.60
   0  -7  -2    0.50    1.00
   0   7   2    0.90    0.90
   0   7  -2   -0.60    0.50
  -1  -7  -2   83.59    4.40
  -1  -7  -2   84.89    4.60
   1   7   2   91.49    4.70
  -1   7  -2   78.49    4.30
  -2  -7  -2  148.59    7.10
   2  -7   2  154.18    6.10
  -2  -7  -2  159.88    7.00
   2   7   2  152.88    7.00
  -2   7  -2  156.28    7.10
  -3  -7  -2   76.19    4.60
  -3  -7  -2   71.49    4.40
   3   7   2   80.99    4.50
  -3   7  -2   85.49    4.80
  -4  -7  -2  219.38    9.70
  -4  -7  -2  213.98    9.50
   4   7   2  211.78    9.10
  -4   7  -2  216.98    9.40
  -5  -7  -2   84.29    5.20
  -5  -7  -2   91.29    5.60
  -5   7  -2   71.49    4.80
   5   7   2   86.59    4.90
  -6  -7  -2    7.80    2.20
  -6  -7  -2    1.80    1.40
  -6   7  -2    5.10    2.10
  -7  -7  -2   24.40    4.00
  -7  -7  -2   25.30    3.70
  -7   7  -2   26.40    3.40
  -8  -7  -2    3.80    2.20
  -8  -7  -2    6.50    2.80
  -8   7  -2    7.40    2.20
  -9  -7  -2    3.00    2.80
  -9  -7  -2   -0.40    2.50
  -9   7  -2   -0.30    1.50
 -10  -7  -2    5.00    2.50
 -10  -7  -2    3.10    3.20
 -10   7  -2   -0.90    2.20
 -10  -8   2   21.70    4.20
 -10  -8   2   20.60    4.30
  -9  -8   2   31.30    4.50
  -9  -8   2   32.60    4.90
  -9   8   2   32.30    4.70
  -9   8   2   31.50    4.10
  -8  -8   2   80.39    6.20
  -8  -8   2   78.79    6.00
  -8   8   2   90.79    5.90
  -8   8   2   87.79    6.30
  -7  -8   2   48.50    5.10
  -7  -8   2   44.00    4.50
  -7   8   2   47.40    4.90
  -7   8   2   48.20    4.00
  -6  -8   2  207.88    9.70
   6  -8  -2  210.48    9.10
  -6  -8   2  207.38   10.30
  -6   8   2  223.58   10.00
  -6   8   2  224.18   10.30
  -5  -8   2  471.25   19.10
   5  -8  -2  495.45   18.10
  -5  -8   2  485.25   18.30
  -5   8   2  502.05   18.90
  -5   8   2  516.25   19.10
   4  -8  -2  239.28    9.60
  -4  -8   2  239.38    9.60
  -4  -8   2  226.98   10.40
  -4   8   2  241.88   10.30
  -4   8   2  228.48   10.20
  -3  -8   2   25.50    2.10
  -3  -8   2   25.20    3.00
   3  -8  -2   19.60    2.40
   3   8  -2   25.90    2.40
  -3   8   2   27.00    3.00
  -3   8   2   23.40    2.80
   2  -8  -2  736.93   25.60
   2  -8  -2  714.63   25.60
  -2  -8   2  729.03   25.80
   2   8  -2  721.13   25.20
  -2   8   2  769.32   26.20
  -2   8   2  712.73   25.80
   1  -8  -2 1471.85   49.80
  -1  -8   2 1491.75   49.70
   1  -8  -2 1524.25   49.70
   1   8  -2 1489.25   49.50
  -1   8   2 1499.45   49.90
  -1   8   2 1404.06   49.99
   0  -8   2   52.59    3.20
   0  -8  -2   57.59    3.50
   0  -8  -2   51.49    3.40
   0   8   2   50.99    3.50
   0   8  -2   50.99    3.30
   1  -8   2  281.07   10.40
  -1  -8  -2  272.47   10.80
  -1  -8  -2  266.97   11.10
  -1   8  -2  277.97   11.00
   1   8   2  263.07   11.00
  -2  -8  -2   27.20    2.80
   2  -8   2   24.10    1.90
  -2  -8  -2   22.40    2.70
   2   8   2   21.40    2.60
  -2   8  -2   24.70    2.90
  -3  -8  -2   64.39    4.30
  -3  -8  -2   62.19    4.20
   3   8   2   64.19    4.20
  -3   8  -2   57.59    4.00
  -4  -8  -2    1.00    1.50
  -4  -8  -2   -1.30    1.30
   4   8   2   -0.10    1.10
  -4   8  -2   -1.90    1.30
  -5  -8  -2   -2.10    0.90
  -5  -8  -2    2.20    1.90
  -5   8  -2    0.30    1.30
  -6  -8  -2   43.40    4.80
  -6  -8  -2   44.50    4.80
  -6   8  -2   52.39    4.90
  -7  -8  -2   47.30    5.30
  -7  -8  -2   41.20    5.00
  -7   8  -2   47.60    4.70
  -8  -8  -2    9.10    2.70
  -8  -8  -2    8.80    3.20
  -8   8  -2    6.90    2.70
  -9  -8  -2    0.60    2.10
  -9  -8  -2   -0.70    2.60
  -9   8  -2   -2.40    2.10
  -9  -9   2   48.10    5.40
  -9  -9   2   59.49    6.80
  -9   9   2   45.00    5.10
  -8  -9   2    7.00    3.00
  -8  -9   2    5.80    2.60
  -8   9   2    2.00    1.80
  -7  -9   2    3.60    2.70
  -7  -9   2    0.70    1.70
  -7   9   2   11.20    3.00
  -7   9   2    4.80    1.80
  -6  -9   2  321.77   14.10
  -6  -9   2  298.77   14.00
   6  -9  -2  326.57   12.60
  -6   9   2  319.47   13.60
  -6   9   2  289.17   13.20
  -5  -9   2   51.89    5.00
   5  -9  -2   60.69    4.00
  -5   9   2   53.59    4.40
  -5   9   2   56.09    4.50
   4  -9  -2    5.60    1.40
  -4  -9   2    4.10    2.00
  -4   9   2    2.70    1.60
  -4   9   2    4.70    2.00
   3  -9  -2  291.67   11.20
  -3  -9   2  266.67   11.50
   3  -9  -2  272.07   11.10
   3   9  -2  276.47   10.70
  -3   9   2  247.68   11.40
  -3   9   2  278.67   11.50
  -2  -9   2   31.30    3.30
   2  -9  -2   37.70    2.90
   2  -9  -2   34.10    2.90
  -2   9   2   32.10    3.30
   2   9  -2   34.90    2.80
  -2   9   2   32.10    3.60
   1  -9  -2  283.67   11.60
   1  -9  -2  296.07   11.40
  -1  -9   2  281.17   11.50
  -1   9   2  283.47   11.90
  -1   9   2  277.17   11.60
   1   9  -2  287.97   11.40
   0  -9  -2   -0.60    1.30
   0  -9  -2   -0.70    1.00
   0  -9   2   -0.50    0.90
   0   9  -2   -0.10    0.80
   0   9   2    0.60    1.10
   1  -9   2    4.60    1.40
  -1  -9  -2    5.90    1.60
  -1  -9  -2    6.40    1.90
   1   9   2    5.00    1.50
  -1   9  -2    5.80    1.50
  -2  -9  -2  173.68    8.40
  -2  -9  -2  170.68    8.00
  -2   9  -2  162.48    8.10
   2   9   2  200.78    8.50
  -3  -9  -2   92.09    5.80
  -3  -9  -2   88.09    5.40
   3   9   2   92.79    5.50
  -3   9  -2  100.99    5.60
  -4  -9  -2    2.10    1.90
  -4  -9  -2    1.30    1.20
   4   9   2    4.10    1.70
  -4   9  -2    1.70    1.20
  -5  -9  -2    8.00    2.60
  -5  -9  -2    5.90    1.90
  -5   9  -2    8.80    2.30
  -6  -9  -2   39.80    4.60
  -6  -9  -2   35.60    4.50
  -6   9  -2   33.80    4.10
  -7  -9  -2    0.50    1.70
  -7  -9  -2   -6.60    1.60
  -7   9  -2   -1.00    2.00
  -8  -9  -2   35.50    5.10
  -8  -9  -2   33.20    5.00
  -8   9  -2   44.40    4.90
  -9  -9  -2    6.60    2.90
  -9  -9  -2    4.30    2.50
  -9   9  -2    8.70    2.60
  -9 -10   2   28.60    4.90
  -9  10   2   23.40    4.20
  -8 -10   2   15.70    3.60
  -8  10   2   12.50    2.80
  -7 -10   2   29.90    4.30
  -7  10   2   27.20    3.80
  -6 -10   2  166.98    9.10
  -6  10   2  156.18    8.50
   5 -10  -2   30.40    3.30
  -5 -10   2   23.20    3.50
  -5  10   2   30.00    4.00
  -4 -10   2  112.19    6.70
   4 -10  -2  112.69    6.10
  -4  10   2  129.19    7.30
  -4  10   2  119.79    7.00
  -3 -10   2   46.00    4.40
   3 -10  -2   47.30    3.70
  -3  10   2   50.69    3.90
  -3  10   2   46.70    4.60
   2 -10  -2   27.20    3.00
   2 -10  -2   30.10    3.10
  -2 -10   2   22.30    2.90
  -2  10   2   33.70    3.50
  -2  10   2   23.50    3.20
   2  10  -2   29.60    3.10
   1 -10  -2    5.40    1.80
   1 -10  -2    8.10    1.80
  -1 -10   2    1.20    1.10
  -1  10   2    5.70    1.80
   1  10  -2    4.30    1.70
   0 -10  -2  104.99    5.90
   0 -10   2  110.59    5.70
   0 -10  -2  107.59    5.60
   0  10  -2  108.39    5.80
   0  10   2  104.49    6.20
  -1 -10  -2    6.00    1.80
   1 -10   2    3.10    1.40
  -1 -10  -2    2.20    1.80
  -1  10  -2    5.50    1.60
   1  10   2    5.60    2.00
  -2 -10  -2   10.30    2.20
  -2 -10  -2   13.40    2.70
  -2  10  -2   13.90    2.60
   2  10   2   14.50    2.70
  -3 -10  -2    2.80    1.70
  -3 -10  -2    0.40    1.20
   3  10   2    2.20    1.60
  -3  10  -2    0.40    1.70
  -4 -10  -2    0.20    1.40
  -4 -10  -2    0.30    1.60
   4  10   2    0.20    1.80
  -4  10  -2    0.60    1.40
  -5 -10  -2   50.19    5.30
  -5 -10  -2   41.00    4.60
  -5  10  -2   57.59    4.60
  -6 -10  -2   25.30    3.70
  -6 -10  -2   19.00    3.50
  -6  10  -2   26.60    3.70
  -7 -10  -2    2.20    2.70
  -7 -10  -2   -0.60    2.30
  -7  10  -2    0.30    1.60
  -8 -10  -2   36.70    5.40
  -8 -10  -2   46.40    5.70
  -8  10  -2   38.70    5.00
  -8 -11   2   79.29    8.00
  -8  11   2   85.59    6.30
  -7 -11   2   36.20    4.90
  -7  11   2   36.90    4.70
  -6 -11   2   33.90    4.50
  -6  11   2   37.60    4.60
  -5 -11   2  105.59    6.90
  -5  11   2  107.79    7.10
   4 -11  -2   -0.80    1.50
  -4 -11   2   -1.20    1.20
  -4  11   2   -3.50    1.70
  -3 -11   2    3.10    1.80
   3 -11  -2   -1.30    1.30
  -3  11   2    3.30    2.20
  -2 -11   2   22.00    3.10
   2 -11  -2   20.80    3.00
   2  11  -2   29.10    3.30
  -2  11   2   28.60    3.60
   1 -11  -2  345.97   14.90
  -1 -11   2  384.76   15.10
  -1  11   2  367.86   15.40
   1  11  -2  410.16   15.20
   0 -11  -2  153.08    7.70
   0 -11   2  130.89    7.00
   0  11   2  146.29    7.60
   0  11  -2  144.89    7.40
  -1 -11  -2  117.79    6.70
  -1 -11  -2  110.99    6.90
  -1  11  -2  118.89    6.70
   1  11   2  127.09    7.00
  -2 -11  -2   83.29    5.10
  -2 -11  -2   75.69    5.60
   2  11   2   79.09    5.40
  -2  11  -2   72.29    5.30
  -3 -11  -2   58.69    4.80
  -3 -11  -2   62.59    4.70
  -3  11  -2   63.29    5.00
   3  11   2   68.79    4.90
  -4 -11  -2   53.59    5.50
  -4 -11  -2   42.40    4.60
  -4  11  -2   48.80    4.90
  -5 -11  -2  135.89    8.20
  -5 -11  -2  132.79    7.80
  -5  11  -2  130.29    7.90
  -6 -11  -2  115.59    7.80
  -6 -11  -2  127.99    8.40
  -6  11  -2  123.19    7.90
  -7 -11  -2   22.20    4.40
  -7 -11  -2   17.50    4.00
  -7  11  -2   20.70    4.10
  -7 -12   2   34.30    5.40
  -7  12   2   42.00    5.20
  -6 -12   2   76.49    6.30
  -6  12   2   86.79    6.80
  -5 -12   2    2.10    1.90
  -5  12   2    2.30    2.50
   4 -12  -2    0.50    1.60
  -4 -12   2   -1.00    1.90
  -4  12   2    1.00    2.20
  -3 -12   2    4.90    2.40
   3 -12  -2   13.70    2.60
  -3  12   2   11.40    3.10
  -2 -12   2   72.59    5.40
   2 -12  -2   79.09    5.40
   2  12  -2   75.19    5.90
  -2  12   2   79.59    5.60
  -1 -12   2   10.30    2.40
   1 -12  -2   10.60    2.60
  -1  12   2    8.10    2.50
   1  12  -2    7.80    2.30
   0 -12   2   56.79    5.40
   0 -12  -2   60.99    4.90
   0  12   2   61.09    5.10
   0  12  -2   54.89    4.60
  -1 -12  -2   70.69    5.20
  -1  12  -2   70.19    5.30
   1  12   2   66.89    5.00
  -2 -12  -2  155.78    8.70
  -2  12  -2  162.58    8.40
   2  12   2  148.49    8.10
  -3 -12  -2    1.20    2.30
   3  12   2    2.40    2.00
  -3  12  -2   -1.90    1.10
  -4 -12  -2    0.50    1.80
  -4  12  -2   -0.60    2.20
  -5 -12  -2  176.78   10.10
  -5  12  -2  191.18   10.00
  -6 -12  -2  247.28   13.00
  -6  12  -2  246.78   12.30
  -6 -13   2    7.10    2.70
  -6  13   2    6.20    3.20
  -5 -13   2    2.40    2.60
  -5  13   2    0.20    1.90
  -4 -13   2   18.30    3.70
  -4  13   2   15.20    3.60
  -3 -13   2   22.40    3.60
   3 -13  -2   22.00    3.40
  -3  13   2   24.20    4.20
   2 -13  -2    6.30    2.40
  -2 -13   2   12.50    2.90
  -2  13   2   11.40    2.80
   1 -13  -2   -0.80    1.70
  -1 -13   2    1.00    1.90
   1  13  -2    1.90    1.90
  -1  13   2   -0.80    2.10
   0 -13  -2   68.29    5.20
   0  13   2   73.29    5.80
   0  13  -2   67.49    5.10
  -1 -13  -2   57.99    5.60
  -1  13  -2   50.29    5.30
   1  13   2   47.50    5.10
  -2 -13  -2   74.99    6.20
   2  13   2   86.99    6.20
  -2  13  -2   71.39    5.60
  -3 -13  -2   62.49    6.40
  -3  13  -2   65.09    5.40
  -4 -13  -2   58.89    6.40
  -4  13  -2   54.89    5.80
  -5 -13  -2   27.30    4.80
  -5  13  -2   25.20    4.20
  -4 -14   2    3.90    2.60
  -4  14   2    5.50    3.10
  -3 -14   2   23.50    4.10
  -3  14   2   18.40    4.10
   2 -14  -2   16.20    3.30
  -2 -14   2   13.80    3.20
  -2  14   2    6.50    2.60
   1 -14  -2    9.20    2.90
  -1  14   2    4.50    2.70
   0 -14  -2    1.40    2.20
   0  14  -2    4.80    2.70
   0  14   2    7.60    2.80
  -1 -14  -2   -1.40    2.10
  -1  14  -2    0.00    2.20
   1  14   2   -0.70    2.20
  -2 -14  -2   26.80    4.50
  -2  14  -2   27.80    4.40
   2  14   2   25.70    4.00
  -3 -14  -2   10.90    3.40
  -3  14  -2    7.70    3.30
   1 -15  -2  212.48   11.10
   0 -15  -2    1.80    2.60
 -12   0   3   -2.10    2.10
 -12   0   3   -1.70    2.90
 -11   0   3    4.00    2.60
 -11   0   3    1.70    2.20
 -10   0   3    1.30    1.70
 -10   0   3    0.30    1.50
  -9   0   3    0.50    2.10
  -9   0   3   -3.40    1.50
  -8   0   3   -0.90    1.10
  -8   0   3    0.00    1.30
  -7   0   3   -0.70    1.00
  -7   0   3    1.10    1.20
  -6   0   3    1.40    1.40
  -6   0   3   -0.50    1.30
  -5   0   3    0.20    1.00
  -5   0   3    0.10    0.40
  -5   0   3    0.60    0.80
  -4   0   3    0.50    0.70
  -4   0   3    0.40    0.70
  -4   0   3    0.10    0.40
  -3   0   3    0.00    0.40
  -3   0   3    0.90    0.80
  -3   0   3    0.90    0.70
  -2   0   3    0.30    0.50
  -2   0   3    0.50    0.70
  -2   0   3   -0.20    0.30
  -1   0   3    0.90    0.60
  -1   0   3    0.30    0.60
  -1   0   3    0.70    0.60
   0   0   3    0.20    0.40
   0   0  -3    0.30    0.50
   0   0   3    1.70    0.70
   0   0  -3   -0.40    0.40
   0   0   3   -0.20    0.40
  -1   0  -3    0.30    0.30
   1   0   3    0.00    0.70
  -1   0  -3    0.50    0.70
  -1   0  -3   -0.10    0.50
  -2   0  -3   -0.10    0.40
   2   0   3    0.00    0.60
  -2   0  -3    0.40    0.60
  -2   0  -3    0.00    0.40
  -3   0  -3   -0.50    0.40
   3   0   3   -0.60    0.80
  -3   0  -3    1.20    0.90
  -3   0  -3   -0.70    0.70
  -4   0  -3    1.40    0.70
  -4   0  -3   -0.80    0.80
   4   0   3    0.60    1.00
  -4   0  -3   -0.40    0.90
  -5   0  -3   -0.10    0.60
  -5   0  -3    0.00    0.90
  -5   0  -3   -1.70    0.80
  -6   0  -3    2.90    1.70
  -6   0  -3    0.40    0.90
  -6   0  -3   -0.40    0.80
  -7   0  -3   -0.30    1.10
  -7   0  -3    0.70    1.30
  -8   0  -3    0.00    1.30
  -8   0  -3    1.10    1.90
  -9   0  -3    0.40    2.30
 -10   0  -3   -0.10    2.40
 -11   0  -3   -3.70    1.60
 -12  -1   3    3.80    3.40
 -12  -1   3    6.00    3.10
 -12   1   3    2.10    2.60
 -11  -1   3   47.00    5.40
 -11  -1   3   51.59    6.40
 -11   1   3   54.19    5.70
 -11   1   3   42.10    5.60
 -10  -1   3    6.90    2.80
 -10  -1   3    9.50    3.00
 -10   1   3    7.60    3.10
 -10   1   3    9.40    2.80
  -9  -1   3    0.60    1.70
  -9  -1   3    0.50    1.50
  -9   1   3    4.00    1.90
  -9   1   3    0.60    1.90
  -8  -1   3  115.39    6.70
  -8  -1   3  123.19    7.20
  -8   1   3  123.29    7.10
  -8   1   3  126.69    7.00
  -7  -1   3  206.68    9.60
  -7  -1   3  207.18    9.70
  -7   1   3  223.88   10.00
  -7   1   3  214.68    9.70
  -6  -1   3  779.62   28.10
  -6  -1   3  798.72   28.30
  -6   1   3  759.72   26.60
  -6   1   3  841.02   28.30
  -6   1   3  803.92   28.40
  -5  -1   3   30.30    2.50
  -5  -1   3   21.60    2.50
  -5   1   3   22.90    2.60
  -5   1   3   28.40    2.90
  -5   1   3   24.50    1.70
  -4  -1   3    5.30    1.20
  -4  -1   3    6.50    1.40
  -4   1   3    5.10    1.20
  -4   1   3    5.20    1.20
  -4   1   3    7.30    1.00
  -3  -1   3  591.64   20.50
  -3  -1   3  610.14   20.70
  -3  -1   3  632.24   19.60
  -3   1   3  605.04   20.80
  -3   1   3  536.25   19.90
  -3   1   3  596.94   20.70
  -2  -1   3 2396.36   74.79
  -2  -1   3 2288.07   75.39
  -2  -1   3 2327.57   75.29
  -2   1   3 2170.18   75.49
  -2   1   3 2355.06   75.09
  -2   1   3 2319.57   75.49
  -1  -1   3  466.45   16.20
   1  -1  -3  457.85   16.20
  -1  -1   3  478.55   16.20
  -1  -1   3  482.65   16.20
  -1   1   3  491.95   16.40
  -1   1   3  492.95   16.40
  -1   1   3  500.65   16.60
   1   1  -3  460.75   16.10
   0  -1   3 1633.44   54.29
   0  -1  -3 1646.54   53.99
   0  -1  -3 1625.64   54.29
   0  -1   3 1681.93   53.79
   0   1   3 1696.23   54.09
   0   1   3 1668.43   54.39
   0   1  -3 1638.24   53.89
   0   1   3 1758.42   54.49
   0   1  -3 1578.84   54.19
   1  -1   3  115.09    4.90
  -1  -1  -3  116.79    4.40
  -1  -1  -3  117.29    4.80
  -1   1  -3  116.69    4.50
  -1   1  -3  111.19    4.80
   1   1   3  117.29    5.00
  -2  -1  -3   67.29    3.40
  -2  -1  -3   72.49    3.10
   2  -1   3   74.19    3.70
  -2   1  -3   72.69    3.30
  -2   1  -3   76.79    3.70
   2   1   3   71.39    3.70
  -3  -1  -3   76.79    3.90
  -3  -1  -3   80.39    4.00
  -3  -1  -3   71.99    3.40
  -3   1  -3   80.09    3.80
  -3   1  -3   81.59    3.10
  -3   1  -3   75.39    3.90
   3   1   3   80.19    4.10
  -4  -1  -3  294.27   11.70
  -4  -1  -3  310.67   11.10
  -4  -1  -3  311.57   11.60
  -4   1  -3  309.17   10.70
  -4   1  -3  295.77   11.50
  -4   1  -3  310.97   11.70
   4   1   3  299.47   11.70
  -5  -1  -3    2.10    1.10
  -5  -1  -3    2.30    1.00
  -5  -1  -3    1.10    1.10
  -5   1  -3    0.30    1.10
  -5   1  -3    1.20    1.20
   5   1   3    0.90    0.90
  -5   1  -3    1.20    0.80
  -6  -1  -3  143.39    6.30
  -6  -1  -3  140.79    7.20
  -6  -1  -3  131.59    6.30
  -6   1  -3  126.59    6.70
  -6   1  -3  140.99    6.50
  -7  -1  -3    0.50    1.50
  -7  -1  -3   -0.20    1.70
  -7  -1  -3    1.10    1.20
  -7   1  -3    0.70    1.20
  -7   1  -3    1.10    1.40
  -8  -1  -3   46.80    5.00
  -8   1  -3   35.60    3.70
  -8   1  -3   43.20    4.50
  -9  -1  -3    0.50    1.80
  -9   1  -3   -0.10    1.60
 -10  -1  -3   32.10    5.00
 -10   1  -3   29.70    4.80
 -11   1  -3   41.70    5.90
 -12  -2   3   17.40    4.50
 -12   2   3   13.30    4.40
 -11  -2   3  169.58   10.50
 -11  -2   3  173.68    9.90
 -11   2   3  183.88   10.90
 -11   2   3  179.78    9.70
 -10  -2   3    5.30    2.60
 -10  -2   3    6.30    2.70
 -10   2   3    6.80    2.20
 -10   2   3    9.60    3.00
  -9  -2   3   -0.20    1.40
  -9  -2   3   -2.30    1.00
  -9   2   3   -0.20    1.60
  -9   2   3   -0.80    1.40
  -8  -2   3   21.00    3.10
  -8  -2   3   25.50    3.50
  -8   2   3   26.40    3.30
  -8   2   3   19.30    3.20
  -7  -2   3  629.14   22.70
  -7  -2   3  618.64   22.70
  -7   2   3  579.34   22.30
  -7   2   3  595.94   22.70
  -6  -2   3   54.09    4.00
  -6  -2   3   58.09    4.10
  -6   2   3   52.99    3.90
  -6   2   3   59.99    3.10
  -6   2   3   60.19    3.90
  -5  -2   3    3.10    1.20
  -5  -2   3    5.20    1.50
  -5   2   3    3.20    1.40
  -5   2   3    4.50    1.20
  -4  -2   3  380.86   13.40
  -4  -2   3  375.86   13.60
  -4   2   3  333.07   13.50
  -4   2   3  343.47   13.40
  -4   2   3  369.16   12.80
  -3  -2   3  657.43   21.90
  -3  -2   3  655.13   22.10
  -3   2   3  596.64   22.20
  -3   2   3  653.73   22.20
  -3   2   3  627.64   21.60
   2  -2  -3  126.39    5.40
  -2  -2   3  141.39    5.30
  -2  -2   3  128.39    5.40
  -2   2   3  138.09    5.70
  -2   2   3  133.29    5.70
   2   2  -3  130.69    4.90
  -2   2   3  137.79    5.40
  -1  -2   3    6.50    0.80
   1  -2  -3    5.70    1.00
  -1  -2   3    8.50    1.00
   1   2  -3    6.60    0.90
  -1   2   3    6.10    1.10
  -1   2   3    4.00    0.90
  -1   2   3    6.40    1.10
   0  -2   3    8.90    0.80
   0  -2  -3    6.30    1.00
   0  -2  -3    7.60    1.10
   0  -2   3    8.80    0.80
   0   2   3    7.70    1.10
   0   2   3    7.20    1.10
   0   2  -3    8.00    1.10
   0   2  -3    8.80    0.70
  -1  -2  -3  949.31   31.70
  -1  -2  -3  961.90   31.40
  -1   2  -3  943.01   31.00
  -1   2  -3  958.20   31.70
   1   2   3  922.51   31.80
  -2  -2  -3   21.20    1.60
  -2  -2  -3   15.30    1.70
  -2   2  -3   21.20    1.40
   2   2   3   18.50    2.00
  -2   2  -3   18.80    1.90
  -3  -2  -3    5.20    1.20
  -3  -2  -3    7.20    1.20
   3   2   3    8.20    1.40
  -3   2  -3    7.50    1.20
  -3   2  -3    7.60    1.40
  -4  -2  -3   97.89    4.60
  -4  -2  -3   99.79    4.80
  -4  -2  -3   90.99    5.00
  -4   2  -3  101.39    4.90
  -4   2  -3   97.69    4.70
  -4   2  -3   98.89    3.80
   4   2   3  105.99    5.10
  -5  -2  -3  847.62   28.50
  -5  -2  -3  795.82   29.10
  -5  -2  -3  815.52   28.60
   5   2   3  841.42   28.90
  -5   2  -3  838.92   28.90
  -6  -2  -3   -0.30    0.90
  -6  -2  -3    0.10    1.10
  -6  -2  -3    1.70    1.40
  -6   2  -3    1.00    1.30
  -6   2  -3    1.70    1.50
   6   2   3    2.00    1.40
  -7  -2  -3    0.10    1.00
  -7  -2  -3    0.20    1.30
  -7  -2  -3   -1.10    1.20
  -7   2  -3   -1.80    1.40
  -7   2  -3   -0.70    1.30
  -8  -2  -3   -0.50    2.00
  -8   2  -3   -0.30    1.30
  -8   2  -3    2.80    2.10
  -9  -2  -3   17.60    3.70
  -9   2  -3   14.80    3.30
 -10  -2  -3   16.10    4.00
 -10   2  -3    9.40    3.30
 -11  -3   3   16.80    4.10
 -11  -3   3   14.20    3.60
 -11   3   3   20.80    4.60
 -10  -3   3   10.00    3.20
 -10  -3   3   10.80    3.20
 -10   3   3    6.50    2.40
 -10   3   3    8.40    2.80
  -9  -3   3    4.90    2.50
  -9  -3   3    9.90    2.50
  -9   3   3    7.60    2.60
  -9   3   3    8.90    2.50
  -8  -3   3  275.07   12.30
  -8  -3   3  258.67   12.00
  -8   3   3  272.77   11.90
  -8   3   3  274.57   12.40
  -7  -3   3   15.50    2.60
  -7  -3   3   15.50    2.60
  -7   3   3   17.50    2.80
  -7   3   3   13.50    1.90
  -7   3   3   22.50    3.30
  -6  -3   3  699.73   25.10
  -6  -3   3  694.33   25.20
  -6   3   3  728.83   25.10
  -6   3   3  675.83   24.00
  -6   3   3  683.83   25.40
  -5  -3   3  368.06   13.90
  -5  -3   3  329.07   13.50
  -5   3   3  350.66   13.70
  -5   3   3  375.96   13.10
  -5   3   3  366.06   14.10
  -4  -3   3   58.69    3.60
  -4  -3   3   64.69    3.50
  -4   3   3   64.09    3.20
  -4   3   3   62.39    3.80
  -4   3   3   54.89    3.40
   3  -3  -3  694.83   23.80
  -3  -3   3  706.73   23.60
  -3  -3   3  720.33   24.10
  -3   3   3  668.23   24.20
  -3   3   3  669.93   23.60
  -3   3   3  685.13   24.00
   3   3  -3  711.83   22.70
   2  -3  -3  403.96   14.10
  -2  -3   3  398.46   13.70
  -2  -3   3  382.06   14.10
  -2   3   3  406.46   14.60
  -2   3   3  417.76   14.20
   2   3  -3  392.66   13.40
  -2   3   3  384.56   14.30
  -1  -3   3    2.10    0.50
  -1  -3   3    1.50    0.70
   1  -3  -3    1.50    0.60
  -1   3   3    1.70    0.80
  -1   3   3    3.10    1.00
   1   3  -3    1.80    0.60
  -1   3   3    1.90    0.80
   0  -3  -3   22.70    1.70
   0  -3   3   16.60    1.10
   0  -3  -3   12.10    1.40
   0   3  -3   16.60    1.60
   0   3   3   14.70    1.70
   0   3   3   17.70    1.80
  -1  -3  -3   46.30    2.50
  -1  -3  -3   49.30    2.90
  -1   3  -3   51.99    2.80
   1   3   3   49.80    2.80
  -1   3  -3   47.70    2.00
  -2  -3  -3  228.28    9.30
  -2  -3  -3  243.68    9.10
  -2   3  -3  248.68    9.40
   2   3   3  244.28    9.40
  -2   3  -3  244.98    8.60
  -3  -3  -3  106.99    5.30
  -3  -3  -3  112.89    5.00
  -3   3  -3  105.39    5.20
  -3   3  -3  116.19    4.80
   3   3   3  112.89    5.20
  -4  -3  -3  199.18    8.60
  -4  -3  -3  194.68    8.20
   4   3   3  209.18    8.50
  -4   3  -3  196.78    8.00
  -4   3  -3  205.18    8.50
  -5  -3  -3   54.29    3.50
  -5  -3  -3   45.10    3.20
  -5  -3  -3   39.60    3.40
  -5   3  -3   50.69    3.40
  -5   3  -3   51.39    3.50
   5   3   3   54.79    3.60
  -6  -3  -3   25.20    2.90
  -6  -3  -3   37.50    3.80
  -6  -3  -3   29.60    2.90
  -6   3  -3   28.40    3.10
  -6   3  -3   22.30    2.90
   6   3   3   33.30    3.30
  -7  -3  -3   23.90    3.60
  -7  -3  -3   27.20    3.20
  -7   3  -3   27.60    3.40
  -7   3  -3   20.60    2.80
  -8  -3  -3   38.20    4.40
  -8  -3  -3   36.70    4.00
  -8   3  -3   37.10    3.90
  -8   3  -3   37.40    4.30
  -9  -3  -3   50.79    5.80
  -9   3  -3   43.50    4.40
  -9   3  -3   54.59    5.50
 -10  -3  -3   12.30    3.90
 -10   3  -3   14.70    3.50
 -11  -4   3   22.40    4.10
 -11  -4   3   26.30    4.70
 -11   4   3   24.00    4.50
 -10  -4   3   10.90    3.30
 -10  -4   3   11.50    3.00
 -10   4   3    5.80    3.10
 -10   4   3   10.00    2.80
  -9  -4   3   55.29    5.70
  -9  -4   3   68.29    6.20
  -9   4   3   59.69    4.90
  -9   4   3   58.29    6.10
  -8  -4   3   15.70    3.10
  -8  -4   3   18.10    3.30
  -8   4   3   22.80    3.50
  -8   4   3   24.30    3.30
  -7  -4   3    1.00    1.30
  -7  -4   3    2.30    1.40
  -7   4   3    4.80    2.10
  -7   4   3    0.10    1.10
  -7   4   3   -0.50    1.40
  -6  -4   3  199.48    9.40
  -6  -4   3  219.38    9.30
  -6   4   3  202.78    8.50
  -6   4   3  209.78    9.60
  -6   4   3  200.68    9.10
  -5  -4   3    1.20    0.90
  -5  -4   3    0.40    1.00
   5  -4  -3   -0.20    0.60
  -5   4   3   -0.30    1.10
  -5   4   3   -0.40    0.80
  -5   4   3   -0.20    0.90
  -4  -4   3  156.08    6.50
   4  -4  -3  150.48    6.60
  -4  -4   3  157.38    7.00
  -4   4   3  148.99    6.50
  -4   4   3  147.89    6.80
  -4   4   3  147.49    6.90
   3  -4  -3    0.40    0.80
  -3  -4   3   -0.70    0.50
  -3  -4   3   -0.50    0.60
  -3   4   3    0.20    0.70
  -3   4   3   -1.10    0.80
  -3   4   3    0.40    0.80
   3   4  -3    0.10    0.40
  -2  -4   3    0.10    0.50
   2  -4  -3    0.10    0.70
  -2  -4   3   -0.30    0.70
  -2   4   3   -0.10    0.70
   2   4  -3    0.30    0.40
  -2   4   3    0.40    0.90
  -2   4   3    1.30    1.00
   1  -4  -3  253.37    9.20
   1  -4  -3  237.88    9.30
  -1  -4   3  250.17    9.00
  -1  -4   3  241.18    8.30
   1   4  -3  243.78    8.90
  -1   4   3  235.78    9.50
  -1   4   3  245.38    9.40
   0  -4  -3   54.59    3.00
   0  -4   3   54.19    2.50
   0  -4  -3   51.09    2.90
   0   4   3   55.29    3.20
   0   4   3   59.89    3.30
   0   4  -3   51.19    2.80
   1  -4   3   26.20    1.40
  -1  -4  -3   27.20    2.10
  -1  -4  -3   29.00    2.10
   1   4   3   25.40    2.40
  -1   4  -3   27.10    2.00
  -2  -4  -3   -0.70    0.60
  -2  -4  -3    0.10    0.60
  -2   4  -3    0.10    0.40
   2   4   3   -0.40    0.80
  -2   4  -3    0.50    0.70
  -3  -4  -3    0.20    0.90
  -3  -4  -3    0.30    0.70
  -3   4  -3   -0.10    0.60
   3   4   3    1.40    1.00
  -3   4  -3   -0.20    0.70
  -4  -4  -3  205.08    8.90
  -4  -4  -3  200.68    8.60
  -4   4  -3  209.68    8.20
   4   4   3  213.78    8.80
  -4   4  -3  206.18    8.80
  -5  -4  -3   14.70    2.40
  -5  -4  -3   18.50    2.50
  -5   4  -3   14.30    2.40
  -5   4  -3   17.70    2.30
   5   4   3   18.90    2.40
  -6  -4  -3  129.39    6.80
  -6  -4  -3  140.49    6.50
  -6  -4  -3  126.39    7.10
  -6   4  -3  131.19    6.70
  -6   4  -3  132.09    6.60
   6   4   3  138.09    6.70
  -7  -4  -3    2.60    1.80
  -7  -4  -3    0.80    2.00
  -7   4  -3    3.00    1.70
  -7   4  -3    2.70    1.70
  -8  -4  -3    0.90    1.70
  -8  -4  -3    2.30    2.20
  -8   4  -3    1.10    1.70
  -8   4  -3   -0.20    1.50
  -9  -4  -3   10.20    3.40
  -9   4  -3    6.60    2.50
  -9   4  -3    7.90    2.50
 -10  -4  -3   57.79    6.50
 -11  -5   3    1.30    2.80
 -11  -5   3    3.00    3.00
 -11   5   3   -0.60    2.70
 -10  -5   3   44.60    5.40
 -10  -5   3   45.50    5.70
 -10   5   3   39.10    5.50
  -9  -5   3    9.80    2.60
  -9  -5   3    5.90    2.90
   9  -5  -3   12.10    2.50
  -9   5   3    3.00    2.50
  -9   5   3    8.80    2.50
  -8  -5   3   23.70    3.40
  -8  -5   3   17.60    3.10
   8  -5  -3   17.50    2.70
  -8   5   3   18.50    3.10
  -8   5   3   20.20    3.40
  -8   5   3   16.90    2.50
  -7  -5   3    8.40    2.40
  -7  -5   3    6.80    2.00
   7  -5  -3   10.10    2.10
  -7   5   3    6.30    2.00
  -7   5   3    5.90    2.00
  -7   5   3    7.10    1.80
  -6  -5   3   11.80    2.30
   6  -5  -3   10.60    1.90
  -6  -5   3    7.80    2.30
  -6   5   3   13.60    2.00
  -6   5   3   13.10    2.30
  -6   5   3   11.50    2.50
  -5  -5   3    1.40    1.20
   5  -5  -3    2.20    1.00
  -5  -5   3    2.70    1.30
  -5   5   3    0.00    1.20
  -5   5   3    2.10    1.00
  -5   5   3    1.40    1.10
   4  -5  -3   16.50    2.10
  -4  -5   3   13.90    1.80
  -4  -5   3   12.60    2.00
  -4   5   3   18.90    2.50
  -4   5   3   17.50    2.30
  -4   5   3   17.10    2.10
  -3  -5   3  175.78    7.50
   3  -5  -3  169.98    7.20
  -3  -5   3  180.58    6.90
   3   5  -3  177.98    6.40
  -3   5   3  160.18    7.60
  -3   5   3  173.18    7.50
  -3   5   3  171.98    7.30
   2  -5  -3    2.40    0.90
  -2  -5   3    3.50    1.00
  -2  -5   3    2.60    0.70
   2   5  -3    1.90    0.70
  -2   5   3    3.30    1.10
  -2   5   3    4.20    1.10
   1  -5  -3 1183.28   39.90
  -1  -5   3 1132.29   38.70
  -1  -5   3 1173.08   39.50
   1  -5  -3 1171.48   39.70
   1   5  -3 1212.88   39.40
  -1   5   3 1249.68   40.10
  -1   5   3 1196.18   40.20
   0  -5   3  481.65   16.50
   0  -5  -3  481.85   17.10
   0  -5  -3  492.75   17.30
   0   5   3  476.45   17.40
   0   5  -3  495.45   17.00
   0   5   3  466.75   17.30
  -1  -5  -3  179.68    7.50
   1  -5   3  190.48    6.70
  -1  -5  -3  187.18    7.60
   1   5   3  169.58    7.60
  -1   5  -3  182.78    7.50
  -2  -5  -3   14.20    2.00
   2  -5   3   16.90    1.00
  -2  -5  -3   15.90    2.00
  -2   5  -3   14.80    2.00
   2   5   3   15.90    2.10
  -2   5  -3   18.60    1.20
  -3  -5  -3  140.39    6.70
  -3  -5  -3  151.08    6.60
  -3   5  -3  143.29    5.70
  -3   5  -3  145.69    6.70
   3   5   3  145.89    6.70
  -4  -5  -3   93.69    5.30
  -4  -5  -3   89.19    5.00
  -4   5  -3   94.49    5.20
  -4   5  -3   91.19    4.40
   4   5   3   95.99    5.10
  -5  -5  -3   33.20    3.50
  -5  -5  -3   31.20    3.50
   5   5   3   38.00    3.10
  -5   5  -3   36.30    2.90
  -5   5  -3   33.10    3.50
  -6  -5  -3   -0.50    0.90
  -6  -5  -3    0.20    1.30
  -6  -5  -3   -0.40    1.40
  -6   5  -3   -2.00    1.20
  -6   5  -3   -1.30    1.00
   6   5   3    3.10    1.60
  -7  -5  -3   -2.10    1.40
  -7  -5  -3   -0.60    1.30
  -7   5  -3   -1.80    1.30
  -7   5  -3   -1.50    1.40
  -8  -5  -3   36.50    4.40
  -8  -5  -3   33.60    4.70
  -8   5  -3   39.70    4.30
  -9  -5  -3    2.80    2.20
  -9  -5  -3    0.00    1.90
  -9   5  -3    1.20    1.50
 -10  -5  -3   38.10    5.30
 -11  -6   3   64.99    7.00
 -11  -6   3   63.09    6.80
 -11   6   3   67.79    7.40
 -10  -6   3   16.80    4.00
 -10  -6   3   17.00    3.80
 -10   6   3   12.30    3.90
   9  -6  -3    5.70    2.10
  -9  -6   3    5.00    2.60
  -9  -6   3    8.60    3.00
  -9   6   3    4.60    2.10
  -9   6   3    6.20    2.40
   8  -6  -3   -1.70    0.80
  -8  -6   3    2.80    2.20
  -8  -6   3    0.00    1.70
  -8   6   3    3.80    2.40
  -8   6   3   -0.20    1.30
  -8   6   3    1.30    1.30
   7  -6  -3  563.04   20.60
  -7  -6   3  555.04   21.60
  -7  -6   3  564.44   21.20
  -7   6   3  564.94   21.00
  -7   6   3  559.94   21.70
  -7   6   3  528.55   20.40
  -6  -6   3   97.09    5.90
  -6  -6   3   93.99    5.60
   6  -6  -3   98.49    5.30
  -6   6   3   97.69    5.50
  -6   6   3   98.99    5.50
  -6   6   3  108.99    6.10
  -5  -6   3    9.70    1.80
  -5  -6   3   10.70    2.20
   5  -6  -3    8.00    1.70
  -5   6   3    7.30    1.60
  -5   6   3    9.10    2.20
  -5   6   3   10.20    2.00
   4  -6  -3   51.69    3.30
  -4  -6   3   52.59    3.80
  -4  -6   3   53.09    3.30
  -4   6   3   53.19    3.60
  -4   6   3   54.59    4.00
  -4   6   3   59.99    3.70
  -3  -6   3  232.68    8.80
  -3  -6   3  234.18    9.60
   3  -6  -3  245.58    9.40
  -3   6   3  233.38    9.60
  -3   6   3  228.28    9.80
   3   6  -3  224.18    8.50
  -2  -6   3    3.90    1.20
   2  -6  -3    2.40    0.90
  -2  -6   3    4.50    0.80
  -2   6   3    4.40    1.50
   2   6  -3    4.80    1.00
  -2   6   3    3.40    1.30
   1  -6  -3   -0.10    0.60
  -1  -6   3   -0.50    0.60
   1  -6  -3    0.80    0.90
  -1   6   3    1.30    1.10
   1   6  -3    0.30    0.70
  -1   6   3    0.40    0.80
   0  -6  -3    0.90    1.00
   0  -6  -3    1.20    1.00
   0  -6   3    0.20    0.30
   0   6  -3    1.80    0.80
   0   6   3    3.10    1.30
   0   6   3    2.40    1.20
  -1  -6  -3  618.64   22.70
   1  -6   3  630.84   21.70
  -1  -6  -3  666.43   22.90
  -1   6  -3  637.54   22.60
   1   6   3  679.63   23.10
  -2  -6  -3  130.39    6.10
  -2  -6  -3  124.09    6.10
   2   6   3  144.19    6.50
  -2   6  -3  130.69    6.20
  -3  -6  -3   23.80    2.70
  -3  -6  -3   26.30    3.00
   3   6   3   31.10    3.10
  -3   6  -3   22.30    2.60
  -4  -6  -3   15.30    2.30
  -4  -6  -3   20.30    2.70
  -4   6  -3   18.70    2.70
   4   6   3   21.40    2.60
  -5  -6  -3  451.95   17.30
  -5  -6  -3  452.35   17.60
  -5   6  -3  446.36   17.20
   5   6   3  438.36   16.90
  -6  -6  -3  173.08    8.90
  -6  -6  -3  175.88    8.70
  -6   6  -3  164.88    8.40
  -7  -6  -3   25.50    3.60
  -7  -6  -3   19.10    3.80
  -7   6  -3   16.20    3.00
  -8  -6  -3   44.60    5.20
  -8  -6  -3   55.19    5.60
  -8   6  -3   46.70    4.80
  -9  -6  -3  104.29    8.00
  -9   6  -3  108.59    7.00
 -10  -6  -3   31.10    5.50
 -10  -7   3   43.80    5.30
 -10  -7   3   46.70    5.80
 -10   7   3   44.10    6.10
  -9  -7   3    6.70    2.60
  -9  -7   3    1.20    2.50
  -9   7   3    2.60    2.70
  -8  -7   3    3.30    2.40
   8  -7  -3    3.80    1.90
  -8  -7   3    5.00    2.20
  -8   7   3    5.90    2.30
  -8   7   3    4.40    2.00
  -8   7   3    7.70    2.30
  -7  -7   3  249.08   11.60
  -7  -7   3  249.18   11.10
   7  -7  -3  246.28   10.40
  -7   7   3  233.18   10.70
  -7   7   3  237.18   11.30
  -7   7   3  242.58   10.80
   6  -7  -3  246.48   10.30
  -6  -7   3  228.48   11.00
  -6  -7   3  254.17   10.60
  -6   7   3  241.18   10.50
  -6   7   3  243.78   11.20
  -6   7   3  244.58   10.60
  -5  -7   3  141.29    7.30
  -5  -7   3  159.18    6.90
   5  -7  -3  127.89    6.40
  -5   7   3  137.49    7.40
  -5   7   3  134.89    6.90
  -5   7   3  134.59    6.80
  -4  -7   3    4.10    1.00
   4  -7  -3    7.10    1.50
  -4  -7   3    3.40    1.70
  -4   7   3    9.80    2.20
  -4   7   3    2.90    1.60
  -3  -7   3   32.30    3.30
   3  -7  -3   37.90    2.90
  -3  -7   3   38.20    2.50
  -3   7   3   37.90    3.10
  -3   7   3   39.50    3.00
   3   7  -3   36.80    2.40
  -2  -7   3   17.30    2.30
   2  -7  -3   24.90    2.70
   2  -7  -3   27.80    2.60
  -2   7   3   26.70    2.80
   2   7  -3   28.20    2.10
  -2   7   3   20.40    2.70
  -1  -7   3  107.49    5.10
   1  -7  -3  114.19    5.50
   1  -7  -3  111.99    5.40
  -1   7   3  109.59    5.50
   1   7  -3  102.99    5.00
  -1   7   3  101.59    5.50
   0  -7  -3   14.70    2.00
   0  -7   3    7.20    1.30
   0  -7  -3   12.80    2.00
   0   7  -3    9.80    1.60
   0   7   3   11.20    1.90
  -1  -7  -3  204.88    8.50
  -1  -7  -3  201.18    8.50
   1  -7   3  193.78    7.50
   1   7   3  197.18    8.70
  -1   7  -3  188.48    8.30
  -2  -7  -3  238.58   10.40
  -2  -7  -3  273.07   10.70
  -2   7  -3  250.47   10.40
   2   7   3  257.17   10.60
  -3  -7  -3   33.70    3.60
  -3  -7  -3   40.80    3.40
   3   7   3   39.90    3.30
  -3   7  -3   38.80    3.10
  -4  -7  -3   24.20    3.00
  -4  -7  -3   27.30    3.20
   4   7   3   25.00    3.00
  -4   7  -3   26.80    3.20
  -5  -7  -3   69.59    5.10
  -5  -7  -3   67.39    5.00
   5   7   3   77.39    4.80
  -5   7  -3   78.79    4.90
  -6  -7  -3  111.29    6.70
  -6  -7  -3   96.89    6.60
  -6   7  -3  105.49    6.40
  -7  -7  -3   48.00    5.30
  -7  -7  -3   58.19    5.60
  -7   7  -3   53.09    4.40
  -8  -7  -3   24.70    4.00
  -8  -7  -3   26.00    4.50
  -8   7  -3   22.10    3.40
  -9  -7  -3    0.30    2.20
  -9  -7  -3    2.70    2.70
  -9   7  -3   -1.00    2.00
 -10  -8   3    2.10    2.80
 -10  -8   3   -1.30    2.50
 -10   8   3    6.00    2.70
  -9  -8   3    0.40    2.20
  -9  -8   3    2.30    2.70
  -9   8   3    5.20    2.80
  -9   8   3   -0.20    1.90
  -8  -8   3   11.90    3.30
  -8  -8   3   13.00    3.00
  -8   8   3   12.70    2.80
  -8   8   3   17.70    3.60
  -8   8   3   14.10    2.90
  -7  -8   3   76.39    5.50
  -7  -8   3   79.29    6.00
   7  -8  -3   93.09    5.40
  -7   8   3  101.19    6.60
  -7   8   3   92.19    5.70
  -6  -8   3   30.50    3.90
   6  -8  -3   32.10    3.50
  -6  -8   3   36.60    3.70
  -6   8   3   33.00    3.90
  -6   8   3   31.60    4.10
  -5  -8   3    4.80    2.10
   5  -8  -3    2.50    1.20
  -5   8   3   -0.30    1.50
  -5   8   3    6.20    1.90
  -4  -8   3    0.50    1.60
   4  -8  -3    3.10    1.20
  -4   8   3    0.70    1.10
  -4   8   3    1.80    1.30
   3  -8  -3  194.78    8.50
  -3  -8   3  199.88    8.90
  -3   8   3  180.38    8.80
   3   8  -3  198.08    7.80
  -3   8   3  204.38    9.10
   2  -8  -3   41.80    3.30
  -2  -8   3   48.80    3.50
   2  -8  -3   46.60    3.40
   2   8  -3   42.60    2.90
  -2   8   3   45.60    3.70
  -2   8   3   45.90    3.70
   1  -8  -3    2.00    1.40
   1  -8  -3    0.90    1.20
  -1  -8   3    2.40    1.20
  -1   8   3    1.70    1.40
   1   8  -3    2.60    1.20
  -1   8   3    1.30    1.30
   0  -8  -3    4.70    1.60
   0  -8   3    6.50    1.30
   0  -8  -3    4.00    1.30
   0   8   3    5.20    1.70
   0   8  -3    4.70    1.50
  -1  -8  -3    0.80    1.00
   1  -8   3    0.30    0.70
  -1  -8  -3    1.30    1.30
   1   8   3    1.60    1.50
  -1   8  -3    0.40    0.90
  -2  -8  -3    1.10    1.40
  -2  -8  -3    5.80    1.70
   2   8   3    4.40    1.80
  -2   8  -3    4.30    1.40
  -3  -8  -3   11.30    2.20
  -3  -8  -3    4.60    1.80
  -3   8  -3    5.50    1.60
   3   8   3    3.60    1.70
  -4  -8  -3   58.69    4.30
  -4  -8  -3   58.59    4.50
  -4   8  -3   55.79    4.20
   4   8   3   61.79    4.40
  -5  -8  -3   74.19    5.40
  -5  -8  -3   78.99    5.60
  -5   8  -3   70.39    5.00
   5   8   3   74.09    4.90
  -6  -8  -3  164.48    8.70
  -6  -8  -3  145.59    8.60
  -6   8  -3  151.78    8.30
  -7  -8  -3    6.40    2.70
  -7  -8  -3    3.80    2.30
  -7   8  -3    3.00    1.80
  -8  -8  -3   -0.10    2.70
  -8  -8  -3   -3.00    1.80
  -8   8  -3    1.10    1.70
  -9  -8  -3    0.60    2.10
  -9  -8  -3    0.00    1.90
  -9   8  -3   -0.20    2.10
  -9  -9   3    2.50    2.30
  -9   9   3    1.40    2.40
  -9   9   3   -0.90    2.00
  -8  -9   3    5.20    2.40
  -8   9   3    5.10    2.70
  -8   9   3    4.20    2.10
   7  -9  -3   26.50    3.30
  -7  -9   3   24.10    4.10
  -7   9   3   23.00    3.40
  -7   9   3   35.20    4.60
   6  -9  -3   52.29    3.90
  -6  -9   3   41.50    4.90
  -6   9   3   40.50    4.70
  -6   9   3   38.30    4.30
   5  -9  -3   21.90    2.80
  -5  -9   3   12.70    2.90
  -5   9   3   14.10    2.60
  -5   9   3   22.20    3.40
   4  -9  -3    2.40    1.50
  -4  -9   3    3.20    1.50
  -4   9   3    2.10    1.80
  -4   9   3    1.60    1.80
   3  -9  -3    0.90    1.20
  -3  -9   3   -0.70    0.90
   3  -9  -3   -1.00    0.80
  -3   9   3   -0.60    1.00
  -3   9   3   -0.30    1.50
  -2  -9   3  298.77   12.10
   2  -9  -3  319.27   12.20
   2  -9  -3  282.77   11.90
   2   9  -3  294.87   11.50
  -2   9   3  289.97   12.20
  -2   9   3  286.67   12.30
   1  -9  -3  430.46   16.50
  -1  -9   3  426.56   16.20
   1  -9  -3  445.46   16.50
  -1   9   3  445.46   16.90
   1   9  -3  428.46   16.10
  -1   9   3  418.66   16.80
   0  -9  -3   92.59    5.50
   0  -9   3  107.99    5.30
   0  -9  -3  115.09    5.90
   0   9   3  103.69    6.00
   0   9  -3  107.09    5.50
  -1  -9  -3  325.77   12.90
  -1  -9  -3  297.37   12.80
  -1   9  -3  315.07   12.80
   1   9   3  331.77   13.30
  -2  -9  -3   38.70    4.00
  -2  -9  -3   35.20    3.70
  -2   9  -3   39.40    3.30
   2   9   3   35.70    3.80
  -3  -9  -3    0.60    1.50
  -3  -9  -3    0.50    1.70
  -3   9  -3    2.40    1.80
   3   9   3    3.30    1.70
  -4  -9  -3  221.48   10.80
  -4  -9  -3  251.97   11.30
   4   9   3  245.68   10.80
  -4   9  -3  239.68   10.80
  -5  -9  -3  179.78    9.40
  -5  -9  -3  188.88    9.60
  -5   9  -3  182.48    9.10
  -6  -9  -3  211.28   10.80
  -6  -9  -3  215.88   10.70
  -6   9  -3  207.38   10.40
  -7  -9  -3  122.29    7.90
  -7  -9  -3  121.09    7.70
  -7   9  -3  115.29    7.50
  -8  -9  -3   10.20    3.40
  -8  -9  -3    6.00    3.10
  -8   9  -3    8.10    3.20
  -9 -10   3    7.50    3.70
  -9  10   3    5.60    2.30
  -8 -10   3    8.40    3.40
  -8  10   3    3.20    2.50
  -7 -10   3   72.49    6.90
  -7  10   3   77.39    6.00
  -6 -10   3   35.30    4.50
   6 -10  -3   42.70    3.50
  -6  10   3   47.10    5.10
  -6  10   3   49.20    5.00
  -5 -10   3   20.80    3.50
   5 -10  -3   18.50    2.80
  -5  10   3   25.30    3.70
  -5  10   3   25.70    3.60
   4 -10  -3   11.20    2.20
   4 -10  -3    8.30    2.10
  -4 -10   3    8.50    2.50
  -4  10   3    9.30    2.60
  -4  10   3   10.30    2.50
   3 -10  -3    6.90    1.90
   3 -10  -3    8.10    2.10
  -3 -10   3    8.20    2.20
  -3  10   3    5.40    2.00
  -3  10   3    2.10    1.90
   2 -10  -3   56.39    4.20
   2 -10  -3   48.40    3.80
  -2 -10   3   52.39    4.00
  -2  10   3   61.29    4.50
   2  10  -3   49.60    3.70
  -2  10   3   53.59    4.20
  -1 -10   3  122.29    6.50
   1 -10  -3  125.79    6.50
   1 -10  -3  133.89    6.80
   1  10  -3  133.39    6.60
  -1  10   3  141.69    7.20
   0 -10  -3   61.49    4.30
   0 -10   3   66.09    4.10
   0 -10  -3   63.19    4.60
   0  10   3   65.89    4.90
   0  10  -3   55.49    4.00
  -1 -10  -3   97.19    5.80
  -1 -10  -3  103.69    6.20
   1  10   3  116.19    6.50
  -1  10  -3   99.69    5.90
  -2 -10  -3  140.79    7.30
  -2 -10  -3  140.39    7.50
  -2  10  -3  135.89    7.30
   2  10   3  157.88    7.90
  -3 -10  -3  144.09    8.20
  -3 -10  -3  163.38    8.30
  -3  10  -3  169.08    8.50
   3  10   3  171.38    8.40
  -4 -10  -3   63.89    5.80
  -4 -10  -3   57.59    4.60
  -4  10  -3   57.19    4.60
   4  10   3   63.59    4.90
  -5 -10  -3   22.90    4.00
  -5 -10  -3   17.20    3.10
  -5  10  -3   15.40    3.00
  -6 -10  -3   33.50    4.60
  -6 -10  -3   40.40    5.00
  -6  10  -3   44.60    4.90
  -7 -10  -3   14.10    3.70
  -7 -10  -3   15.20    3.50
  -7  10  -3   15.80    3.50
  -8 -10  -3   25.60    4.80
  -8 -10  -3   12.20    3.90
  -8 -11   3    0.90    2.80
  -8  11   3    3.00    2.70
  -7 -11   3   -2.90    2.30
  -7  11   3   -0.20    2.30
  -6 -11   3   25.50    4.10
   6 -11  -3   25.20    4.10
  -6  11   3   17.50    3.70
   5 -11  -3   25.10    3.10
  -5 -11   3   25.00    3.70
  -5  11   3   26.50    4.10
  -4 -11   3   81.49    6.00
   4 -11  -3   88.09    5.50
  -4  11   3   84.89    5.90
  -3 -11   3    1.30    1.70
   3 -11  -3   -1.40    1.50
  -3  11   3   -0.30    1.80
  -3  11   3    0.60    1.60
  -2 -11   3    2.40    1.70
   2 -11  -3   -0.50    1.40
   2 -11  -3    5.70    2.10
   2  11  -3    1.80    1.40
  -2  11   3    2.30    1.90
  -2  11   3    0.00    1.20
   1 -11  -3  209.88    9.80
   1 -11  -3  208.38    9.50
  -1 -11   3  204.98    9.40
  -1  11   3  204.98   10.10
   1  11  -3  210.28    9.50
   0 -11  -3   84.59    5.50
   0 -11  -3   89.89    5.40
   0  11   3   80.29    5.50
   0  11  -3   83.39    5.20
  -1 -11  -3  110.79    6.70
  -1 -11  -3  110.89    6.20
  -1  11  -3  109.29    6.40
   1  11   3   96.59    6.50
  -2 -11  -3    9.80    2.40
  -2 -11  -3   13.40    2.70
  -2  11  -3   13.40    2.50
   2  11   3    6.80    2.50
  -3 -11  -3    0.90    2.00
  -3 -11  -3    4.40    2.10
  -3  11  -3    6.40    2.40
   3  11   3    3.80    2.10
  -4 -11  -3    5.40    2.20
  -4 -11  -3    8.70    2.60
  -4  11  -3    5.20    2.10
  -5 -11  -3    6.30    2.80
  -5 -11  -3    2.80    2.50
  -5  11  -3    1.40    2.10
  -6 -11  -3   62.09    6.10
  -6 -11  -3   68.89    6.80
  -6  11  -3   54.99    5.70
  -7 -11  -3   -1.70    2.70
  -7 -11  -3   -0.50    1.90
  -7  11  -3    6.80    2.50
  -7 -12   3    0.60    2.80
  -7  12   3    0.60    2.50
  -6 -12   3   31.90    5.00
  -6  12   3   38.80    5.10
  -5 -12   3    9.70    2.70
   5 -12  -3    3.60    2.10
  -5  12   3    6.50    2.40
  -4 -12   3   -1.20    2.00
   4 -12  -3    0.00    1.70
  -4  12   3    3.00    2.00
   3 -12  -3   31.10    3.80
  -3 -12   3   18.90    3.10
  -3  12   3   20.90    3.40
   2 -12  -3  114.99    6.90
  -2 -12   3  116.59    6.90
  -2  12   3  124.89    7.60
   1 -12  -3  154.28    8.20
   1  12  -3  154.08    7.90
  -1  12   3  140.89    8.20
   0 -12  -3   91.19    6.40
   0  12  -3  106.59    6.20
   0  12   3  105.69    6.80
  -1 -12  -3    6.20    2.60
   1  12   3   10.00    2.70
  -1  12  -3   10.10    2.60
  -2 -12  -3   32.30    4.50
  -2 -12  -3   41.50    4.60
  -2  12  -3   38.50    4.40
   2  12   3   31.10    4.20
  -3 -12  -3  152.98    8.30
  -3 -12  -3  146.39    8.80
   3  12   3  145.79    8.30
  -3  12  -3  146.39    8.40
  -4 -12  -3   23.80    3.90
  -4 -12  -3   19.90    3.70
  -4  12  -3   20.30    3.70
  -5 -12  -3   24.50    4.50
  -5 -12  -3   22.50    4.10
  -5  12  -3   29.30    4.40
  -6 -12  -3   87.19    7.20
  -6 -12  -3  100.69    7.80
  -6  12  -3   91.49    7.20
  -6 -13   3   -1.40    1.80
  -6  13   3    3.90    3.00
  -5 -13   3   15.90    3.70
  -5  13   3   20.80    3.90
   4 -13  -3    8.50    2.60
  -4 -13   3    6.00    2.70
  -4  13   3    3.50    2.20
  -3 -13   3   24.60    3.70
   3 -13  -3   19.30    3.40
  -3  13   3   17.40    3.50
  -2 -13   3    2.90    1.70
   2 -13  -3   -1.00    1.30
  -2  13   3    0.10    2.20
   1 -13  -3  140.59    8.10
   1  13  -3  153.08    8.10
  -1  13   3  149.29    8.60
   0 -13  -3   24.10    3.70
   0  13  -3   26.80    3.90
   0  13   3   29.70    4.20
  -1 -13  -3   -1.30    1.40
  -1  13  -3    0.70    1.60
   1  13   3    0.80    1.60
  -2 -13  -3    0.80    1.90
  -2  13  -3    3.80    2.00
   2  13   3    6.70    2.70
  -3 -13  -3  118.09    8.10
  -3  13  -3  119.29    7.50
  -4 -13  -3   92.79    7.40
  -4  13  -3   92.39    7.00
  -5 -13  -3   62.39    6.90
  -4 -14   3   26.70    4.30
  -4  14   3   19.20    4.20
  -3 -14   3    1.40    2.20
   3 -14  -3    0.60    2.10
  -3  14   3   -1.50    2.40
   2 -14  -3   23.70    3.90
  -2  14   3   20.90    3.70
   1 -14  -3    2.10    2.30
  -1  14   3    1.10    2.70
   0 -14  -3   26.70    4.50
   0  14   3   47.60    5.50
   0  14  -3   52.09    5.40
  -1 -14  -3   44.50    5.50
   1  14   3   56.39    5.90
  -1  14  -3   54.69    5.50
  -2 -14  -3   89.19    6.80
   2  14   3   89.19    6.80
  -2  14  -3   84.79    6.70
  -3 -14  -3    6.50    3.20
  -3  14  -3    5.70    2.80
 -12   0   4    2.60    3.30
 -12   0   4   -1.00    2.30
 -11   0   4  104.89    7.20
 -11   0   4   95.79    7.80
 -10   0   4   -0.50    2.30
 -10   0   4   -0.50    1.50
  -9   0   4  163.38    9.20
  -9   0   4  182.48    9.20
  -8   0   4   17.80    3.20
  -8   0   4   17.60    3.00
  -7   0   4 1398.96   47.10
  -7   0   4 1327.17   47.10
  -6   0   4   81.69    4.80
  -6   0   4   67.79    4.60
  -5   0   4   37.20    3.10
  -5   0   4   33.80    2.80
  -5   0   4   34.90    1.90
  -4   0   4  727.63   25.50
  -4   0   4  712.03   25.40
  -4   0   4  738.83   24.30
  -3   0   4  590.84   20.00
  -3   0   4  559.64   19.90
  -3   0   4  552.44   19.20
  -2   0   4  468.45   15.80
  -2   0   4  434.06   16.00
  -2   0   4  463.65   16.10
  -1   0   4  277.27   10.40
  -1   0   4  287.67   10.30
  -1   0   4  290.57   10.50
   0   0   4  936.51   30.60
   0   0  -4  910.21   30.40
   0   0  -4  915.51   30.10
   0   0   4  882.71   30.80
   0   0   4  917.21   30.20
  -1   0  -4 2558.34   82.49
   1   0   4 2555.34   83.59
  -1   0  -4 2581.44   83.39
  -1   0  -4 2503.55   82.99
  -2   0  -4  280.67   10.60
  -2   0  -4  290.97   10.90
   2   0   4  286.37   11.10
  -2   0  -4  287.77    9.90
  -3   0  -4  157.98    6.90
  -3   0  -4  157.98    6.70
   3   0   4  158.88    7.10
  -3   0  -4  160.28    5.90
  -4   0  -4  259.47   10.60
   4   0   4  271.67   11.00
  -4   0  -4  270.47    9.60
  -4   0  -4  262.27   10.60
  -5   0  -4  217.38    9.00
  -5   0  -4  204.38    9.10
  -6   0  -4   55.49    3.90
  -6   0  -4   51.49    3.90
  -7   0  -4   41.90    3.90
  -7   0  -4   33.70    4.00
  -8   0  -4   12.40    2.50
  -8   0  -4   14.30    2.90
  -9   0  -4   15.60    3.60
 -10   0  -4    6.30    3.10
 -12  -1   4   20.30    4.50
 -12  -1   4   19.60    4.90
 -12   1   4   16.50    4.40
 -12   1   4   25.80    4.60
 -11  -1   4   40.00    5.60
 -11  -1   4   39.50    5.10
 -11   1   4   39.50    5.40
 -11   1   4   27.00    4.40
 -10  -1   4   75.69    6.10
 -10  -1   4   77.49    6.30
 -10   1   4   74.29    6.10
 -10   1   4   82.69    6.70
  -9  -1   4   -1.20    1.80
  -9  -1   4   -0.70    1.90
  -9   1   4    2.90    2.30
  -9   1   4    2.60    2.00
  -8  -1   4    5.60    2.30
  -8  -1   4    2.50    1.80
  -8   1   4    9.90    2.30
  -8   1   4    5.20    2.40
  -7  -1   4  570.44   22.00
  -7  -1   4  583.24   22.00
  -7   1   4  610.34   22.30
  -7   1   4  574.54   21.90
  -6  -1   4  118.19    6.10
  -6  -1   4  106.69    6.10
  -6   1   4  118.59    5.10
  -6   1   4  119.79    6.30
  -6   1   4  112.39    6.10
  -5  -1   4  167.48    7.60
  -5  -1   4  173.98    7.70
  -5   1   4  166.48    6.50
  -5   1   4  159.68    7.60
  -5   1   4  167.28    7.80
  -4  -1   4  136.99    6.20
  -4  -1   4  137.29    5.10
  -4  -1   4  133.59    6.30
  -4   1   4  148.09    6.60
  -4   1   4  135.79    6.30
  -4   1   4  132.39    5.40
  -3  -1   4   23.50    1.50
  -3  -1   4   23.30    2.30
  -3  -1   4   23.20    2.30
  -3   1   4   30.10    2.40
  -3   1   4   23.80    1.70
  -3   1   4   23.20    2.30
  -2  -1   4  211.38    8.10
  -2  -1   4  215.68    8.10
  -2   1   4  208.68    8.20
  -2   1   4  207.98    8.00
  -2   1   4  205.38    8.30
  -1  -1   4  227.28    8.30
  -1  -1   4  226.58    8.40
   1  -1  -4  218.48    8.20
  -1  -1   4  227.68    8.30
  -1   1   4  221.98    8.60
   1   1  -4  213.18    8.20
  -1   1   4  232.98    8.50
  -1   1   4  215.58    8.50
   0  -1   4    0.60    0.50
   0  -1   4    1.50    0.90
   0  -1  -4    0.90    0.60
   0  -1  -4    1.40    0.80
   0  -1   4    1.70    0.70
   0   1  -4    2.10    0.60
   0   1   4    1.50    0.90
   0   1   4    0.50    0.60
   0   1  -4    0.60    0.80
   0   1   4    1.00    0.60
   1  -1   4  152.18    6.20
  -1  -1  -4  146.09    5.40
  -1  -1  -4  131.69    5.80
  -1   1  -4  142.09    5.00
  -1   1  -4  141.69    6.00
   1   1   4  146.79    6.20
  -1   1  -4  131.89    5.50
   2  -1   4   39.10    2.90
  -2  -1  -4   38.90    2.10
  -2  -1  -4   38.50    2.50
  -2   1  -4   40.30    1.70
  -2   1  -4   41.20    2.40
   2   1   4   39.00    2.70
  -2   1  -4   37.30    2.60
   3  -1   4    2.40    1.10
  -3  -1  -4    2.10    1.10
  -3  -1  -4    2.70    0.90
  -3  -1  -4    2.80    0.80
  -3   1  -4    1.90    0.50
   3   1   4    4.00    1.40
  -3   1  -4    2.40    1.00
  -3   1  -4    3.00    1.20
  -4  -1  -4  225.08    9.40
  -4  -1  -4  217.28    9.20
  -4  -1  -4  234.78    8.60
   4   1   4  222.98    9.40
  -4   1  -4  226.88    9.30
  -4   1  -4  218.78    9.10
  -5  -1  -4  339.57   13.20
  -5  -1  -4  334.17   13.50
  -5   1  -4  337.17   13.30
  -5   1  -4  348.57   13.40
   5   1   4  341.07   13.50
  -6  -1  -4  137.29    6.80
  -6  -1  -4  138.09    7.20
  -6   1  -4  137.79    7.10
  -6   1  -4  150.28    7.10
  -7  -1  -4    8.80    2.00
  -7  -1  -4    5.00    1.90
  -7   1  -4    5.50    2.10
  -7   1  -4    6.80    2.00
  -8  -1  -4    0.00    1.90
  -8   1  -4    0.80    2.00
  -8   1  -4    0.90    1.20
  -9  -1  -4   92.99    7.10
  -9   1  -4   90.39    6.70
 -10  -1  -4   -0.20    2.60
 -10   1  -4   -2.70    2.30
 -11  -2   4   40.90    5.20
 -11  -2   4   27.60    4.80
 -11   2   4   40.20    5.80
 -11   2   4   34.60    4.90
 -10  -2   4    8.90    2.60
 -10  -2   4    9.00    2.90
 -10   2   4   11.00    3.00
 -10   2   4    7.60    2.80
  -9  -2   4   13.70    3.20
  -9  -2   4   14.40    3.10
  -9   2   4   12.40    2.80
  -9   2   4   12.00    3.00
  -8  -2   4   13.70    2.60
  -8  -2   4   14.80    3.00
  -8   2   4    9.80    2.30
  -8   2   4   16.10    3.20
  -7  -2   4   11.20    2.30
  -7  -2   4   11.40    2.50
  -7   2   4   12.80    2.50
  -7   2   4   11.70    2.30
  -6  -2   4   41.90    4.00
  -6  -2   4   50.89    3.80
  -6   2   4   41.30    4.00
  -6   2   4   41.90    2.60
  -6   2   4   38.80    3.90
  -5  -2   4    4.80    1.50
  -5  -2   4    7.20    1.60
  -5   2   4    3.80    1.60
  -5   2   4    6.30    1.60
  -4  -2   4  193.28    7.90
  -4  -2   4  183.08    7.70
  -4   2   4  165.78    7.70
  -4   2   4  188.58    7.20
  -4   2   4  196.08    8.20
   4   2  -4  178.78    6.30
  -3  -2   4   19.80    2.00
  -3  -2   4   20.30    1.30
  -3  -2   4   24.80    2.30
  -3   2   4   20.30    2.20
  -3   2   4   18.60    2.10
   3   2  -4   19.90    1.30
  -3   2   4   21.20    1.80
   2  -2  -4 1232.08   41.30
  -2  -2   4 1279.97   41.40
  -2  -2   4 1284.17   41.20
  -2   2   4 1142.99   41.70
  -2   2   4 1323.67   41.70
  -2   2   4 1214.58   41.40
   2   2  -4 1230.28   40.90
  -1  -2   4  297.57   10.10
  -1  -2   4  297.17   10.30
  -1  -2   4  292.87   10.40
   1  -2  -4  269.57   10.30
   1   2  -4  273.87   10.20
  -1   2   4  277.87   10.60
  -1   2   4  290.57   10.60
  -1   2   4  285.07   10.90
   0  -2   4  792.92   25.50
   0  -2  -4  754.32   26.20
   0  -2  -4  758.52   25.80
   0  -2   4  793.62   25.50
   0  -2   4  763.52   26.20
   0   2  -4  775.42   25.40
   0   2  -4  743.13   26.00
   0   2   4  755.22   26.40
   0   2   4  786.92   26.40
  -1  -2  -4  282.07   10.00
  -1  -2  -4  279.97   10.50
  -1   2  -4  280.77   10.50
   1   2   4  262.47   10.60
  -1   2  -4  284.37    9.80
  -2  -2  -4    5.40    1.20
  -2  -2  -4    5.00    1.00
  -2   2  -4    5.90    1.20
   2   2   4    5.00    1.20
  -2   2  -4    5.80    0.90
  -3  -2  -4    0.40    0.70
  -3  -2  -4    1.10    1.10
  -3   2  -4    1.40    0.80
   3   2   4    0.90    1.10
  -3   2  -4   -0.90    0.90
  -4  -2  -4  227.78    8.80
  -4  -2  -4  211.78    9.40
  -4  -2  -4  229.78    9.30
   4   2   4  226.58    9.50
  -4   2  -4  223.58    9.00
  -4   2  -4  217.38    9.30
  -5  -2  -4   31.80    2.60
  -5  -2  -4   38.70    3.10
  -5  -2  -4   33.60    3.60
  -5   2  -4   30.70    3.20
   5   2   4   31.20    3.30
  -5   2  -4   39.80    3.10
  -6  -2  -4   89.39    5.80
  -6  -2  -4   86.89    4.80
  -6  -2  -4   89.69    5.10
   6   2   4   78.99    5.30
  -6   2  -4   92.69    5.20
  -6   2  -4   91.29    5.30
  -7  -2  -4    2.50    1.50
  -7  -2  -4    1.60    2.10
  -7   2  -4    1.70    1.70
  -7   2  -4    2.30    1.30
  -8  -2  -4    0.00    1.40
  -8   2  -4    0.10    1.70
  -8   2  -4   -0.80    1.10
  -9  -2  -4   33.60    4.80
  -9   2  -4   28.10    4.20
 -10  -2  -4    0.10    2.90
 -10   2  -4    0.30    2.50
 -11  -3   4   36.20    5.20
 -11  -3   4   30.00    5.00
 -11   3   4   26.50    4.20
 -11   3   4   29.00    4.90
 -10  -3   4    3.30    2.10
 -10  -3   4    5.80    2.20
 -10   3   4    1.90    2.60
 -10   3   4    4.20    2.40
  -9  -3   4    1.70    2.10
  -9  -3   4   -1.50    1.90
  -9   3   4    1.30    1.70
  -9   3   4    1.10    1.50
  -8  -3   4   11.00    2.70
  -8  -3   4   10.20    2.60
  -8   3   4   10.30    2.40
  -8   3   4    7.00    2.30
  -7  -3   4  202.48    9.50
  -7  -3   4  204.38    9.60
  -7   3   4  199.88    9.80
  -7   3   4  202.88    9.50
  -6  -3   4  206.28    9.40
  -6  -3   4  213.28    9.30
  -6   3   4  207.18    9.30
  -6   3   4  194.38    9.60
  -6   3   4  219.98    8.50
  -5  -3   4    7.50    1.80
  -5  -3   4    9.20    1.80
  -5   3   4    9.70    1.90
  -5   3   4   12.10    2.30
  -5   3   4   12.00    1.60
  -4  -3   4    5.40    1.30
  -4  -3   4    8.00    1.70
  -4   3   4    3.60    1.20
  -4   3   4    8.10    1.40
  -4   3   4    6.00    1.40
  -3  -3   4  505.05   17.10
   3  -3  -4  462.65   17.30
  -3  -3   4  506.05   17.50
  -3   3   4  505.95   17.30
  -3   3   4  474.95   17.80
   3   3  -4  493.15   16.30
  -3   3   4  459.45   17.50
  -2  -3   4  314.17   11.60
   2  -3  -4  298.47   11.60
  -2  -3   4  325.47   11.30
   2   3  -4  312.27   11.20
  -2   3   4  305.77   12.20
  -2   3   4  331.77   11.90
  -2   3   4  337.97   12.00
  -1  -3   4   18.70    1.50
   1  -3  -4   17.50    1.90
  -1  -3   4   17.20    1.20
   1  -3  -4   17.90    1.80
  -1   3   4   20.90    2.20
   1   3  -4   18.00    1.50
  -1   3   4   19.00    1.90
  -1   3   4   18.00    2.00
   0  -3   4  229.18    7.90
   0  -3  -4  214.88    8.30
   0  -3  -4  211.48    8.70
   0   3  -4  221.08    7.60
   0   3  -4  213.58    8.40
   0   3   4  231.48    8.90
   0   3   4  216.78    8.90
  -1  -3  -4   41.70    2.80
  -1  -3  -4   41.90    2.60
  -1   3  -4   46.40    2.10
  -1   3  -4   47.20    2.90
   1   3   4   43.40    2.90
  -2  -3  -4  177.18    7.10
  -2  -3  -4  174.48    7.40
  -2   3  -4  183.38    6.60
   2   3   4  166.38    7.50
  -2   3  -4  175.58    7.40
  -3  -3  -4    7.00    1.40
  -3  -3  -4    4.80    1.30
  -3   3  -4    6.30    1.40
   3   3   4    2.30    1.20
  -3   3  -4    7.20    1.20
  -4  -3  -4   12.40    2.20
  -4  -3  -4   14.20    1.90
   4   3   4   11.80    2.10
  -4   3  -4   16.30    1.90
  -4   3  -4   13.10    2.10
  -5  -3  -4  135.79    7.00
  -5  -3  -4  137.99    6.50
  -5  -3  -4  137.89    6.30
   5   3   4  116.49    6.40
  -5   3  -4  127.99    6.50
  -5   3  -4  127.29    6.20
  -6  -3  -4   93.69    5.30
  -6  -3  -4   93.79    5.40
  -6  -3  -4  106.89    6.40
  -6   3  -4   98.99    5.60
  -6   3  -4   99.09    5.80
   6   3   4   97.59    5.70
  -7  -3  -4    0.10    2.10
  -7  -3  -4    1.10    1.30
  -7  -3  -4    3.20    1.60
   7   3   4   -2.50    1.30
  -7   3  -4    0.20    1.50
  -7   3  -4    1.80    1.70
  -8  -3  -4   -1.10    1.30
  -8   3  -4    1.40    1.70
  -8   3  -4    0.30    1.10
  -9  -3  -4   15.40    4.00
  -9   3  -4   18.00    3.50
  -9   3  -4   14.40    2.70
 -10  -3  -4    9.40    3.80
 -11  -4   4   19.90    4.30
 -11  -4   4   11.40    3.20
 -11   4   4   18.00    3.70
 -11   4   4   13.20    4.00
 -10  -4   4    4.70    2.90
 -10  -4   4    3.60    2.20
 -10   4   4    5.00    2.50
 -10   4   4    9.60    3.30
  -9  -4   4    7.60    2.50
  -9  -4   4    3.70    2.30
  -9   4   4    5.00    2.00
  -9   4   4    3.90    2.60
  -8  -4   4  245.48   11.60
  -8  -4   4  233.88   11.20
  -8   4   4  237.88   11.60
  -8   4   4  244.98   11.10
  -7  -4   4  176.88    9.00
  -7  -4   4  188.28    9.30
  -7   4   4  193.28    9.60
  -7   4   4  200.68    8.30
  -7   4   4  203.58    9.30
  -6  -4   4  271.77   12.00
  -6  -4   4  284.27   11.80
  -6   4   4  306.77   11.30
  -6   4   4  281.27   12.00
  -6   4   4  288.07   12.50
   5  -4  -4   34.80    2.70
  -5  -4   4   27.90    3.10
  -5  -4   4   29.70    3.00
  -5   4   4   32.50    2.40
  -5   4   4   26.40    3.00
  -5   4   4   28.00    3.40
   4  -4  -4   16.10    2.00
  -4  -4   4   16.10    2.10
  -4  -4   4   21.30    2.20
  -4   4   4   16.20    2.50
   4   4  -4   19.70    1.20
  -4   4   4   19.50    2.40
  -4   4   4   17.70    2.20
   3  -4  -4  136.69    6.00
  -3  -4   4  127.39    6.00
  -3  -4   4  135.39    5.60
   3   4  -4  137.59    5.10
  -3   4   4  124.29    5.90
  -3   4   4  135.59    6.50
  -3   4   4  137.19    6.20
  -2  -4   4  579.24   19.30
  -2  -4   4  552.84   19.90
   2  -4  -4  559.54   20.00
  -2   4   4  551.84   20.50
   2   4  -4  595.64   19.40
  -2   4   4  573.14   20.20
  -2   4   4  575.94   20.30
  -1  -4   4   -0.10    0.40
   1  -4  -4   -0.10    0.60
  -1  -4   4    1.20    0.70
   1  -4  -4   -0.50    0.60
   1   4  -4   -0.40    0.60
  -1   4   4    0.70    0.70
  -1   4   4   -1.00    1.00
   0  -4   4 1594.24   51.69
   0  -4  -4 1622.84   52.79
   0  -4  -4 1546.15   52.29
   0   4   4 1563.74   52.79
   0   4  -4 1594.24   52.39
   0   4   4 1572.64   52.99
   1  -4   4  808.72   25.90
  -1  -4  -4  785.82   27.30
  -1  -4  -4  766.62   26.90
  -1   4  -4  768.62   27.10
   1   4   4  817.02   27.50
  -2  -4  -4  139.99    6.40
  -2  -4  -4  143.69    6.10
   2   4   4  127.49    6.30
  -2   4  -4  142.29    5.20
  -2   4  -4  133.69    6.20
  -3  -4  -4   30.20    2.80
  -3  -4  -4   32.20    3.10
  -3   4  -4   32.60    2.10
  -3   4  -4   33.10    2.70
   3   4   4   31.10    3.10
  -4  -4  -4  548.45   19.90
  -4  -4  -4  558.14   20.50
   4   4   4  546.75   20.30
  -4   4  -4  559.34   20.30
  -4   4  -4  549.95   19.40
  -5  -4  -4  981.50   34.00
  -5  -4  -4  995.10   34.00
  -5  -4  -4  950.50   34.60
   5   4   4  990.60   34.30
  -5   4  -4  985.00   33.70
  -5   4  -4  976.20   34.40
  -6  -4  -4   61.29    4.00
  -6  -4  -4   64.99    4.40
  -6  -4  -4   52.79    5.20
  -6   4  -4   58.49    4.20
   6   4   4   56.89    4.30
  -6   4  -4   58.19    4.00
  -7  -4  -4   -0.20    1.50
  -7  -4  -4    2.00    2.20
   7   4   4    0.10    1.90
  -7   4  -4    1.70    1.80
  -7   4  -4    1.70    1.60
  -8  -4  -4   46.80    5.30
  -8   4  -4   39.20    4.20
  -9  -4  -4  219.18   11.80
  -9   4  -4  201.98   10.30
 -10  -4  -4    8.90    3.20
 -11  -5   4    8.50    3.40
 -11  -5   4    7.10    3.30
 -11   5   4    2.60    3.30
  10  -5  -4   16.00    3.10
 -10  -5   4   17.90    3.50
 -10  -5   4   14.40    3.50
 -10   5   4   12.40    3.10
 -10   5   4   18.90    4.30
  -9  -5   4   -1.50    2.00
  -9  -5   4    2.50    2.40
   9  -5  -4   -0.40    1.60
  -9   5   4    1.10    2.50
  -9   5   4   -0.20    1.90
  -8  -5   4   62.89    5.10
   8  -5  -4   59.29    4.30
  -8  -5   4   72.29    5.10
  -8   5   4   57.59    5.90
  -8   5   4   63.99    4.80
   7  -5  -4  334.67   13.40
  -7  -5   4  314.97   14.10
  -7  -5   4  319.57   13.70
  -7   5   4  340.77   13.10
  -7   5   4  336.37   13.80
  -7   5   4  322.37   14.30
  -6  -5   4  140.29    7.50
   6  -5  -4  152.88    7.20
  -6  -5   4  137.39    7.10
  -6   5   4  147.79    7.70
  -6   5   4  152.28    6.90
  -6   5   4  148.79    7.50
  -5  -5   4    4.00    1.40
   5  -5  -4    5.40    1.60
  -5  -5   4    6.70    1.60
  -5   5   4    4.00    1.40
  -5   5   4    6.40    1.70
  -5   5   4    2.70    1.60
  -4  -5   4  105.69    4.90
  -4  -5   4  104.49    5.50
   4  -5  -4  111.19    5.30
  -4   5   4   92.49    5.00
  -4   5   4  102.19    5.70
  -4   5   4  104.89    5.60
  -3  -5   4  236.18    9.80
   3  -5  -4  243.38    9.70
  -3  -5   4  243.58    9.10
  -3   5   4  249.97   10.30
   3   5  -4  237.88    8.70
  -3   5   4  251.17    9.90
  -3   5   4  239.98   10.00
  -2  -5   4  308.97   11.90
   2  -5  -4  323.97   12.00
  -2  -5   4  298.57   11.00
  -2   5   4  335.57   12.40
  -2   5   4  324.67   12.60
   2   5  -4  317.27   11.40
  -1  -5   4   17.20    1.80
   1  -5  -4   17.20    2.10
   1  -5  -4   13.70    1.80
  -1   5   4   17.10    2.30
   1   5  -4   17.20    1.80
  -1   5   4   18.40    2.30
   0  -5   4   75.79    3.50
   0  -5  -4   82.59    4.40
   0  -5  -4   74.39    4.10
   0   5   4   77.39    4.30
   0   5   4   81.49    4.60
   0   5  -4   80.89    4.10
  -1  -5  -4   63.29    3.60
  -1  -5  -4   61.69    3.80
   1  -5   4   65.79    2.70
  -1   5  -4   63.59    3.60
   1   5   4   54.19    3.80
  -2  -5  -4    6.50    1.30
  -2  -5  -4    3.30    1.20
  -2   5  -4    7.00    1.60
   2   5   4    3.60    1.50
  -3  -5  -4    0.60    1.10
  -3  -5  -4   -0.40    0.80
  -3   5  -4    0.20    0.90
   3   5   4   -1.30    1.10
  -4  -5  -4  163.18    7.80
  -4  -5  -4  163.48    7.50
   4   5   4  155.68    7.60
  -4   5  -4  159.48    7.70
  -5  -5  -4  423.26   17.20
  -5  -5  -4  441.46   16.80
   5   5   4  447.76   16.90
  -5   5  -4  428.36   16.90
  -6  -5  -4   71.59    5.00
  -6  -5  -4   79.99    4.80
  -6  -5  -4   65.79    5.10
  -6   5  -4   71.69    5.10
   6   5   4   79.69    5.10
  -7  -5  -4   33.30    4.30
  -7  -5  -4   48.60    4.60
  -7   5  -4   35.40    4.10
  -8  -5  -4   -5.60    1.90
  -8  -5  -4    0.20    1.80
  -8   5  -4   -0.90    1.30
  -9  -5  -4   46.10    5.70
  -9   5  -4   37.20    4.70
 -11  -6   4   30.20    5.00
 -11  -6   4   24.40    4.70
 -11   6   4   25.20    4.80
  10  -6  -4    3.70    2.40
 -10  -6   4    3.30    2.60
 -10  -6   4    3.90    3.00
 -10   6   4   -1.20    2.00
 -10   6   4   -4.10    2.10
  -9  -6   4   33.90    4.60
  -9  -6   4   30.20    4.20
   9  -6  -4   36.90    4.10
  -9   6   4   31.90    4.20
  -9   6   4   33.70    5.00
  -8  -6   4   21.50    3.40
   8  -6  -4   26.00    3.20
  -8  -6   4   23.10    3.90
  -8   6   4   33.50    4.60
  -8   6   4   28.20    3.60
  -8   6   4   27.00    3.30
  -7  -6   4  228.28   10.60
   7  -6  -4  234.48   10.30
  -7  -6   4  223.88   10.90
  -7   6   4  246.08   10.80
  -7   6   4  234.18   10.10
  -7   6   4  223.58   11.10
  -6  -6   4   41.50    4.40
   6  -6  -4   42.40    3.30
  -6  -6   4   45.70    3.60
  -6   6   4   39.20    4.40
  -6   6   4   37.70    3.90
  -6   6   4   40.50    3.40
  -5  -6   4   16.90    2.60
   5  -6  -4   18.10    2.50
  -5  -6   4   18.00    2.40
  -5   6   4   16.60    2.50
  -5   6   4   16.00    2.70
  -5   6   4   20.10    3.10
  -4  -6   4   75.09    4.70
  -4  -6   4   87.09    4.30
   4  -6  -4   81.69    4.60
  -4   6   4   81.59    4.80
  -4   6   4   81.79    4.80
  -4   6   4   89.99    5.40
   3  -6  -4   19.30    2.30
  -3  -6   4   24.00    2.70
  -3  -6   4   23.00    1.80
   3   6  -4   18.70    1.60
  -3   6   4   21.20    2.80
  -3   6   4   16.00    2.30
  -2  -6   4    0.20    0.90
   2  -6  -4    0.40    1.00
   2  -6  -4    0.30    1.00
  -2   6   4    1.10    1.30
   2   6  -4    0.60    0.70
  -2   6   4   -0.10    1.10
   1  -6  -4    2.30    1.00
   1  -6  -4    2.10    1.20
  -1  -6   4    0.40    0.80
  -1   6   4    3.30    1.40
  -1   6   4    1.30    1.20
   1   6  -4    2.70    1.10
   0  -6  -4    4.30    1.40
   0  -6  -4    3.50    1.10
   0  -6   4    4.60    1.00
   0   6   4    4.70    1.60
   0   6  -4    3.90    1.30
   0   6   4    5.10    1.60
  -1  -6  -4    0.30    1.10
  -1  -6  -4    1.60    1.20
  -1   6  -4    2.50    1.20
   1   6   4    0.70    0.90
  -2  -6  -4  152.88    6.90
  -2  -6  -4  137.49    6.80
  -2   6  -4  147.19    6.80
   2   6   4  148.99    7.20
  -3  -6  -4   85.89    4.90
  -3  -6  -4   77.29    4.60
  -3   6  -4   77.49    4.70
   3   6   4   81.59    5.00
  -4  -6  -4    6.60    1.80
  -4  -6  -4    3.80    1.50
  -4   6  -4    6.70    1.80
   4   6   4    5.20    1.90
  -5  -6  -4  159.58    8.50
  -5  -6  -4  170.38    8.30
  -5   6  -4  168.98    8.20
   5   6   4  172.88    8.30
  -6  -6  -4   45.20    5.00
  -6  -6  -4   48.10    4.80
   6   6   4   48.10    4.50
  -6   6  -4   49.30    4.70
  -7  -6  -4   61.09    6.10
  -7  -6  -4   62.39    5.00
  -7   6  -4   58.79    4.90
  -8  -6  -4    0.50    1.50
  -8  -6  -4   -2.10    1.50
  -8   6  -4    0.50    2.00
  -9  -6  -4   10.60    4.00
  -9   6  -4   12.80    3.20
 -10  -7   4    4.50    3.10
 -10  -7   4    6.00    2.80
 -10   7   4    4.50    3.40
  -9  -7   4    1.90    2.00
   9  -7  -4    9.10    2.40
  -9  -7   4    6.00    2.60
  -9   7   4    3.40    2.70
  -9   7   4   -0.40    2.00
   8  -7  -4    0.30    1.20
  -8  -7   4   -0.60    2.10
  -8  -7   4    1.30    1.90
  -8   7   4    1.70    2.20
  -8   7   4    2.40    1.70
  -8   7   4    2.80    1.50
  -7  -7   4   51.49    5.30
  -7  -7   4   55.09    4.50
   7  -7  -4   52.59    4.20
  -7   7   4   50.19    4.00
  -7   7   4   62.09    4.90
  -7   7   4   63.79    4.80
  -6  -7   4   27.10    3.20
  -6  -7   4   18.60    3.30
   6  -7  -4   28.40    3.10
  -6   7   4   19.90    3.00
  -6   7   4   24.50    3.10
  -6   7   4   27.10    3.90
  -5  -7   4   34.50    3.60
   5  -7  -4   29.70    3.20
  -5  -7   4   20.90    2.60
  -5   7   4   35.80    3.90
  -5   7   4   31.80    3.50
  -5   7   4   30.30    3.50
  -4  -7   4    3.30    1.70
   4  -7  -4    2.50    1.50
  -4   7   4    0.30    1.40
  -4   7   4    1.30    1.30
   3  -7  -4  128.39    6.20
  -3  -7   4  124.89    6.30
   3   7  -4  135.89    5.50
  -3   7   4  128.29    6.90
  -3   7   4  134.29    6.60
   2  -7  -4   84.69    4.60
  -2  -7   4   83.39    4.60
   2  -7  -4   95.09    5.10
   2   7  -4   85.39    4.20
  -2   7   4   88.99    5.30
  -2   7   4   75.69    4.70
   1  -7  -4    3.10    1.40
   1  -7  -4    7.80    1.60
  -1  -7   4    5.40    1.30
  -1   7   4    2.90    1.50
  -1   7   4    3.20    1.30
   1   7  -4    1.50    1.10
   0  -7   4    1.70    0.80
   0  -7  -4    4.90    1.60
   0  -7  -4    4.10    1.30
   0   7  -4    4.30    1.40
   0   7   4    2.30    1.60
  -1  -7  -4   70.09    4.30
  -1  -7  -4   68.59    4.30
   1   7   4   69.89    4.60
  -1   7  -4   67.69    4.20
  -2  -7  -4   -0.10    1.30
  -2  -7  -4    0.50    1.40
   2   7   4    0.90    1.40
  -2   7  -4    0.50    1.30
  -3  -7  -4  124.79    6.70
  -3  -7  -4  126.99    6.50
   3   7   4  125.09    6.60
  -3   7  -4  122.59    6.60
  -4  -7  -4    0.30    1.20
  -4  -7  -4    0.80    1.30
   4   7   4   -0.50    1.00
  -4   7  -4    2.60    1.80
  -5  -7  -4    1.40    1.90
  -5  -7  -4    0.00    1.70
   5   7   4   -0.80    1.40
  -5   7  -4    1.60    1.40
  -6  -7  -4    1.70    2.30
  -6  -7  -4    9.70    2.70
  -6   7  -4    7.20    2.50
  -7  -7  -4    3.60    2.10
  -7  -7  -4    2.90    1.90
  -7   7  -4    2.10    2.20
  -8  -7  -4    6.40    2.50
  -8  -7  -4    0.50    2.90
  -8   7  -4    6.60    2.90
  -9  -7  -4    4.20    2.80
  -9   7  -4    3.90    2.50
 -10  -8   4    3.10    3.10
 -10   8   4    6.60    3.30
  -9  -8   4   -0.80    1.70
  -9   8   4    0.20    1.70
  -9   8   4   -1.50    1.90
   8  -8  -4   17.20    3.00
  -8  -8   4   17.70    3.90
  -8   8   4   17.90    3.10
  -8   8   4   20.00    3.70
  -8   8   4   20.50    3.20
   7  -8  -4   74.29    5.10
  -7  -8   4   74.09    5.80
  -7   8   4   83.39    5.60
  -7   8   4   77.99    6.10
  -7   8   4   79.99    5.60
  -6  -8   4   -0.20    1.80
   6  -8  -4   -0.60    1.30
  -6   8   4   -0.50    1.30
  -6   8   4   -1.30    1.40
   5  -8  -4   25.70    3.10
  -5  -8   4   30.20    3.60
  -5   8   4   33.80    4.10
  -5   8   4   25.40    3.40
  -4  -8   4   -1.30    1.40
   4  -8  -4    0.10    1.20
  -4   8   4    0.70    1.60
  -4   8   4   -0.50    1.50
  -3  -8   4   26.90    3.10
   3  -8  -4   26.50    3.10
   3  -8  -4   30.40    3.40
  -3   8   4   27.30    3.30
  -3   8   4   32.90    3.70
  -2  -8   4  136.29    6.60
   2  -8  -4  132.89    6.80
   2  -8  -4  134.79    6.60
  -2   8   4  136.29    7.20
   2   8  -4  131.89    6.00
  -2   8   4  137.99    7.00
  -1  -8   4   48.80    3.30
   1  -8  -4   51.39    3.90
   1  -8  -4   52.29    3.80
   1   8  -4   51.99    3.50
  -1   8   4   55.89    4.30
  -1   8   4   56.79    4.00
   0  -8  -4   41.60    3.80
   0  -8  -4   46.90    3.60
   0  -8   4   38.70    2.70
   0   8   4   36.80    3.80
   0   8  -4   36.00    3.10
  -1  -8  -4   45.40    3.50
  -1  -8  -4   46.40    3.50
   1   8   4   42.30    3.60
  -1   8  -4   49.00    3.50
  -2  -8  -4    1.20    1.20
  -2  -8  -4   -0.50    1.30
  -2   8  -4    1.60    1.50
   2   8   4   -0.50    1.00
  -3  -8  -4   -1.00    1.30
  -3  -8  -4   -1.40    1.40
  -3   8  -4   -0.10    1.00
   3   8   4   -1.60    1.40
  -4  -8  -4   17.90    2.90
  -4  -8  -4   14.20    2.60
  -4   8  -4   19.10    2.90
   4   8   4   15.70    2.90
  -5  -8  -4  189.48    9.60
  -5  -8  -4  190.48    9.70
  -5   8  -4  200.18    9.50
   5   8   4  179.28    9.20
  -6  -8  -4   10.40    2.90
  -6  -8  -4   12.90    3.10
  -6   8  -4   10.50    2.80
  -7  -8  -4    4.50    2.30
  -7  -8  -4    1.00    2.20
  -7   8  -4    1.60    2.20
  -8  -8  -4    6.20    3.40
  -8  -8  -4    5.50    2.90
  -8   8  -4    2.80    2.70
  -9  -9   4   18.70    4.20
  -9   9   4   14.40    3.90
  -9   9   4   15.40    3.00
  -8  -9   4    8.40    3.20
   8  -9  -4    6.90    2.40
  -8   9   4    9.20    2.80
  -8   9   4    8.70    3.10
   7  -9  -4   73.99    5.00
  -7  -9   4   59.39    6.10
  -7   9   4   70.49    5.40
  -7   9   4   64.89    6.30
  -6  -9   4  111.39    7.10
   6  -9  -4   97.39    5.90
  -6   9   4   91.09    6.00
  -6   9   4  108.19    7.00
   5  -9  -4    9.50    2.00
  -5  -9   4   10.60    2.40
  -5   9   4   11.40    2.40
  -5   9   4    7.10    2.50
   4  -9  -4    1.20    1.10
  -4  -9   4    1.30    1.60
  -4   9   4    0.50    1.20
  -4   9   4   -1.90    1.40
   3  -9  -4  127.19    6.40
  -3  -9   4  124.49    6.60
   3  -9  -4  115.19    6.50
  -3   9   4  113.59    6.60
  -3   9   4  120.89    6.90
  -2  -9   4    0.80    1.30
   2  -9  -4    1.20    1.50
   2  -9  -4   -2.40    1.20
  -2   9   4    1.40    1.40
   2   9  -4   -0.20    1.00
  -2   9   4    0.50    1.50
   1  -9  -4    2.70    1.50
  -1  -9   4    3.50    1.40
   1  -9  -4    0.80    1.50
   1   9  -4    2.70    1.40
  -1   9   4    2.80    1.40
  -1   9   4    2.80    1.80
   0  -9  -4    6.20    1.70
   0  -9  -4   10.00    2.10
   0   9   4    6.70    2.10
   0   9  -4    3.30    1.60
  -1  -9  -4   38.20    3.90
  -1  -9  -4   47.20    3.70
   1   9   4   46.90    4.60
  -1   9  -4   44.30    3.70
  -2  -9  -4  120.19    6.50
  -2  -9  -4  108.99    6.40
  -2   9  -4  108.79    6.10
   2   9   4  110.59    6.60
  -3  -9  -4    7.40    2.40
  -3  -9  -4    6.60    2.20
  -3   9  -4    3.50    2.00
   3   9   4    9.40    2.40
  -4  -9  -4    1.30    1.90
  -4  -9  -4   -2.20    1.70
  -4   9  -4    0.40    1.40
   4   9   4    0.70    1.80
  -5  -9  -4  102.09    6.70
  -5  -9  -4   89.89    6.40
  -5   9  -4   82.69    5.80
  -6  -9  -4   11.80    3.20
  -6  -9  -4   18.80    3.70
  -6   9  -4   15.10    3.40
  -7  -9  -4    7.80    3.00
  -7  -9  -4    6.70    2.50
  -7   9  -4    8.60    2.60
  -8  -9  -4   11.70    3.50
  -8  -9  -4    5.60    3.70
  -8   9  -4    9.80    2.80
  -8 -10   4    4.30    3.00
  -8  10   4    6.30    3.00
  -8  10   4    9.50    2.90
   7 -10  -4   10.10    2.50
  -7 -10   4   10.20    3.30
  -7  10   4   13.60    3.30
  -7  10   4   14.90    3.50
  -6 -10   4   48.60    5.20
   6 -10  -4   54.19    4.30
  -6  10   4   54.79    5.60
  -6  10   4   48.80    5.30
   5 -10  -4    0.20    1.70
  -5 -10   4    6.30    2.40
  -5  10   4    2.70    2.00
  -5  10   4    0.30    2.00
  -4 -10   4    5.30    2.30
   4 -10  -4    9.10    2.30
   4 -10  -4    9.10    2.20
  -4  10   4    7.80    2.40
  -4  10   4    6.40    2.40
  -3 -10   4    2.70    1.80
   3 -10  -4   10.80    2.40
   3 -10  -4    5.30    2.00
  -3  10   4    5.70    2.30
  -3  10   4    6.10    2.00
   2 -10  -4   28.60    3.40
   2 -10  -4   29.00    3.50
  -2  10   4   25.00    3.50
   2  10  -4   30.40    3.10
  -2  10   4   24.90    3.30
   1 -10  -4    3.60    1.80
  -1 -10   4    4.80    1.70
   1 -10  -4    3.20    1.50
  -1  10   4    2.10    1.60
   1  10  -4    4.40    1.70
   0 -10  -4   16.30    2.80
   0 -10  -4   21.10    3.00
   0  10   4   10.60    2.60
   0  10  -4    9.90    2.30
  -1 -10  -4    9.90    2.50
  -1 -10  -4    6.00    1.80
  -1  10  -4    4.80    1.80
   1  10   4    7.00    2.00
  -2 -10  -4   15.20    2.80
  -2 -10  -4   17.40    2.90
   2  10   4   17.10    2.90
  -2  10  -4   13.80    2.60
  -3 -10  -4   -1.40    1.20
  -3 -10  -4   -0.20    1.60
   3  10   4   -2.20    1.60
  -3  10  -4   -2.10    1.50
  -4 -10  -4   81.59    5.80
  -4 -10  -4   87.29    6.00
   4  10   4   87.49    6.00
  -4  10  -4   80.59    5.70
  -5 -10  -4   12.10    2.70
  -5 -10  -4    9.10    3.10
  -5  10  -4   10.80    2.60
  -6 -10  -4   94.49    7.30
  -6 -10  -4  107.39    7.60
  -6  10  -4  103.49    7.20
  -7 -10  -4    0.10    2.60
  -7 -10  -4    4.10    2.70
  -7  10  -4    4.80    2.30
  -8 -11   4   58.89    6.60
  -8  11   4   53.89    5.70
  -7 -11   4   10.60    3.50
  -7  11   4   11.30    3.00
   6 -11  -4    4.80    2.20
  -6 -11   4   -0.80    1.60
  -6  11   4    4.80    2.70
   5 -11  -4    4.10    1.70
  -5 -11   4    0.30    2.20
  -5  11   4    1.90    1.90
  -5  11   4    3.10    2.20
   4 -11  -4   38.80    4.20
   4 -11  -4   30.90    3.80
  -4 -11   4   37.10    4.40
  -4  11   4   40.50    4.60
  -4  11   4   38.10    4.50
  -3 -11   4    8.20    2.30
   3 -11  -4   12.50    2.40
   3 -11  -4    8.80    2.50
  -3  11   4    6.40    2.40
  -3  11   4    9.40    2.50
   2 -11  -4    6.70    2.10
  -2 -11   4    3.40    1.70
   2 -11  -4    7.20    2.30
  -2  11   4    5.40    2.30
  -2  11   4    7.10    2.50
   1 -11  -4    8.70    2.30
   1 -11  -4    4.20    2.10
  -1  11   4    8.50    2.60
   1  11  -4    8.80    2.10
   0 -11  -4    3.80    1.70
   0 -11  -4    4.10    1.90
   0  11   4    3.50    2.20
   0  11  -4    3.60    1.80
  -1 -11  -4    2.20    2.10
  -1 -11  -4    3.30    1.90
  -1  11  -4    1.50    1.80
   1  11   4    0.90    1.50
  -2 -11  -4    6.00    2.30
  -2 -11  -4    2.50    1.90
  -2  11  -4    4.30    1.70
   2  11   4    5.00    2.20
  -3 -11  -4    7.50    2.60
  -3 -11  -4    8.90    3.00
   3  11   4    5.30    2.30
  -3  11  -4    6.90    2.60
  -4 -11  -4    6.40    2.70
  -4 -11  -4   13.30    3.30
  -4  11  -4    6.60    2.30
   4  11   4    7.00    2.70
  -5 -11  -4   13.10    3.20
  -5 -11  -4    6.20    2.90
  -5  11  -4   10.70    2.90
  -6 -11  -4   12.90    3.70
  -6 -11  -4   11.70    3.10
  -6  11  -4   10.70    3.30
  -7 -12   4    7.80    3.20
  -7  12   4    3.70    2.80
  -6 -12   4   15.70    3.70
   6 -12  -4   24.20    3.60
  -6  12   4   24.20    4.00
   5 -12  -4   25.80    3.80
  -5 -12   4   28.80    4.40
  -5  12   4   29.20    4.60
   4 -12  -4    1.80    2.10
  -4 -12   4    3.20    1.80
  -4  12   4    4.70    2.70
  -3 -12   4    1.30    1.80
   3 -12  -4   -1.90    1.70
  -3  12   4   -0.80    2.10
   2 -12  -4    2.30    2.10
  -2  12   4    1.30    1.80
   1 -12  -4   22.90    3.60
   1 -12  -4   20.00    3.80
  -1  12   4   24.30    3.70
   1  12  -4   20.70    3.10
   0 -12  -4   11.50    2.60
   0 -12  -4   12.10    2.90
   0  12   4    6.50    2.30
   0  12  -4    7.60    2.40
  -1 -12  -4   23.60    3.90
  -1 -12  -4   27.40    3.70
   1  12   4   27.60    4.00
  -1  12  -4   26.30    3.70
  -2 -12  -4    2.20    2.00
  -2 -12  -4    4.80    2.10
   2  12   4    5.70    2.50
  -2  12  -4    5.30    2.40
  -3 -12  -4    3.10    2.30
  -3 -12  -4    6.00    2.90
   3  12   4    6.80    2.70
  -3  12  -4    4.50    2.40
  -4 -12  -4   58.19    5.90
  -4 -12  -4   37.80    5.10
  -4  12  -4   37.70    4.60
  -5 -12  -4  277.27   13.20
  -5 -12  -4  244.78   13.30
  -5  12  -4  277.27   13.10
   5 -13  -4   56.49    5.40
  -5  13   4   58.89    6.50
  -4 -13   4   32.60    4.60
   4 -13  -4   45.00    4.80
  -4  13   4   44.40    5.30
  -3 -13   4   21.40    5.40
   3 -13  -4   31.50    4.30
  -3  13   4   33.60    4.90
   2 -13  -4   -0.80    1.40
  -2  13   4    0.90    2.40
   1 -13  -4   35.00    4.50
  -1  13   4   33.30    4.70
   0 -13  -4   31.20    4.20
   0  13  -4   26.60    3.90
   0  13   4   46.10    5.40
  -1 -13  -4   55.49    5.70
  -1  13  -4   47.10    5.10
   1  13   4   43.90    5.50
  -2 -13  -4    7.50    2.70
  -2  13  -4    6.10    2.20
   2  13   4    3.50    2.00
  -3 -13  -4   88.79    7.20
   3  13   4   85.39    6.80
  -3  13  -4  106.39    7.20
  -4 -13  -4   13.50    3.90
  -4  13  -4    8.00    2.70
   3 -14  -4    3.40    2.50
  -3  14   4    0.10    2.10
   2 -14  -4   84.49    6.60
  -2  14   4   97.99    7.40
   1 -14  -4   33.70    4.60
  -1  14   4   42.60    5.40
   0 -14  -4  120.69    8.00
   0  14  -4  114.39    7.50
   0  14   4  109.49    8.00
  -1 -14  -4    5.80    3.20
   1  14   4   10.50    3.30
  -1  14  -4    5.20    2.10
  -2 -14  -4    6.40    3.30
  -2  14  -4    2.70    2.00
   2  14   4    9.40    3.20
 -11   0   5   -2.80    1.50
 -11   0   5   -1.60    1.60
 -10   0   5   -0.30    1.40
 -10   0   5    0.70    2.30
  -9   0   5    1.10    2.00
  -9   0   5   -1.40    1.80
  -8   0   5    0.00    1.30
  -8   0   5    1.70    1.90
  -7   0   5   -2.00    1.40
  -7   0   5    1.10    1.80
  -6   0   5   -0.50    1.50
  -6   0   5   -4.10    1.00
  -5   0   5   -0.10    0.80
  -5   0   5    1.50    1.30
  -5   0   5   -1.00    0.60
  -4   0   5    0.00    0.60
  -4   0   5   -0.50    1.00
  -4   0   5    0.10    1.00
  -3   0   5    0.50    0.90
  -3   0   5    1.10    0.70
  -3   0   5   -0.80    0.80
  -2   0   5    1.00    0.90
  -2   0   5   -0.40    0.80
  -2   0   5   -0.20    0.60
  -1   0   5    0.70    0.90
  -1   0   5    0.40    0.60
  -1   0   5    0.50    0.70
   1   0  -5   -0.40    0.40
   0   0   5   -0.10    0.70
   0   0   5    0.90    1.00
   0   0   5   -0.60    0.40
   0   0  -5   -0.40    0.40
   0   0  -5   -0.30    0.60
  -1   0  -5    1.00    0.70
  -1   0  -5    0.30    0.60
  -1   0  -5   -0.10    0.40
   1   0   5   -0.10    0.70
  -2   0  -5    0.00    0.90
  -2   0  -5    0.10    0.50
  -2   0  -5   -0.30    0.50
   2   0   5   -0.90    0.60
  -3   0  -5   -0.10    0.80
  -3   0  -5    0.00    0.90
   3   0   5   -1.00    1.10
  -3   0  -5   -0.40    0.50
  -4   0  -5   -0.90    0.80
  -4   0  -5    0.20    1.10
   4   0   5    0.00    1.00
  -5   0  -5    2.30    1.60
  -5   0  -5    1.90    1.60
  -6   0  -5   -0.20    1.60
  -6   0  -5   -1.30    1.20
  -7   0  -5   -1.80    1.30
  -7   0  -5   -0.40    1.80
  -8   0  -5   -1.90    1.60
  -8   0  -5   -0.70    1.50
  -9   0  -5    1.20    2.50
 -10   0  -5   -0.10    2.70
 -11  -1   5   24.10    4.70
 -11  -1   5   21.90    4.10
 -11   1   5   21.50    4.40
 -11   1   5   35.30    4.80
 -10  -1   5    2.50    2.00
 -10  -1   5   -0.30    2.20
 -10   1   5    1.60    2.10
 -10   1   5    3.10    2.30
  -9  -1   5   -0.70    1.40
  -9  -1   5    0.30    1.60
  -9   1   5    3.20    2.00
  -9   1   5    5.50    2.40
  -8  -1   5   79.49    5.90
  -8  -1   5   92.79    6.10
  -8   1   5   79.39    5.80
  -8   1   5   90.59    6.10
  -7  -1   5  315.67   13.60
  -7  -1   5  328.17   13.80
  -7   1   5  331.37   13.80
  -7   1   5  329.17   14.00
  -6  -1   5    8.70    1.90
  -6  -1   5    8.70    2.00
  -6   1   5   11.80    2.10
  -6   1   5    5.30    2.00
  -5  -1   5   22.20    2.80
  -5  -1   5   21.60    2.60
  -5   1   5   23.00    1.80
  -5   1   5   21.70    2.80
  -5   1   5   20.60    2.80
  -4  -1   5   47.60    3.30
  -4  -1   5   43.50    3.30
  -4  -1   5   47.10    2.40
  -4   1   5   47.00    3.30
  -4   1   5   48.50    3.50
  -3  -1   5 1272.37   43.00
  -3  -1   5 1346.67   42.30
  -3  -1   5 1278.27   42.90
  -3   1   5 1311.17   43.20
  -3   1   5 1216.18   43.20
  -3   1   5 1243.58   42.50
  -2  -1   5   34.70    2.40
  -2  -1   5   35.20    2.30
  -2  -1   5   33.90    2.30
  -2   1   5   38.50    2.50
  -2   1   5   36.70    2.60
  -2   1   5   35.40    2.50
   1  -1  -5  543.55   18.70
  -1  -1   5  536.15   18.70
  -1  -1   5  531.65   18.40
  -1  -1   5  528.65   18.30
   1  -1  -5  518.35   18.30
  -1   1   5  539.15   18.90
  -1   1   5  552.64   18.60
   1   1  -5  513.55   18.50
  -1   1   5  504.45   18.70
   0  -1   5    2.10    1.10
   0  -1   5    4.10    0.80
   0  -1  -5    3.70    1.00
   0  -1   5    3.30    0.90
   0  -1  -5    3.20    0.80
   0   1   5    1.50    1.10
   0   1   5    3.30    1.00
   0   1  -5    3.80    0.90
   0   1  -5    3.10    0.70
   0   1  -5    2.00    1.00
  -1  -1  -5  698.13   24.10
  -1  -1  -5  686.93   23.50
   1  -1   5  713.63   24.60
  -1   1  -5  698.63   23.10
  -1   1  -5  677.03   23.70
  -1   1  -5  698.83   24.30
   1   1   5  720.73   24.60
  -2  -1  -5   10.40    1.70
  -2  -1  -5   12.20    1.70
   2  -1   5   13.20    2.10
  -2  -1  -5   13.90    1.40
  -2   1  -5   13.20    2.00
  -2   1  -5   11.50    1.50
  -2   1  -5   12.70    0.90
   2   1   5   10.90    1.80
  -3  -1  -5   95.39    5.00
  -3  -1  -5   96.39    4.30
  -3  -1  -5  101.09    5.20
   3  -1   5   98.69    5.40
  -3   1  -5  100.29    4.80
   3   1   5   90.29    5.20
  -3   1  -5  104.19    5.20
  -4  -1  -5   18.00    2.40
  -4  -1  -5   20.30    2.00
  -4  -1  -5   17.10    2.50
  -4   1  -5   23.20    2.80
   4   1   5   21.40    2.80
  -4   1  -5   18.20    2.30
  -5  -1  -5 1075.29   37.00
  -5  -1  -5 1071.49   37.10
   5   1   5 1079.09   37.40
  -5   1  -5 1072.89   36.80
  -5   1  -5 1010.50   36.80
  -6  -1  -5    1.80    1.60
  -6  -1  -5    2.40    1.50
  -6   1  -5    0.90    1.60
  -6   1  -5    1.50    1.60
  -7  -1  -5   14.40    3.10
  -7  -1  -5   13.40    2.40
  -7   1  -5   13.40    2.80
  -7   1  -5   12.40    2.60
  -8  -1  -5   -2.20    1.90
  -8  -1  -5    0.50    1.70
  -8   1  -5   -1.30    1.50
  -8   1  -5    1.60    2.10
  -9  -1  -5  168.38    9.90
  -9   1  -5  167.38    9.70
 -10  -1  -5   55.89    6.30
 -10   1  -5   49.70    5.80
 -11  -2   5   36.00    5.20
 -11  -2   5   36.20    5.40
 -11   2   5   40.00    5.70
 -11   2   5   30.00    4.90
 -10  -2   5   -3.10    2.20
 -10  -2   5   -0.40    1.70
 -10   2   5   -0.90    2.10
 -10   2   5   -0.40    2.40
  -9  -2   5    0.10    1.40
  -9  -2   5    2.50    1.90
  -9   2   5   -1.00    1.90
  -9   2   5    2.10    2.40
  -8  -2   5  174.78    9.00
  -8  -2   5  173.98    8.90
  -8   2   5  167.98    8.80
  -8   2   5  166.48    9.10
  -7  -2   5    4.40    2.00
  -7  -2   5    1.20    1.70
  -7   2   5    3.60    2.10
  -7   2   5    5.00    1.90
  -6  -2   5   74.19    4.90
  -6  -2   5   85.79    5.10
  -6   2   5   71.49    4.80
  -6   2   5   74.19    5.00
  -6   2   5   78.49    4.00
  -5  -2   5  139.99    6.50
  -5  -2   5  135.09    6.60
  -5   2   5  113.79    5.50
  -5   2   5  143.19    7.00
  -5   2   5  125.79    6.50
  -4  -2   5   33.20    1.80
  -4  -2   5   35.80    3.20
  -4  -2   5   38.90    2.80
  -4   2   5   32.30    3.30
   4   2  -5   29.60    1.70
  -4   2   5   29.70    2.30
  -4   2   5   35.80    2.80
  -3  -2   5   14.00    1.40
  -3  -2   5   12.20    1.70
  -3  -2   5   13.40    1.90
   3   2  -5    9.90    1.20
  -3   2   5   11.30    2.00
  -3   2   5   12.60    1.60
  -3   2   5   13.60    2.00
  -2  -2   5   22.30    2.20
  -2  -2   5   24.80    1.90
   2  -2  -5   20.00    2.00
  -2  -2   5   22.80    1.80
   2   2  -5   22.40    1.70
  -2   2   5   23.50    2.60
  -2   2   5   19.30    2.10
  -2   2   5   21.40    2.20
   1  -2  -5   81.79    3.80
  -1  -2   5   80.69    4.00
   1  -2  -5   78.49    4.10
  -1  -2   5   75.99    3.60
  -1  -2   5   62.99    3.50
  -1   2   5   78.99    4.30
   1   2  -5   79.39    3.90
  -1   2   5   86.99    4.10
  -1   2   5   89.39    4.40
   0  -2  -5  265.37   10.20
   0  -2   5  284.87    9.90
   0  -2  -5  273.07   10.60
   0  -2   5  282.37   10.80
   0   2   5  308.17   11.10
   0   2   5  275.87   10.80
   0   2  -5  276.37    9.90
   0   2  -5  265.37   10.50
   1  -2   5    3.60    1.10
  -1  -2  -5    1.20    1.00
  -1  -2  -5    2.60    0.80
   1   2   5    2.00    1.00
  -1   2  -5    1.00    0.70
  -1   2  -5    3.40    1.00
  -1   2  -5    1.20    0.40
  -2  -2  -5   11.50    1.50
  -2  -2  -5   11.20    1.70
  -2   2  -5   14.90    2.10
  -2   2  -5   13.80    1.50
   2   2   5   12.00    2.00
  -3  -2  -5   92.39    4.90
  -3  -2  -5   87.89    4.20
  -3   2  -5   85.89    4.30
  -3   2  -5   91.09    5.00
   3   2   5   87.29    5.10
  -4  -2  -5  993.20   34.00
  -4  -2  -5 1013.40   34.90
  -4  -2  -5 1015.00   35.00
   4   2   5 1007.50   35.20
  -4   2  -5 1013.00   34.40
  -4   2  -5  992.60   35.00
  -5  -2  -5  178.18    7.90
  -5  -2  -5  196.08    9.00
  -5  -2  -5  198.68    8.80
  -5   2  -5  174.38    8.60
   5   2   5  193.68    8.90
  -5   2  -5  196.58    8.50
  -6  -2  -5  117.29    7.00
  -6  -2  -5  120.29    6.50
   6   2   5  122.89    6.80
  -6   2  -5  120.39    6.60
  -6   2  -5  124.69    6.60
  -7  -2  -5    5.00    1.90
  -7  -2  -5    1.60    2.30
  -7   2  -5    5.30    2.10
  -7   2  -5    2.30    1.90
  -8  -2  -5   96.69    6.70
  -8   2  -5  101.49    6.70
  -8   2  -5  101.29    6.40
  -9  -2  -5    3.80    2.90
  -9   2  -5    7.60    2.90
  -9   2  -5    5.70    2.10
 -10  -2  -5   12.20    3.40
 -11  -3   5   34.40    5.40
 -11  -3   5   41.90    5.50
 -11   3   5   46.80    6.00
 -11   3   5   40.20    5.30
 -10  -3   5   -1.90    2.20
 -10  -3   5    0.60    2.30
 -10   3   5    2.60    2.70
 -10   3   5    2.60    1.90
  -9  -3   5    5.30    2.10
  -9  -3   5    2.10    1.70
  -9   3   5    5.00    2.00
  -9   3   5    7.00    2.40
  -8  -3   5  159.68    8.90
  -8  -3   5  172.48    8.90
  -8   3   5  164.48    8.80
  -8   3   5  195.68    9.80
  -7  -3   5  132.59    7.50
  -7  -3   5  133.49    7.20
  -7   3   5  137.49    7.50
  -7   3   5  142.39    7.90
  -6  -3   5  449.76   16.50
  -6  -3   5  421.76   16.60
  -6   3   5  421.86   15.40
  -6   3   5  424.16   16.50
  -6   3   5  381.46   16.50
  -5  -3   5  176.18    8.00
  -5  -3   5  177.58    8.20
  -5   3   5  173.58    7.50
  -5   3   5  180.88    8.60
  -5   3   5  184.78    8.40
  -4  -3   5    1.70    1.00
   4  -3  -5    0.00    0.70
  -4  -3   5    1.00    0.90
  -4   3   5   -0.30    1.20
  -4   3   5    1.30    1.30
  -4   3   5    0.30    0.90
   4   3  -5    0.70    0.50
   3  -3  -5  672.93   23.70
  -3  -3   5  606.84   23.30
  -3  -3   5  685.33   23.80
  -3   3   5  739.43   23.90
   3   3  -5  687.53   22.90
  -3   3   5  692.03   24.10
  -3   3   5  678.73   24.40
  -2  -3   5  385.96   13.90
  -2  -3   5  389.06   13.50
   2  -3  -5  384.36   14.00
  -2   3   5  380.46   14.20
   2   3  -5  376.66   13.50
  -2   3   5  383.26   14.20
  -2   3   5  364.56   14.40
   1  -3  -5    2.10    1.10
   1  -3  -5    2.20    0.80
  -1  -3   5    0.60    0.40
  -1  -3   5    2.70    0.70
  -1   3   5    1.10    0.80
  -1   3   5    1.40    1.20
   1   3  -5    3.00    1.00
   0  -3  -5  315.37   11.60
   0  -3   5  324.67   11.10
   0  -3  -5  313.37   12.10
   0   3  -5  311.97   11.80
   0   3  -5  310.97   10.90
   0   3   5  319.97   12.30
   0   3   5  308.07   12.30
  -1  -3  -5  500.45   18.00
   1  -3   5  527.75   16.90
  -1  -3  -5  489.45   18.50
   1   3   5  547.15   19.00
  -1   3  -5  536.35   16.90
  -1   3  -5  487.35   17.30
  -1   3  -5  503.95   18.50
  -2  -3  -5   55.99    3.60
  -2  -3  -5   53.59    3.10
  -2   3  -5   55.39    3.60
   2   3   5   49.50    3.50
  -2   3  -5   48.10    2.60
  -3  -3  -5   40.70    2.80
  -3  -3  -5   38.50    3.20
   3   3   5   41.60    3.50
  -3   3  -5   40.20    3.10
  -3   3  -5   40.50    2.60
  -4  -3  -5   47.00    3.90
  -4  -3  -5   51.49    3.60
  -4  -3  -5   48.70    3.30
   4   3   5   52.59    3.90
  -4   3  -5   49.60    3.70
  -4   3  -5   55.79    3.50
  -5  -3  -5  320.47   13.60
  -5  -3  -5  317.47   13.20
  -5  -3  -5  354.66   12.90
  -5   3  -5  323.67   12.80
  -5   3  -5  320.87   13.40
   5   3   5  326.77   13.60
  -6  -3  -5   21.40    3.00
  -6  -3  -5   24.80    2.90
  -6  -3  -5   18.00    3.30
  -6   3  -5   22.20    2.90
   6   3   5   22.00    3.20
  -6   3  -5   20.40    3.10
  -7  -3  -5   11.10    3.10
  -7  -3  -5   11.00    2.40
   7   3   5   13.60    2.60
  -7   3  -5   13.40    2.60
  -7   3  -5   11.70    2.40
  -8  -3  -5    1.10    1.90
  -8   3  -5    2.10    2.00
  -9  -3  -5   23.50    4.60
  -9   3  -5   14.20    3.20
 -11  -4   5    9.70    3.00
 -11  -4   5    8.50    3.40
 -11   4   5    7.60    2.70
 -11   4   5   13.90    4.30
 -10  -4   5   11.40    3.30
 -10  -4   5    9.40    3.40
 -10   4   5   10.60    3.60
 -10   4   5    8.20    3.00
  -9  -4   5   18.30    3.20
  -9  -4   5   18.30    3.70
  -9   4   5   13.50    3.60
  -9   4   5   12.90    3.10
  -8  -4   5    3.80    1.70
  -8  -4   5    0.50    2.00
  -8   4   5    4.50    2.40
  -8   4   5    2.90    2.00
  -7  -4   5   27.00    3.30
  -7  -4   5   26.90    3.80
  -7   4   5   27.80    4.00
  -7   4   5   35.20    2.80
  -7   4   5   33.00    3.90
  -6  -4   5   29.00    3.60
  -6  -4   5   28.80    3.30
   6  -4  -5   33.30    3.40
  -6   4   5   30.70    3.50
  -6   4   5   31.50    3.00
  -6   4   5   31.80    3.70
  -5  -4   5   17.80    2.30
  -5  -4   5   16.40    2.40
   5  -4  -5   16.00    2.30
  -5   4   5   17.50    2.20
  -5   4   5   18.10    2.80
  -5   4   5   13.80    2.50
  -4  -4   5   29.50    3.10
   4  -4  -5   31.60    3.10
  -4  -4   5   39.30    2.70
  -4   4   5   38.00    2.90
  -4   4   5   34.60    3.40
  -4   4   5   35.30    3.70
  -3  -4   5   96.49    4.80
   3  -4  -5   83.59    4.60
  -3  -4   5   97.19    4.40
  -3   4   5   90.49    4.70
  -3   4   5   94.99    5.10
   3   4  -5   86.69    3.90
  -3   4   5   91.19    5.20
   2  -4  -5  226.08    9.20
  -2  -4   5  241.88    8.60
  -2  -4   5  229.78    9.10
   2   4  -5  231.78    8.80
  -2   4   5  224.98    9.50
  -2   4   5  248.48    9.70
  -2   4   5  227.18    9.90
  -1  -4   5   14.70    1.60
   1  -4  -5   15.20    1.80
  -1  -4   5   13.30    1.10
   1  -4  -5   15.50    2.20
   1   4  -5   13.80    1.00
  -1   4   5   13.40    2.00
  -1   4   5    9.80    1.80
   1   4  -5   15.10    1.80
   0  -4  -5   75.89    4.30
   0  -4  -5   77.99    4.00
   0  -4   5   83.19    3.50
   0   4  -5   72.99    4.10
   0   4  -5   74.59    2.90
   0   4   5   75.39    4.50
   0   4   5   80.19    4.50
  -1  -4  -5   30.20    3.00
  -1  -4  -5   31.00    2.30
  -1   4  -5   31.60    1.60
   1   4   5   31.60    3.10
  -1   4  -5   32.60    2.70
  -2  -4  -5    1.60    1.30
  -2  -4  -5    3.50    1.30
  -2   4  -5    2.20    1.00
   2   4   5    1.70    1.40
  -2   4  -5    1.50    0.70
  -3  -4  -5  102.29    5.70
  -3  -4  -5  111.89    5.50
  -3   4  -5  112.29    4.90
   3   4   5  115.19    6.10
  -3   4  -5  119.39    5.90
  -4  -4  -5   17.60    2.40
  -4  -4  -5   17.30    2.60
  -4   4  -5   16.40    2.50
  -4   4  -5   16.00    2.30
   4   4   5    9.80    2.40
  -5  -4  -5   50.59    3.90
  -5  -4  -5   49.80    3.80
  -5  -4  -5   54.79    4.50
  -5   4  -5   50.49    3.90
   5   4   5   51.09    4.00
  -6  -4  -5    0.70    1.40
  -6  -4  -5    1.50    2.10
  -6  -4  -5    0.10    1.40
  -6   4  -5   -1.00    1.60
   6   4   5    0.70    1.70
  -7  -4  -5   10.80    3.10
  -7  -4  -5    6.50    2.10
  -7   4  -5    9.30    2.30
   7   4   5    8.90    2.60
  -8  -4  -5   21.20    4.20
  -8   4  -5   23.50    3.70
  -9  -4  -5    5.00    3.30
  -9   4  -5    1.00    2.20
  11  -5  -5   13.10    3.30
 -11  -5   5    6.30    3.20
 -11  -5   5   11.20    3.70
 -11   5   5   14.70    3.60
 -11   5   5    9.50    3.40
  10  -5  -5    5.50    2.40
 -10  -5   5   11.30    2.90
 -10  -5   5    8.40    3.20
 -10   5   5    2.20    2.30
 -10   5   5    6.10    2.80
  -9  -5   5    2.90    2.20
  -9  -5   5    1.80    1.80
   9  -5  -5   -4.50    1.20
  -9   5   5   -2.40    1.70
  -9   5   5   -1.90    2.10
  -8  -5   5   51.79    5.30
   8  -5  -5   47.30    4.60
  -8  -5   5   38.60    4.50
  -8   5   5   49.10    5.60
  -8   5   5   50.49    5.10
   7  -5  -5   63.69    4.40
  -7  -5   5   61.79    5.70
  -7  -5   5   68.49    4.90
  -7   5   5   66.59    4.30
  -7   5   5   65.89    4.80
  -7   5   5   63.89    5.40
   6  -5  -5    1.30    1.10
  -6  -5   5   -0.90    1.40
  -6  -5   5   -0.10    1.20
  -6   5   5   -1.20    1.50
  -6   5   5   -1.30    1.60
  -6   5   5    0.00    1.20
   5  -5  -5    1.80    1.40
  -5  -5   5    3.90    1.50
  -5  -5   5    2.00    1.20
  -5   5   5    2.80    1.20
  -5   5   5    4.90    1.70
  -5   5   5    3.10    1.90
  -4  -5   5    4.30    1.30
   4  -5  -5    2.70    1.20
  -4  -5   5    2.70    1.20
  -4   5   5    2.80    1.30
  -4   5   5    3.80    1.90
  -4   5   5    3.60    1.50
   3  -5  -5    5.80    1.50
  -3  -5   5    7.00    1.60
  -3  -5   5    8.30    1.30
  -3   5   5    7.60    1.80
  -3   5   5    7.80    1.80
   3   5  -5    6.70    1.10
  -3   5   5    5.60    1.60
   2  -5  -5    8.10    1.70
   2  -5  -5    5.90    1.50
  -2  -5   5    9.00    1.50
  -2   5   5    8.40    1.80
   2   5  -5    7.30    1.20
  -2   5   5   11.80    2.20
   1  -5  -5  554.24   19.90
   1  -5  -5  582.24   20.40
  -1  -5   5  570.94   19.40
   1   5  -5  560.64   19.60
  -1   5   5  541.45   20.40
  -1   5   5  526.95   20.30
   0  -5  -5  177.18    7.70
   0  -5   5  172.68    6.60
   0  -5  -5  176.58    7.40
   0   5   5  168.78    7.90
   0   5   5  162.38    7.80
   0   5  -5  170.28    7.40
  -1  -5  -5   19.30    2.30
  -1  -5  -5   20.40    2.60
   1   5   5   14.80    2.30
  -1   5  -5   19.20    2.40
  -2  -5  -5  111.39    5.40
  -2  -5  -5  116.09    6.00
   2   5   5  103.39    5.80
  -2   5  -5  109.69    5.80
  -3  -5  -5   86.79    4.80
  -3  -5  -5   79.99    5.00
   3   5   5   75.19    5.10
  -3   5  -5   81.29    4.80
  -4  -5  -5    1.50    1.50
  -4  -5  -5    2.60    1.70
  -4   5  -5    0.70    1.20
   4   5   5    0.40    1.60
  -5  -5  -5   -0.40    1.10
  -5  -5  -5    4.10    1.80
   5   5   5    4.20    1.80
  -5   5  -5   -0.90    1.10
  -6  -5  -5    0.10    1.40
  -6  -5  -5   -0.10    1.40
  -6  -5  -5   -0.20    1.50
   6   5   5   -2.40    1.60
  -6   5  -5   -1.00    1.10
  -7  -5  -5   -0.10    1.60
  -7  -5  -5   -1.60    1.30
  -7   5  -5   -0.70    1.40
  -8  -5  -5   21.20    4.40
  -8   5  -5   12.70    3.10
  -9  -5  -5   -0.50    2.20
  -9   5  -5   -3.00    1.90
  10  -6  -5    8.50    2.70
 -10  -6   5   18.30    3.80
 -10  -6   5   15.90    3.50
 -10   6   5    8.30    3.00
 -10   6   5   12.80    3.50
  -9  -6   5    2.00    2.10
  -9  -6   5   -0.60    2.30
   9  -6  -5    3.40    2.00
  -9   6   5   -1.60    1.20
  -9   6   5    0.70    2.50
  -8  -6   5   73.09    6.80
  -8  -6   5   74.79    5.60
   8  -6  -5   74.29    5.40
  -8   6   5   93.69    6.80
  -8   6   5   83.59    6.00
   7  -6  -5    2.40    1.30
  -7  -6   5    1.20    1.50
  -7  -6   5    4.20    2.30
  -7   6   5    3.10    1.70
  -7   6   5    3.20    2.30
  -7   6   5    1.10    1.50
   6  -6  -5   30.10    3.30
  -6  -6   5   31.50    3.40
  -6  -6   5   38.90    4.20
  -6   6   5   33.20    3.90
  -6   6   5   34.20    3.60
  -6   6   5   27.70    4.00
   5  -6  -5    0.90    1.30
  -5  -6   5    0.40    1.10
  -5  -6   5    0.80    0.80
  -5   6   5   -0.20    1.00
  -5   6   5    3.00    1.90
  -5   6   5    1.30    1.50
   4  -6  -5   65.49    4.10
  -4  -6   5   67.29    4.50
  -4   6   5   79.49    4.70
  -4   6   5   57.09    4.70
  -4   6   5   71.29    4.50
   3  -6  -5   81.29    4.80
  -3  -6   5   85.59    4.80
  -3   6   5   81.09    5.20
  -3   6   5   88.39    5.10
   3   6  -5   88.79    4.00
   2  -6  -5  104.29    5.20
  -2  -6   5   96.99    4.90
   2  -6  -5   92.69    5.20
  -2   6   5   93.49    5.40
   2   6  -5   94.49    4.50
  -2   6   5   83.59    5.30
  -1  -6   5   40.80    2.70
   1  -6  -5   44.00    3.10
   1  -6  -5   48.10    3.40
  -1   6   5   45.40    3.70
  -1   6   5   40.90    3.30
   1   6  -5   46.90    3.00
   0  -6  -5  477.25   17.70
   0  -6  -5  464.45   17.30
   0   6   5  466.05   17.90
   0   6   5  448.36   17.70
   0   6  -5  487.35   17.30
  -1  -6  -5  286.87   11.50
  -1  -6  -5  290.07   11.80
  -1   6  -5  286.57   11.50
   1   6   5  284.17   12.00
  -2  -6  -5   23.90    3.00
  -2  -6  -5   27.00    2.90
  -2   6  -5   23.30    2.90
   2   6   5   30.90    3.60
  -3  -6  -5  127.99    7.00
  -3  -6  -5  137.49    6.70
   3   6   5  133.49    7.20
  -3   6  -5  134.59    6.80
  -4  -6  -5  563.24   21.10
  -4  -6  -5  571.54   21.70
   4   6   5  599.34   21.80
  -4   6  -5  540.85   21.30
  -5  -6  -5   36.90    4.40
  -5  -6  -5   39.90    4.10
  -5   6  -5   41.50    4.20
   5   6   5   42.20    4.30
  -6  -6  -5   54.29    5.00
  -6  -6  -5   60.99    4.50
  -6  -6  -5   57.49    5.70
   6   6   5   57.99    4.80
  -6   6  -5   54.49    4.50
  -7  -6  -5   -1.10    2.30
  -7  -6  -5    2.00    2.00
  -7   6  -5    3.00    1.80
  -8  -6  -5   64.89    6.60
  -8   6  -5   54.69    5.70
  -9  -6  -5   -1.30    2.90
  -9   6  -5   -1.00    1.50
 -10  -7   5    4.20    2.60
  10  -7  -5   12.80    3.20
 -10  -7   5   12.40    3.40
 -10   7   5    8.20    3.40
 -10   7   5   12.40    3.50
  -9  -7   5   10.20    2.90
  -9  -7   5   13.30    3.70
   9  -7  -5   12.00    2.90
  -9   7   5   12.10    3.30
  -9   7   5   11.70    3.70
   8  -7  -5    0.40    1.30
  -8  -7   5   -0.80    2.30
  -8   7   5    1.10    1.70
  -8   7   5    0.90    2.20
  -8   7   5   -0.20    1.40
  -7  -7   5  107.19    7.10
   7  -7  -5  123.79    6.90
  -7   7   5  139.49    8.20
  -7   7   5  121.39    6.80
  -7   7   5  119.59    7.00
   6  -7  -5    8.50    2.00
  -6  -7   5    8.00    2.20
  -6   7   5    5.30    1.90
  -6   7   5    5.10    2.30
  -6   7   5    8.00    2.00
  -5  -7   5   17.90    3.00
   5  -7  -5   26.30    3.20
  -5   7   5   24.40    3.60
  -5   7   5   24.20    3.00
  -5   7   5   23.80    3.30
  -4  -7   5   40.80    3.90
   4  -7  -5   38.60    3.70
  -4   7   5   38.70    4.20
  -4   7   5   35.50    3.60
  -3  -7   5  132.29    6.60
   3  -7  -5  121.89    6.30
  -3   7   5  126.79    6.70
   3   7  -5  143.59    6.40
  -3   7   5  129.29    7.10
  -2  -7   5   20.70    2.40
   2  -7  -5   18.20    2.70
   2  -7  -5   13.10    2.20
  -2   7   5   12.80    2.30
   2   7  -5   18.40    2.10
  -2   7   5   18.70    3.00
   1  -7  -5    2.30    1.10
  -1  -7   5    0.80    0.60
   1  -7  -5    1.70    1.40
  -1   7   5    1.90    1.70
   1   7  -5   -1.20    1.00
  -1   7   5    0.20    1.10
   0  -7  -5   16.60    2.40
   0  -7  -5   15.00    2.50
   0   7  -5   16.20    2.20
   0   7   5   19.50    2.70
  -1  -7  -5  162.08    7.60
  -1  -7  -5  166.58    7.90
   1   7   5  166.58    8.20
  -1   7  -5  164.78    7.60
  -2  -7  -5   37.80    3.80
  -2  -7  -5   36.70    3.70
  -2   7  -5   35.10    3.60
   2   7   5   38.20    4.00
  -3  -7  -5   19.40    3.10
  -3  -7  -5   21.70    3.00
   3   7   5   24.00    3.30
  -3   7  -5   20.20    3.00
  -4  -7  -5   11.20    2.50
  -4  -7  -5    7.90    2.10
   4   7   5    6.60    2.30
  -4   7  -5    8.20    2.10
  -5  -7  -5  419.36   17.80
  -5  -7  -5  440.66   17.50
   5   7   5  469.05   17.80
  -5   7  -5  407.46   17.40
  -6  -7  -5   -0.70    2.30
  -6  -7  -5   -0.10    1.30
   6   7   5    2.00    2.00
  -6   7  -5   -1.00    1.20
  -7  -7  -5    2.50    2.70
  -7  -7  -5    1.00    2.10
  -7   7  -5    4.50    2.10
  -8  -7  -5    5.90    2.80
  -8  -7  -5    8.60    3.60
  -8   7  -5    8.30    3.10
 -10   8   5    1.90    3.10
  -9  -8   5    5.60    3.20
   9  -8  -5    3.40    2.20
  -9   8   5    3.50    2.40
  -9   8   5    3.20    2.90
  -8  -8   5   87.79    7.00
   8  -8  -5   76.99    5.60
  -8   8   5   73.39    5.60
  -8   8   5   82.39    6.10
  -8   8   5   93.09    7.10
   7  -8  -5   88.59    5.90
  -7  -8   5   94.99    6.60
  -7   8   5   96.39    6.50
  -7   8   5  103.39    7.00
  -7   8   5  104.89    6.40
   6  -8  -5   32.60    3.60
  -6  -8   5   31.10    4.10
  -6   8   5   37.50    4.70
  -6   8   5   36.80    4.00
  -5  -8   5   19.30    3.30
   5  -8  -5   16.00    2.80
  -5   8   5   24.70    3.50
  -5   8   5   24.40    3.20
   4  -8  -5   51.89    3.70
  -4  -8   5   44.60    4.40
  -4   8   5   47.00    4.80
  -4   8   5   48.00    3.90
   3  -8  -5   17.00    2.60
  -3  -8   5   20.00    2.80
   3  -8  -5   20.10    3.00
  -3   8   5   20.60    3.10
  -3   8   5   17.50    3.10
  -2  -8   5    8.70    1.80
   2  -8  -5    8.80    2.00
   2  -8  -5    7.90    1.80
  -2   8   5   11.60    2.60
   2   8  -5    8.40    1.70
  -2   8   5   13.20    2.60
   1  -8  -5   84.09    5.20
   1  -8  -5   83.99    5.00
  -1   8   5   86.29    5.60
   1   8  -5   93.39    4.90
  -1   8   5   82.89    5.40
   0  -8  -5    4.90    1.50
   0  -8  -5    4.30    1.50
   0   8  -5    5.20    1.50
   0   8   5    7.00    2.00
  -1  -8  -5    8.20    2.20
  -1  -8  -5    6.90    1.90
   1   8   5    9.00    2.30
  -1   8  -5    7.90    1.80
  -2  -8  -5    4.50    1.90
  -2  -8  -5    5.00    2.00
  -2   8  -5    2.00    1.80
   2   8   5    0.30    1.60
  -3  -8  -5   39.30    4.10
  -3  -8  -5   35.40    3.90
  -3   8  -5   34.60    3.80
   3   8   5   30.60    3.80
  -4  -8  -5   98.89    6.50
  -4  -8  -5   96.09    6.30
  -4   8  -5   96.99    6.40
   4   8   5  121.49    6.90
  -5  -8  -5   11.70    3.10
  -5  -8  -5   15.10    3.10
  -5   8  -5   17.10    3.30
   5   8   5   13.90    2.80
  -6  -8  -5   51.99    5.80
  -6  -8  -5   53.09    5.60
  -6   8  -5   49.80    5.50
  -7  -8  -5    1.60    2.10
  -7  -8  -5    2.10    1.90
  -7   8  -5    1.90    1.90
  -8  -8  -5   10.90    3.90
  -8  -8  -5   11.20    3.40
  -8   8  -5    7.60    2.60
   9  -9  -5    7.70    2.60
  -9  -9   5    8.00    3.00
  -9   9   5    3.20    3.10
   8  -9  -5  474.65   18.90
  -8  -9   5  455.55   20.30
  -8   9   5  470.15   19.30
  -8   9   5  491.85   20.70
  -7  -9   5  200.88   11.30
   7  -9  -5  216.98   10.40
  -7   9   5  246.08   11.90
  -7   9   5  226.38   10.90
  -6  -9   5   54.09    5.40
   6  -9  -5   56.89    4.60
  -6   9   5   61.49    6.00
  -6   9   5   62.29    5.10
   5  -9  -5   40.30    4.10
  -5  -9   5   43.00    4.70
  -5   9   5   46.60    4.70
  -5   9   5   39.50    4.60
   4  -9  -5  101.19    6.10
  -4  -9   5   92.99    6.00
   4  -9  -5   95.99    5.80
  -4   9   5   96.29    6.50
  -4   9   5   96.49    6.00
   3  -9  -5   64.89    4.50
  -3  -9   5   54.69    4.30
   3  -9  -5   43.90    4.50
  -3   9   5   47.90    4.90
  -3   9   5   65.49    4.90
   2  -9  -5  173.88    8.10
  -2  -9   5  152.28    7.50
   2  -9  -5  150.98    7.60
  -2   9   5  142.69    8.00
   2   9  -5  163.78    7.20
  -2   9   5  157.28    8.30
   1  -9  -5   45.10    4.50
   1  -9  -5   52.39    4.20
   1   9  -5   46.00    3.60
  -1   9   5   51.69    5.10
  -1   9   5   48.40    4.10
   0  -9  -5  126.89    6.90
   0  -9  -5  116.79    6.70
   0   9  -5  128.59    6.60
   0   9   5  127.99    7.30
  -1  -9  -5   12.50    2.70
  -1  -9  -5    2.80    2.00
   1   9   5   11.60    2.40
  -1   9  -5    8.90    2.20
  -2  -9  -5    1.10    1.40
  -2  -9  -5    4.00    2.10
   2   9   5    0.10    1.40
  -2   9  -5   -0.30    1.20
  -3  -9  -5   48.70    4.90
  -3  -9  -5   46.70    4.80
   3   9   5   49.00    4.90
  -3   9  -5   52.99    5.00
  -4  -9  -5   22.00    3.70
  -4  -9  -5   22.00    3.70
   4   9   5   22.80    3.70
  -4   9  -5   25.50    3.90
  -5  -9  -5  177.48    9.70
  -5  -9  -5  189.48   10.00
  -5   9  -5  172.78    9.30
   5   9   5  184.68    9.70
  -6  -9  -5   36.30    5.10
  -6  -9  -5   43.80    5.40
  -6   9  -5   42.80    4.90
  -7  -9  -5    6.30    3.00
  -7  -9  -5   -2.00    2.60
  -7   9  -5    0.60    1.90
   8 -10  -5    2.80    2.10
  -8 -10   5    1.80    2.30
  -8  10   5   -1.60    2.40
  -8  10   5    0.80    1.70
   7 -10  -5    7.40    2.60
  -7 -10   5    4.20    2.80
  -7  10   5   10.10    2.60
  -7  10   5   17.80    3.80
   6 -10  -5   80.99    5.60
  -6  10   5   78.59    6.10
  -6  10   5   80.59    6.10
   5 -10  -5  113.89    6.50
  -5 -10   5  108.49    7.10
   5 -10  -5  120.19    6.90
  -5  10   5  108.79    7.10
  -5  10   5  111.99    7.40
   4 -10  -5   97.79    5.80
   4 -10  -5   96.69    6.20
  -4 -10   5   91.59    5.90
  -4  10   5   88.39    6.10
  -4  10   5  101.49    6.80
  -3 -10   5    5.10    2.00
   3 -10  -5    5.20    2.00
   3 -10  -5    7.00    2.30
  -3  10   5    9.60    2.70
  -3  10   5    8.90    2.70
   2 -10  -5    0.90    1.50
   2 -10  -5    3.90    2.00
  -2  10   5    3.20    1.70
  -2  10   5    5.20    2.40
   1 -10  -5   81.09    5.50
   1 -10  -5   84.99    5.40
   1  10  -5   88.59    5.10
  -1  10   5   74.69    5.50
   0 -10  -5   17.00    3.00
   0 -10  -5   15.00    2.60
   0  10   5   18.00    3.10
   0  10  -5   16.50    2.80
  -1 -10  -5    5.50    2.40
  -1 -10  -5    9.20    2.50
   1  10   5    7.80    2.50
  -1  10  -5    6.50    1.90
  -2 -10  -5   21.30    3.30
  -2 -10  -5   28.60    4.00
   2  10   5   22.90    3.70
  -2  10  -5   29.90    3.70
  -3 -10  -5   -0.20    1.80
  -3 -10  -5   -1.40    1.80
  -3  10  -5   -0.10    1.30
   3  10   5   -0.30    2.00
  -4 -10  -5   15.60    3.10
  -4 -10  -5   11.50    3.20
   4  10   5    8.80    2.90
  -4  10  -5   13.10    3.20
  -5 -10  -5    4.20    2.20
  -5 -10  -5    2.30    1.90
  -5  10  -5   -0.30    1.60
  -6 -10  -5    5.60    3.20
  -6 -10  -5    5.00    2.90
  -6  10  -5    5.60    2.40
  -7 -11   5  152.88    9.70
   7 -11  -5  170.48    8.80
  -7  11   5  145.79    9.50
  -7  11   5  163.58    9.50
  -6 -11   5   51.29    5.60
   6 -11  -5   57.09    5.40
   6 -11  -5   67.09    5.30
  -6  11   5   52.19    5.90
  -6  11   5   55.39    5.70
  -5 -11   5    7.40    2.60
   5 -11  -5    4.80    2.20
   5 -11  -5    8.70    2.50
  -5  11   5    5.10    2.60
  -5  11   5    8.00    3.00
   4 -11  -5    9.70    2.60
   4 -11  -5   11.20    2.40
  -4 -11   5   13.10    2.90
  -4  11   5   17.40    3.60
  -4  11   5   11.30    3.00
   3 -11  -5    3.80    2.20
  -3 -11   5    1.80    1.80
   3 -11  -5    4.30    2.20
  -3  11   5    2.10    1.80
  -3  11   5    2.50    2.20
   2 -11  -5    8.30    2.10
   2 -11  -5    4.80    2.10
  -2  11   5    2.70    2.30
  -2  11   5    3.90    2.50
   1 -11  -5  158.38    8.30
   1 -11  -5  152.08    8.10
   1  11  -5  154.48    7.70
  -1  11   5  140.59    8.30
   0 -11  -5    5.60    2.30
   0 -11  -5   -0.70    1.70
   0  11  -5    4.50    2.00
   0  11   5    0.50    1.60
  -1 -11  -5   -2.40    1.20
  -1 -11  -5    2.20    2.00
  -1  11  -5    0.40    1.80
   1  11   5    2.00    2.10
  -2 -11  -5    1.70    2.20
  -2 -11  -5    1.20    1.60
   2  11   5    3.40    1.90
  -2  11  -5    0.50    2.10
  -3 -11  -5    5.40    2.20
  -3 -11  -5    7.00    2.30
   3  11   5    5.50    2.20
  -3  11  -5    5.70    2.20
  -4 -11  -5   -0.20    2.30
  -4 -11  -5    1.90    2.30
  -4  11  -5   -2.00    2.00
   4  11   5    0.90    2.20
  -5 -11  -5   59.79    6.30
  -5  11  -5   45.20    5.50
  -6 -11  -5    6.30    2.80
  -6 -11  -5   22.90    4.50
  -6  11  -5   22.30    3.90
   6 -12  -5   16.60    3.30
  -6 -12   5   12.10    3.20
  -6  12   5   11.50    3.50
  -5 -12   5   -2.50    1.70
   5 -12  -5   -1.40    1.90
  -5  12   5   -0.70    1.70
  -4 -12   5   16.90    3.40
   4 -12  -5   18.00    3.00
  -4  12   5   12.30    3.00
  -4  12   5   15.30    3.50
   3 -12  -5   24.40    3.90
   3 -12  -5   31.50    4.00
  -3  12   5   33.10    4.50
  -3  12   5   27.80    4.30
   2 -12  -5   66.39    5.40
   2 -12  -5   57.59    5.00
  -2  12   5   62.19    6.30
   1 -12  -5   30.90    4.10
   1 -12  -5   34.50    4.40
  -1  12   5   31.10    4.50
   1  12  -5   37.00    4.80
   0 -12  -5   25.20    3.80
   0 -12  -5   26.30    4.00
   0  12   5   29.10    4.50
   0  12  -5   26.60    3.60
  -1 -12  -5    2.40    2.00
  -1 -12  -5    9.10    2.60
  -1  12  -5    3.60    2.20
   1  12   5   10.10    3.10
  -2 -12  -5   52.79    5.30
  -2 -12  -5   63.39    6.30
   2  12   5   49.70    5.40
  -2  12  -5   51.59    5.40
  -3 -12  -5    0.50    1.70
  -3 -12  -5   -1.20    2.10
   3  12   5   -3.20    2.00
  -3  12  -5   -0.80    1.60
  -4 -12  -5    9.80    3.20
  -4 -12  -5    4.20    2.90
  -4  12  -5    9.90    3.40
  -5 -13   5   12.40    3.40
   5 -13  -5    3.90    2.40
  -5  13   5   13.70    3.90
   4 -13  -5    4.20    2.00
  -4  13   5    2.60    2.70
   3 -13  -5   -0.80    2.00
  -3  13   5    3.60    2.90
   2 -13  -5    6.20    2.80
  -2  13   5    1.70    1.90
   1 -13  -5   64.59    6.30
  -1  13   5   61.29    6.50
   0 -13  -5   81.19    6.60
   0  13  -5   99.09    6.40
   0  13   5   84.19    7.00
  -1 -13  -5    1.80    2.40
  -1 -13  -5   -1.40    2.30
   1  13   5    3.50    2.60
  -1  13  -5    1.70    2.20
  -2 -13  -5   38.40    5.30
  -2 -13  -5   37.10    4.90
  -2  13  -5   38.80    4.90
   2  13   5   33.40    4.60
  -3 -13  -5   80.89    6.60
  -3 -13  -5   77.29    7.50
  -3  13  -5   93.79    6.60
   3  13   5   65.79    6.80
   2 -14  -5    0.90    1.90
  -2  14   5   -0.10    2.50
   1 -14  -5   52.59    5.90
  -1  14   5   35.30    5.00
   0 -14  -5   38.00    5.20
   0  14   5   44.60    5.60
 -11   0   6    7.80    3.10
 -11   0   6    8.90    3.00
 -10   0   6   77.59    6.50
 -10   0   6   90.69    7.00
  -9   0   6  147.39    8.80
  -9   0   6  174.18    9.50
  -8   0   6   22.00    3.70
  -8   0   6   12.80    3.00
  -7   0   6   41.30    4.60
  -7   0   6   38.50    4.40
  -6   0   6   52.49    4.30
  -6   0   6   57.19    4.30
  -5   0   6   49.99    3.70
  -5   0   6   50.49    3.90
  -5   0   6   46.90    2.80
  -4   0   6    3.50    1.20
  -4   0   6    4.10    1.50
  -4   0   6    3.00    1.00
  -3   0   6   53.79    3.20
  -3   0   6   49.99    3.30
  -3   0   6   50.89    3.50
  -2   0   6  219.88    8.90
  -2   0   6  218.78    9.00
  -2   0   6  218.68    8.90
  -1   0   6    6.30    1.40
   1   0  -6    6.00    1.20
  -1   0   6    5.30    1.20
   1   0  -6    6.90    1.20
  -1   0   6    7.40    1.60
   0   0  -6  568.14   19.10
   0   0  -6  548.35   19.60
   0   0   6  563.24   19.80
   0   0   6  548.25   20.20
   1   0   6   55.69    3.60
  -1   0  -6   43.80    3.00
  -1   0  -6   48.80    3.30
  -1   0  -6   49.60    2.50
   2   0   6  607.94   22.70
  -2   0  -6  637.24   22.60
  -2   0  -6  628.54   22.00
  -3   0  -6   39.00    3.70
  -3   0  -6   44.90    3.20
   3   0   6   40.70    4.00
  -4   0  -6   15.30    2.60
   4   0   6   10.50    2.30
  -4   0  -6   14.30    2.40
  -5   0  -6  209.18    9.70
  -5   0  -6  212.98    9.70
   5   0   6  213.68   10.10
  -6   0  -6    0.80    1.90
  -6   0  -6    1.40    1.70
  -7   0  -6  123.79    7.20
  -7   0  -6  117.09    7.30
  -8   0  -6    7.70    2.90
  -8   0  -6    6.10    2.50
  -9   0  -6    3.90    2.90
 -11  -1   6    4.40    2.60
 -11  -1   6    0.30    2.50
 -11   1   6    3.90    2.40
 -11   1   6    5.30    2.70
 -10  -1   6    5.20    2.90
 -10  -1   6    0.30    2.30
 -10   1   6    2.60    2.70
 -10   1   6    1.50    2.10
  -9  -1   6    8.40    2.70
  -9  -1   6   12.30    3.10
  -9   1   6   12.30    3.30
  -9   1   6    7.00    2.30
  -8  -1   6   -0.10    1.30
  -8  -1   6    1.40    2.10
  -8   1   6   -0.30    1.30
  -8   1   6    2.80    1.80
  -7  -1   6  217.78   10.10
  -7  -1   6  204.68   10.00
  -7   1   6  202.18    9.90
  -7   1   6  207.98   10.10
  -6  -1   6  126.79    6.90
  -6  -1   6  132.39    6.90
  -6   1   6  127.99    7.10
  -6   1   6  118.69    6.90
  -5  -1   6   40.10    3.80
  -5  -1   6   45.10    3.60
  -5   1   6   36.80    2.50
  -5   1   6   41.50    3.40
  -5   1   6   35.60    3.70
  -4  -1   6   50.49    2.90
  -4  -1   6   50.49    3.70
  -4  -1   6   55.79    3.70
  -4   1   6   41.40    3.30
  -4   1   6   50.39    3.60
  -4   1   6   55.09    3.20
  -3  -1   6  167.08    7.20
  -3  -1   6  155.98    7.20
  -3   1   6  158.38    7.40
  -3   1   6  163.58    7.00
  -3   1   6  163.98    7.30
  -2  -1   6  380.76   13.70
  -2  -1   6  366.56   13.50
  -2  -1   6  382.26   13.60
   2  -1  -6  362.76   13.40
  -2   1   6  361.96   13.70
   2   1  -6  355.96   13.30
  -2   1   6  358.26   13.70
  -2   1   6  357.86   13.90
  -1  -1   6  141.49    6.00
  -1  -1   6  134.99    6.10
   1  -1  -6  143.49    6.30
   1  -1  -6  130.39    5.90
  -1  -1   6  141.99    6.40
  -1   1   6  141.99    6.20
  -1   1   6  151.38    6.60
   1   1  -6  133.89    5.90
  -1   1   6  153.48    6.60
   1   1  -6  141.59    6.20
   0  -1   6   64.39    3.70
   0  -1  -6   76.09    4.10
   0  -1  -6   78.69    3.70
   0  -1   6   71.09    4.20
   0  -1   6   77.59    3.60
   0   1  -6   76.69    4.10
   0   1   6   71.69    4.40
   0   1   6   81.99    4.40
   0   1  -6   72.39    3.70
   0   1  -6   75.29    3.40
  -1  -1  -6   19.80    1.60
   1  -1   6   21.50    2.70
  -1  -1  -6   20.00    2.30
   1   1   6   20.00    2.50
  -1   1  -6   19.30    2.40
  -1   1  -6   24.50    2.00
  -1   1  -6   20.40    1.40
  -2  -1  -6   43.00    3.20
  -2  -1  -6   40.30    3.00
  -2  -1  -6   48.60    2.60
   2  -1   6   46.90    3.70
  -2   1  -6   49.20    3.00
  -2   1  -6   41.90    3.40
  -2   1  -6   43.10    2.80
   2   1   6   46.30    3.50
  -3  -1  -6  273.47   11.10
   3  -1   6  255.37   11.30
  -3  -1  -6  268.37   10.70
  -3  -1  -6  253.27    9.70
   3   1   6  264.27   11.30
  -3   1  -6  264.87   10.40
  -3   1  -6  249.28   10.90
  -4  -1  -6    1.90    1.20
  -4  -1  -6    1.70    1.30
   4   1   6    5.40    1.70
  -4   1  -6    3.90    1.70
  -4   1  -6    3.30    1.50
  -5  -1  -6  431.46   17.30
  -5  -1  -6  457.35   17.50
  -5   1  -6  448.16   17.10
   5   1   6  440.26   17.80
  -5   1  -6  436.76   17.40
  -6  -1  -6   88.89    5.70
  -6  -1  -6   80.89    5.30
  -6   1  -6   81.99    5.60
  -6   1  -6   89.19    5.70
  -7  -1  -6   18.60    3.20
  -7  -1  -6   20.50    3.40
  -7   1  -6   27.90    3.70
  -7   1  -6   23.30    3.60
  -8  -1  -6  150.98    9.10
  -8  -1  -6  145.49    8.30
  -8   1  -6  157.88    8.40
  -8   1  -6  153.18    8.80
  -9  -1  -6  196.18   11.20
  -9   1  -6  207.68   11.10
  -9   1  -6  200.18   11.50
 -11  -2   6   41.90    6.00
 -11  -2   6   39.00    5.40
 -11   2   6   48.20    6.40
 -11   2   6   54.79    6.20
 -10  -2   6   21.70    4.20
 -10  -2   6   41.20    5.40
 -10   2   6   27.00    4.80
 -10   2   6   33.70    4.90
  -9  -2   6    0.20    2.20
  -9  -2   6    2.10    2.20
  -9   2   6   -1.00    2.00
  -9   2   6    2.40    2.60
  -8  -2   6   74.79    5.50
  -8  -2   6   84.89    5.90
  -8   2   6   89.39    6.20
  -8   2   6   76.29    6.10
  -7  -2   6  105.49    6.60
  -7  -2   6  108.59    6.40
  -7   2   6  101.29    6.50
  -7   2   6  117.29    7.10
  -6  -2   6    7.80    2.10
  -6  -2   6    9.40    2.40
  -6   2   6    6.60    1.70
  -6   2   6    4.80    1.80
  -6   2   6    5.20    2.00
  -5  -2   6   85.49    5.00
  -5  -2   6   88.39    5.20
  -5   2   6   83.79    4.40
  -5   2   6   82.99    5.20
  -5   2   6   77.89    5.20
  -4  -2   6   26.10    2.90
  -4  -2   6   23.60    1.80
  -4  -2   6   20.30    2.50
   4   2  -6   20.20    1.80
  -4   2   6   23.60    2.40
  -4   2   6   20.30    2.70
  -4   2   6   17.90    2.70
  -3  -2   6   91.19    4.80
   3  -2  -6   90.59    4.70
  -3  -2   6   96.99    4.80
  -3  -2   6   90.29    4.30
   3   2  -6   88.09    4.20
  -3   2   6  102.29    4.90
  -3   2   6   88.59    5.20
  -3   2   6   95.19    5.00
  -2  -2   6    3.30    1.10
  -2  -2   6    1.20    0.90
   2  -2  -6    1.00    0.90
  -2  -2   6    1.50    0.90
  -2   2   6    1.60    1.10
  -2   2   6    3.00    1.30
   2   2  -6    2.30    1.00
  -2   2   6    3.30    1.30
   1  -2  -6  267.37   10.80
   1  -2  -6  260.67   10.30
  -1  -2   6  265.97   10.20
  -1  -2   6  281.87   10.80
   1   2  -6  280.47   10.10
  -1   2   6  290.87   10.70
  -1   2   6  262.47   11.00
  -1   2   6  272.77   11.00
   1   2  -6  279.77   10.60
   0  -2  -6  203.78    8.60
   0  -2   6  207.48    7.80
   0  -2  -6  210.68    8.20
   0  -2   6  208.48    8.80
   0   2   6  208.08    8.90
   0   2   6  208.88    9.00
   0   2  -6  212.58    7.70
   0   2  -6  203.88    8.60
   0   2  -6  210.48    8.00
  -1  -2  -6   44.30    3.10
   1  -2   6   38.40    3.30
  -1  -2  -6   45.30    2.70
  -1   2  -6   42.70    2.00
  -1   2  -6   44.20    2.50
  -1   2  -6   40.20    3.10
   1   2   6   41.90    3.30
   2  -2   6  176.08    8.00
  -2  -2  -6  167.38    6.80
  -2  -2  -6  176.18    7.60
  -2   2  -6  160.78    6.80
   2   2   6  167.08    8.00
  -2   2  -6  163.08    7.60
  -3  -2  -6   55.29    3.20
  -3  -2  -6   59.89    4.10
  -3  -2  -6   49.40    3.90
  -3   2  -6   56.99    3.40
  -3   2  -6   66.29    4.30
   3   2   6   52.89    4.30
  -4  -2  -6    8.20    2.00
  -4  -2  -6   12.90    1.90
  -4  -2  -6   10.80    2.40
  -4   2  -6   10.40    2.00
  -4   2  -6   12.10    2.50
   4   2   6   11.30    2.60
  -5  -2  -6  141.59    7.40
  -5  -2  -6  147.09    7.70
  -5   2  -6  149.99    7.20
  -5   2  -6  141.89    7.50
   5   2   6  143.29    7.70
  -6  -2  -6   36.10    3.90
  -6  -2  -6   38.00    4.50
  -6   2  -6   33.20    4.00
  -6   2  -6   36.80    3.90
   6   2   6   36.30    4.20
  -7  -2  -6   56.69    4.60
  -7  -2  -6   53.19    5.50
  -7   2  -6   45.00    4.70
  -8  -2  -6   -1.00    1.90
  -8  -2  -6   -2.90    2.30
  -8   2  -6    1.10    2.10
  -8   2  -6   -0.10    1.40
  -9  -2  -6    4.20    2.50
  -9   2  -6    6.50    2.30
 -11  -3   6   37.80    5.60
 -11  -3   6   38.00    5.30
 -11   3   6   29.00    5.50
 -11   3   6   28.00    4.80
 -10  -3   6   19.80    3.80
 -10  -3   6   16.10    3.60
 -10   3   6   11.90    3.30
 -10   3   6   15.90    3.40
  -9  -3   6  127.19    8.00
  -9  -3   6  130.89    8.10
  -9   3   6  130.09    8.50
  -9   3   6  133.19    8.20
  -8  -3   6  122.29    7.50
  -8  -3   6  122.39    7.30
  -8   3   6  131.39    7.90
  -8   3   6  129.09    7.50
  -7  -3   6    1.60    1.90
  -7  -3   6    0.60    1.60
  -7   3   6   -1.30    1.10
  -7   3   6   -0.30    1.70
  -6  -3   6   62.39    4.40
  -6  -3   6   57.99    4.40
  -6   3   6   63.49    4.80
  -6   3   6   63.49    4.70
  -6   3   6   68.49    4.00
  -5  -3   6    9.90    2.00
  -5  -3   6    7.60    1.70
  -5   3   6    4.40    1.50
  -5   3   6    5.30    1.70
  -5   3   6    7.90    2.20
  -4  -3   6   13.30    2.00
   4  -3  -6   13.50    2.20
  -4  -3   6   16.60    2.40
  -4   3   6   14.30    2.10
  -4   3   6   12.00    2.30
   4   3  -6   15.30    1.50
  -4   3   6   14.20    2.40
   3  -3  -6   86.19    4.60
  -3  -3   6   82.19    4.60
  -3   3   6   84.09    5.00
   3   3  -6   86.39    4.00
  -3   3   6   92.19    4.80
  -3   3   6   82.79    4.80
  -2  -3   6   62.19    3.50
   2  -3  -6   59.39    3.60
  -2  -3   6   58.09    3.20
  -2   3   6   64.39    4.00
  -2   3   6   56.89    4.10
  -2   3   6   52.69    3.70
   2   3  -6   63.59    3.40
   1  -3  -6  199.88    8.50
  -1  -3   6  220.68    8.10
   1  -3  -6  204.88    8.90
  -1  -3   6  202.78    8.20
  -1   3   6  219.18    9.30
   1   3  -6  205.08    8.50
  -1   3   6  235.78    9.30
   1   3  -6  213.38    7.90
   0  -3  -6  483.05   17.20
   0  -3   6  491.15   16.60
   0  -3  -6  478.85   17.80
   0   3  -6  496.45   16.60
   0   3  -6  489.25   17.60
   0   3   6  454.25   17.90
   0   3   6  479.05   18.10
  -1  -3  -6  238.28   10.10
  -1  -3  -6  254.87    9.60
  -1   3  -6  239.08   10.10
   1   3   6  246.68   10.50
  -1   3  -6  241.88    8.90
  -2  -3  -6   38.80    3.30
  -2  -3  -6   35.70    2.60
  -2   3  -6   35.60    2.30
   2   3   6   37.80    3.70
  -2   3  -6   37.20    3.60
  -3  -3  -6  216.58    9.60
  -3  -3  -6  219.78    8.90
  -3   3  -6  226.48    8.70
   3   3   6  210.68    9.80
  -3   3  -6  219.08    9.70
  -4  -3  -6  395.36   16.00
  -4  -3  -6  396.76   15.10
  -4  -3  -6  387.86   15.90
  -4   3  -6  415.16   15.20
   4   3   6  451.15   16.60
  -4   3  -6  395.46   16.00
  -5  -3  -6   21.90    3.20
  -5  -3  -6   21.70    3.40
  -5   3  -6   19.30    3.10
   5   3   6   23.20    3.30
  -5   3  -6   23.20    2.90
  -6  -3  -6  154.98    7.90
  -6  -3  -6  147.99    8.30
  -6   3  -6  135.99    7.80
   6   3   6  138.59    7.80
  -7  -3  -6   12.20    3.20
  -7  -3  -6    9.50    2.50
   7   3   6    7.00    2.30
  -7   3  -6   10.30    2.40
  -8  -3  -6    5.60    3.10
  -8   3  -6    4.30    2.10
  -9  -3  -6    3.50    2.50
  -9   3  -6   -0.30    2.10
 -11  -4   6    1.00    2.70
 -11  -4   6   -1.30    2.60
 -11   4   6   -2.40    1.60
 -11   4   6    1.40    2.50
 -10  -4   6   -1.30    2.00
 -10  -4   6    2.80    2.60
 -10   4   6   -1.20    2.30
 -10   4   6    0.20    2.60
  -9  -4   6    7.50    2.90
  -9  -4   6    2.20    1.80
  -9   4   6    0.90    2.30
  -9   4   6    5.00    2.40
  -8  -4   6    2.80    2.00
  -8  -4   6    1.80    2.10
  -8   4   6   -0.50    1.90
  -8   4   6    2.70    2.10
   7  -4  -6    8.10    2.00
  -7  -4   6    8.90    2.30
  -7  -4   6    6.50    2.40
  -7   4   6    4.40    1.90
  -7   4   6    7.00    2.10
  -6  -4   6   94.09    5.80
  -6  -4   6   90.19    5.50
   6  -4  -6   97.89    5.50
  -6   4   6   92.09    5.80
  -6   4   6   92.29    6.20
  -6   4   6   91.69    5.10
  -5  -4   6    7.90    1.80
   5  -4  -6    6.20    1.80
  -5  -4   6    6.90    1.70
  -5   4   6    4.90    1.80
  -5   4   6    4.90    1.60
  -5   4   6    5.90    1.90
  -4  -4   6  233.48   10.00
   4  -4  -6  239.68   10.00
  -4   4   6  229.88   10.30
  -4   4   6  247.98   10.00
  -4   4   6  228.78   10.50
  -3  -4   6  117.19    5.20
  -3  -4   6  118.79    5.80
   3  -4  -6  117.59    5.70
   3   4  -6  115.19    5.00
  -3   4   6  103.19    6.20
  -3   4   6  116.69    6.00
  -3   4   6  116.89    5.90
  -2  -4   6   22.30    2.30
   2  -4  -6   22.60    2.50
  -2  -4   6   22.80    1.80
   2  -4  -6   19.40    2.60
  -2   4   6   26.30    2.90
  -2   4   6   26.20    3.20
   2   4  -6   25.50    2.40
  -2   4   6   28.80    3.00
  -1  -4   6    6.40    1.20
   1  -4  -6    1.60    1.00
   1  -4  -6    7.90    1.60
   1   4  -6    8.40    1.50
  -1   4   6    7.10    1.60
  -1   4   6    5.70    1.60
   1   4  -6    8.70    1.00
   0  -4  -6  190.58    8.50
   0  -4  -6  198.18    8.20
   0   4   6  200.68    8.90
   0   4   6  198.38    8.90
   0   4  -6  191.08    8.30
  -1  -4  -6   53.89    3.40
  -1  -4  -6   48.20    3.70
  -1   4  -6   55.89    3.60
   1   4   6   53.49    4.10
  -2  -4  -6   65.19    3.90
  -2  -4  -6   65.79    4.30
  -2   4  -6   66.79    4.30
   2   4   6   67.19    4.70
  -3  -4  -6  136.59    7.00
  -3  -4  -6  132.09    6.20
   3   4   6  116.59    6.90
  -3   4  -6  130.39    6.70
  -4  -4  -6 1076.39   38.10
  -4  -4  -6 1092.09   37.20
   4   4   6 1093.79   38.30
  -4   4  -6 1056.09   37.90
  -5  -4  -6    6.50    2.50
  -5  -4  -6    5.90    1.90
  -5  -4  -6    7.10    2.00
  -5   4  -6    5.00    1.80
   5   4   6    7.00    2.50
  -6  -4  -6   29.50    4.00
  -6  -4  -6   21.20    3.30
  -6   4  -6   24.40    3.60
   6   4   6   29.70    3.80
  -7  -4  -6   17.60    3.50
  -7  -4  -6   16.50    3.10
   7   4   6   26.50    3.70
  -7   4  -6   23.20    3.50
  -8  -4  -6  209.48   11.60
  -8   4  -6  206.68   10.70
  -9  -4  -6    3.40    3.10
  -9   4  -6    4.70    2.70
 -11  -5   6   23.20    4.30
  11  -5  -6   28.00    4.30
 -11   5   6   18.80    4.70
 -10  -5   6    3.10    2.80
 -10  -5   6    2.20    2.20
  10  -5  -6    3.00    2.20
 -10   5   6    5.40    2.90
 -10   5   6    2.40    2.30
   9  -5  -6   20.60    3.50
  -9  -5   6   21.60    3.70
  -9  -5   6   15.80    3.40
  -9   5   6   23.70    4.30
  -9   5   6   15.30    3.50
  -8  -5   6   22.20    3.50
  -8  -5   6   24.30    3.80
   8  -5  -6   20.60    3.20
  -8   5   6   24.20    3.50
  -8   5   6   24.80    4.00
  -7  -5   6   64.69    4.70
   7  -5  -6   68.29    4.80
  -7  -5   6   78.19    5.40
  -7   5   6   62.99    5.00
  -7   5   6   71.19    4.60
  -7   5   6   71.59    5.80
  -6  -5   6    5.00    1.70
  -6  -5   6    5.00    2.20
   6  -5  -6    3.90    1.60
  -6   5   6    6.10    1.90
  -6   5   6    4.70    1.50
  -6   5   6    3.90    2.30
   5  -5  -6   -0.40    1.30
  -5  -5   6    1.30    1.50
  -5  -5   6    0.20    1.20
  -5   5   6   -0.70    1.50
  -5   5   6    2.10    1.50
  -5   5   6   -0.60    0.80
  -4  -5   6    0.00    1.10
   4  -5  -6   -0.50    1.20
  -4  -5   6   -2.10    1.10
  -4   5   6    0.80    1.70
  -4   5   6    0.70    1.30
  -4   5   6    1.50    1.60
   3  -5  -6   35.00    2.80
  -3  -5   6   30.00    3.00
  -3   5   6   28.30    3.20
  -3   5   6   28.60    3.40
  -3   5   6   33.50    3.40
   3   5  -6   33.80    2.30
  -2  -5   6   11.80    1.80
   2  -5  -6   15.20    2.30
   2  -5  -6   15.40    2.20
   2   5  -6   17.90    2.10
  -2   5   6   14.90    2.50
  -2   5   6   18.10    2.70
   1  -5  -6  237.28    9.90
  -1  -5   6  215.58    8.80
   1  -5  -6  223.28    9.40
   1   5  -6  224.58    9.20
  -1   5   6  220.88   10.00
  -1   5   6  249.08   10.20
   0  -5  -6  188.78    8.60
   0  -5  -6  188.48    8.20
   0   5   6  191.98    8.90
   0   5   6  188.38    8.90
   0   5  -6  190.58    8.30
  -1  -5  -6   92.09    5.40
  -1  -5  -6   97.09    5.10
   1   5   6  113.09    6.10
  -1   5  -6   95.59    5.30
  -2  -5  -6  256.87   11.30
  -2  -5  -6  265.17   10.80
   2   5   6  288.27   11.90
  -2   5  -6  260.17   11.20
  -3  -5  -6    7.80    1.90
  -3  -5  -6   12.30    2.00
   3   5   6   12.40    2.70
  -3   5  -6   18.60    2.70
  -4  -5  -6   27.70    3.30
  -4  -5  -6   31.90    3.70
   4   5   6   29.70    3.80
  -4   5  -6   29.80    3.70
  -5  -5  -6   98.89    6.60
  -5  -5  -6  110.39    6.10
   5   5   6  101.39    6.40
  -5   5  -6  101.19    6.40
  -6  -5  -6   45.00    4.40
  -6  -5  -6   47.90    5.30
  -6  -5  -6   43.30    4.30
  -6   5  -6   43.60    4.70
   6   5   6   44.10    4.70
  -7  -5  -6    2.20    2.70
   7   5   6    1.10    2.20
  -7   5  -6    7.00    2.20
  -8  -5  -6    5.60    2.90
  -8   5  -6    1.30    2.30
 -10  -6   6    2.70    2.40
  10  -6  -6   -0.20    1.50
 -10  -6   6    0.20    2.70
 -10   6   6   -1.20    2.20
 -10   6   6    1.00    2.90
   9  -6  -6  139.19    7.90
  -9  -6   6  114.49    7.70
  -9  -6   6  127.39    8.60
  -9   6   6  120.89    8.10
  -9   6   6  137.29    9.00
  -8  -6   6   91.49    6.20
  -8  -6   6   93.19    6.90
   8  -6  -6   98.49    6.30
  -8   6   6   86.39    6.50
  -8   6   6   89.39    7.00
  -7  -6   6  506.35   20.50
   7  -6  -6  497.65   19.70
  -7   6   6  519.55   20.40
  -7   6   6  511.65   21.00
  -6  -6   6    3.70    2.00
   6  -6  -6    1.30    1.80
  -6   6   6    0.40    1.10
  -6   6   6   -0.30    1.90
  -6   6   6    1.20    2.00
  -5  -6   6  150.28    7.60
   5  -6  -6  143.19    7.30
  -5   6   6  146.39    7.30
  -5   6   6  140.19    7.60
  -5   6   6  157.58    8.50
  -4  -6   6  371.06   14.70
   4  -6  -6  366.46   14.40
  -4   6   6  360.66   15.30
  -4   6   6  384.16   15.00
  -4   6   6  352.56   14.60
   3  -6  -6  282.07   11.70
  -3  -6   6  293.47   11.70
  -3   6   6  293.47   12.60
   3   6  -6  292.67   10.80
  -3   6   6  271.17   11.90
   2  -6  -6  172.28    8.00
   2  -6  -6  154.88    8.00
  -2  -6   6  177.58    7.70
   2   6  -6  182.08    7.50
  -2   6   6  181.58    8.40
  -2   6   6  178.28    8.80
   1  -6  -6 1268.57   43.20
   1  -6  -6 1269.37   42.70
  -1  -6   6 1144.89   42.20
  -1   6   6 1256.67   43.30
   1   6  -6 1290.47   42.40
  -1   6   6 1267.07   43.60
   0  -6  -6   29.20    3.40
   0  -6  -6   32.60    3.30
   0   6  -6   28.50    3.10
   0   6   6   29.70    3.40
  -1  -6  -6  266.47   11.70
  -1  -6  -6  268.87   11.30
   1   6   6  286.87   12.20
  -1   6  -6  285.27   11.50
  -2  -6  -6    5.70    2.10
  -2  -6  -6    5.90    1.80
  -2   6  -6    4.70    1.50
   2   6   6    4.80    2.20
  -3  -6  -6   34.90    3.80
  -3  -6  -6   38.70    3.80
   3   6   6   37.90    4.40
  -3   6  -6   33.90    3.90
  -4  -6  -6   68.39    5.30
  -4  -6  -6   82.59    5.20
   4   6   6   70.29    5.20
  -4   6  -6   70.99    5.00
  -5  -6  -6   79.09    5.70
  -5  -6  -6   87.29    5.60
  -5   6  -6   74.19    5.40
   5   6   6   84.09    6.00
  -6  -6  -6   13.60    3.10
  -6  -6  -6    8.60    2.40
  -6  -6  -6    8.10    2.50
  -6   6  -6    2.70    1.90
   6   6   6   10.00    3.00
  -7  -6  -6   18.70    3.80
  -7   6  -6   25.00    3.70
  -8  -6  -6    0.10    3.00
  -8   6  -6   -0.40    2.40
 -10  -7   6    3.50    3.30
  10  -7  -6    5.40    2.70
 -10   7   6   16.10    4.40
 -10   7   6    5.60    3.10
  -9  -7   6    1.00    2.70
   9  -7  -6    1.50    2.10
  -9   7   6    1.50    2.30
  -9   7   6   -0.80    2.20
  -8  -7   6  103.29    7.40
   8  -7  -6   97.99    6.40
  -8   7   6   99.09    6.90
  -8   7   6   92.19    6.90
  -8   7   6   89.49    7.00
   7  -7  -6   -0.10    1.10
  -7  -7   6    3.80    2.40
  -7   7   6   -0.40    1.10
  -7   7   6    2.20    2.30
  -7   7   6    0.00    1.30
  -6  -7   6   18.60    3.30
   6  -7  -6   17.10    2.90
  -6   7   6   23.10    3.90
  -6   7   6   13.10    2.70
  -6   7   6   16.50    3.20
   5  -7  -6  211.58    9.40
  -5  -7   6  191.88    9.50
  -5   7   6  187.98   10.00
  -5   7   6  200.48    9.40
  -5   7   6  188.68    9.40
   4  -7  -6   98.09    5.70
  -4  -7   6   99.59    5.70
  -4   7   6   91.09    5.90
  -4   7   6  104.19    6.60
   3  -7  -6  239.98   10.50
  -3  -7   6  238.58   10.40
   3  -7  -6  248.08   11.00
  -3   7   6  259.57   11.10
  -3   7   6  251.57   11.60
   2  -7  -6    0.00    1.40
  -2  -7   6    2.90    1.40
   2  -7  -6   -0.80    1.40
  -2   7   6   -0.90    1.00
   2   7  -6    0.90    1.10
  -2   7   6   -1.30    1.00
   1  -7  -6   14.20    2.50
   1  -7  -6    6.60    1.90
  -1   7   6    6.30    2.30
   1   7  -6   10.20    1.80
  -1   7   6    9.40    2.30
   0  -7  -6    6.10    1.70
   0  -7  -6    4.70    1.60
   0   7   6    4.20    1.70
   0   7  -6    3.20    1.60
  -1  -7  -6   14.90    2.60
  -1  -7  -6   14.30    2.40
  -1   7  -6   14.50    2.30
   1   7   6   12.50    2.70
  -2  -7  -6   37.10    3.80
  -2  -7  -6   36.70    3.90
  -2   7  -6   38.00    3.80
   2   7   6   34.00    4.20
  -3  -7  -6    0.70    1.60
  -3  -7  -6    0.70    1.60
   3   7   6    0.60    1.80
  -3   7  -6   -0.60    1.10
  -4  -7  -6  283.47   12.80
  -4  -7  -6  288.07   12.40
   4   7   6  279.57   12.90
  -4   7  -6  269.87   12.50
  -5  -7  -6   19.60    3.30
  -5  -7  -6   20.90    3.20
  -5   7  -6   20.70    3.30
   5   7   6   27.30    4.00
  -6  -7  -6   38.50    4.60
  -6  -7  -6   29.30    4.40
   6   7   6   35.40    4.30
  -6   7  -6   25.40    3.80
  -7  -7  -6   -2.90    2.50
  -7   7  -6   -1.30    1.60
  -8  -7  -6    3.80    3.50
  -8   7  -6   13.10    3.60
   9  -8  -6   -0.20    1.90
  -9  -8   6    4.10    3.10
  -9   8   6    0.90    2.10
  -9   8   6    0.00    2.40
  -8  -8   6    5.10    2.90
   8  -8  -6   -0.60    2.00
  -8   8   6    1.80    2.00
  -8   8   6    0.90    1.70
  -8   8   6    6.30    2.40
   7  -8  -6   27.60    3.90
  -7  -8   6   27.60    4.40
  -7   8   6   31.70    4.90
  -7   8   6   27.40    3.80
  -7   8   6   30.40    4.30
   6  -8  -6   -1.10    1.60
  -6  -8   6   -0.50    1.80
  -6   8   6   -1.70    1.90
  -6   8   6    3.70    2.10
   5  -8  -6   27.50    3.50
  -5  -8   6   25.40    3.70
  -5   8   6   28.30    4.20
  -5   8   6   27.20    3.60
   4  -8  -6   53.79    4.30
  -4  -8   6   54.59    4.40
   4  -8  -6   55.09    4.20
  -4   8   6   62.29    4.90
  -4   8   6   68.49    5.10
  -3  -8   6    9.60    2.10
   3  -8  -6    8.20    2.10
   3  -8  -6    9.70    2.00
  -3   8   6   10.30    2.50
  -3   8   6    6.90    2.30
  -2  -8   6  361.76   16.50
   2  -8  -6  425.56   16.90
   2  -8  -6  430.66   16.60
  -2   8   6  426.06   17.20
   2   8  -6  431.66   15.80
  -2   8   6  460.55   17.60
   1  -8  -6  110.59    6.50
   1  -8  -6  110.29    6.20
  -1   8   6   97.59    6.50
  -1   8   6  115.89    6.90
   1   8  -6  104.09    5.70
   0  -8  -6   19.40    2.90
   0  -8  -6   20.20    2.90
   0   8  -6   11.30    2.00
   0   8   6   13.80    2.60
  -1  -8  -6   92.79    5.80
  -1  -8  -6   87.99    5.70
  -1   8  -6  101.49    5.70
   1   8   6   95.79    6.40
  -2  -8  -6   48.60    4.10
  -2  -8  -6   58.19    4.80
   2   8   6   59.49    4.80
  -2   8  -6   61.29    4.70
  -3  -8  -6    5.50    2.20
  -3  -8  -6    4.00    2.10
  -3   8  -6    3.90    2.10
   3   8   6    1.70    1.70
  -4  -8  -6   14.90    3.00
  -4  -8  -6    9.40    2.70
  -4   8  -6   13.30    2.70
   4   8   6    9.50    3.00
  -5  -8  -6    6.90    2.20
  -5  -8  -6    5.90    2.40
   5   8   6    7.00    2.80
  -5   8  -6    6.70    2.80
  -6  -8  -6   65.19    6.20
  -6  -8  -6   54.09    6.00
  -6   8  -6   61.29    5.90
  -7  -8  -6    2.80    3.00
  -7  -8  -6   16.40    3.70
  -7   8  -6    9.40    2.80
  -9  -9   6    1.20    2.30
   9  -9  -6    3.50    2.50
  -9   9   6   -1.30    2.10
   8  -9  -6    2.30    2.10
  -8  -9   6    1.60    2.60
  -8   9   6   -1.80    2.20
  -8   9   6   -1.00    1.90
   7  -9  -6   56.69    4.60
  -7  -9   6   46.50    5.60
  -7   9   6   56.99    6.40
  -7   9   6   52.09    5.40
  -6  -9   6   60.59    6.00
   6  -9  -6   59.19    4.80
  -6   9   6   60.99    6.30
  -6   9   6   58.89    5.70
  -5  -9   6   78.39    5.60
   5  -9  -6   60.89    4.90
  -5   9   6   72.89    6.00
  -5   9   6   58.39    4.90
  -4  -9   6   34.40    4.10
   4  -9  -6   33.10    4.10
   4  -9  -6   31.90    3.90
  -4   9   6   31.20    4.00
  -4   9   6   29.30    4.10
  -3  -9   6   79.79    5.20
   3  -9  -6   90.09    5.70
   3  -9  -6   82.99    5.80
  -3   9   6   84.09    6.20
  -3   9   6   80.99    5.90
   2  -9  -6  124.79    7.30
   2  -9  -6  132.39    7.10
  -2   9   6  141.59    8.00
   2   9  -6  128.89    7.30
  -2   9   6  117.09    7.20
   1  -9  -6    3.80    1.70
   1  -9  -6    1.20    1.70
   1   9  -6    0.60    1.30
  -1   9   6    8.20    2.40
  -1   9   6    1.20    1.50
   0  -9  -6   90.79    5.60
   0  -9  -6   85.59    5.90
   0   9   6   82.79    5.90
   0   9  -6   91.29    5.40
  -1  -9  -6   58.09    4.40
  -1  -9  -6   52.89    5.10
  -1   9  -6   52.89    4.40
   1   9   6   55.19    5.50
  -2  -9  -6   16.00    2.90
  -2  -9  -6   20.60    3.10
  -2   9  -6   13.00    2.80
   2   9   6   19.20    3.70
  -3  -9  -6   10.70    2.60
  -3  -9  -6    8.70    2.40
  -3   9  -6   13.40    2.80
   3   9   6   12.50    3.10
  -4  -9  -6   29.40    3.80
  -4  -9  -6   22.60    4.00
   4   9   6   27.50    4.20
  -4   9  -6   30.50    4.00
  -5  -9  -6  153.98    9.00
  -5  -9  -6  151.68    8.80
   5   9   6  142.49    8.80
  -5   9  -6  146.19    8.70
  -6  -9  -6   28.60    4.50
  -6  -9  -6   37.30    5.00
  -6   9  -6   36.00    4.70
  -8 -10   6    2.90    2.40
   8 -10  -6    6.10    2.60
  -8  10   6    3.80    2.70
  -8  10   6    3.30    2.60
  -7 -10   6    4.80    2.30
   7 -10  -6    1.50    2.20
  -7  10   6   -1.50    2.50
  -7  10   6   -0.60    1.50
   6 -10  -6    3.10    2.10
  -6 -10   6    3.40    2.00
  -6  10   6    3.40    2.50
  -6  10   6    1.60    2.30
   5 -10  -6    1.70    1.60
  -5 -10   6    2.50    1.70
   5 -10  -6    1.70    2.00
  -5  10   6    1.90    1.80
  -5  10   6    3.00    2.50
   4 -10  -6    1.80    1.90
  -4 -10   6    4.40    2.20
   4 -10  -6    5.30    2.10
  -4  10   6    7.60    2.40
  -4  10   6    1.50    2.30
   3 -10  -6    4.10    2.30
   3 -10  -6    3.70    2.10
  -3  10   6    8.60    2.90
  -3  10   6    7.00    2.80
   2 -10  -6   12.10    2.70
   2 -10  -6    5.70    2.30
  -2  10   6    6.20    2.20
  -2  10   6    5.40    2.60
   1 -10  -6   10.20    2.70
   1 -10  -6    5.50    2.10
   1  10  -6    7.80    2.10
  -1  10   6   11.50    2.80
   0 -10  -6   13.10    2.90
   0 -10  -6   14.50    3.00
   0  10   6   10.70    2.60
   0  10  -6   12.90    2.60
  -1 -10  -6   16.50    3.30
  -1 -10  -6   20.10    3.30
   1  10   6   23.00    3.60
  -1  10  -6   21.50    3.30
  -2 -10  -6   11.20    3.00
  -2 -10  -6   15.50    3.00
   2  10   6   10.30    3.00
  -2  10  -6   13.70    2.90
  -3 -10  -6   16.30    3.50
  -3 -10  -6   13.30    3.20
   3  10   6   11.40    3.20
  -3  10  -6   13.70    3.20
  -4 -10  -6   59.59    6.00
  -4 -10  -6   48.10    5.60
  -4  10  -6   48.90    5.50
   4  10   6   67.99    6.40
  -5 -10  -6   -3.10    2.40
  -5 -10  -6   -1.20    2.50
  -5  10  -6    1.90    2.40
  -6 -10  -6    5.90    3.40
  -6 -10  -6   16.00    4.00
  -6  10  -6    9.50    3.00
   7 -11  -6    9.70    2.80
  -7 -11   6    7.60    3.30
  -7  11   6    4.30    3.00
  -7  11   6   11.30    3.50
   6 -11  -6   40.10    4.80
  -6 -11   6   55.69    6.00
   6 -11  -6   48.10    5.20
  -6  11   6   54.79    6.20
  -6  11   6   43.80    5.40
   5 -11  -6    5.20    2.30
   5 -11  -6    7.20    2.20
  -5 -11   6    4.60    2.50
  -5  11   6    6.40    2.80
  -5  11   6    6.40    3.20
   4 -11  -6    3.00    2.20
  -4 -11   6    4.30    2.30
   4 -11  -6   -0.60    1.90
  -4  11   6    6.60    2.70
  -4  11   6    6.70    2.90
   3 -11  -6   46.80    4.90
   3 -11  -6   40.10    4.60
  -3  11   6   44.00    5.40
  -3  11   6   46.70    5.40
   2 -11  -6   76.49    5.90
   2 -11  -6   84.39    6.10
  -2  11   6   94.09    6.50
  -2  11   6   90.59    6.40
   1 -11  -6   95.99    6.60
   1 -11  -6  106.39    6.80
  -1  11   6  102.29    7.20
   1  11  -6   97.29    6.00
   0 -11  -6  207.18   10.40
   0 -11  -6  196.88   10.10
   0  11  -6  214.98   10.00
   0  11   6  204.38   10.90
  -1 -11  -6    6.60    2.60
  -1 -11  -6    8.90    2.70
   1  11   6   10.70    2.80
  -1  11  -6    8.70    2.60
  -2 -11  -6   -0.40    2.20
  -2 -11  -6    2.00    1.90
   2  11   6    1.50    2.50
  -2  11  -6    0.70    1.60
  -3 -11  -6  176.88    9.90
  -3 -11  -6  180.28    9.90
  -3  11  -6  160.28    9.30
   3  11   6  174.88    9.80
  -4 -11  -6  230.78   12.00
  -4 -11  -6  236.08   12.00
  -4  11  -6  218.18   11.60
  -5 -11  -6   12.10    3.30
  -5 -11  -6    9.10    3.00
  -5  11  -6   16.80    3.90
   6 -12  -6    2.60    1.90
  -6 -12   6    5.20    3.00
  -6  12   6    5.50    2.60
  -6  12   6    3.20    2.90
   5 -12  -6   -1.60    1.80
  -5 -12   6    4.20    2.60
   5 -12  -6   -2.00    1.80
  -5  12   6   -2.70    2.10
  -5  12   6    3.40    2.90
   4 -12  -6    1.80    2.20
   4 -12  -6   -0.60    1.90
  -4  12   6   -1.40    2.40
  -4  12   6    1.80    2.70
   3 -12  -6  116.99    7.50
   3 -12  -6  119.19    7.50
  -3  12   6  116.29    7.70
  -3  12   6  125.19    8.30
   2 -12  -6   25.60    3.80
   2 -12  -6   31.90    4.50
  -2  12   6   22.70    4.00
   1 -12  -6  153.18    8.60
   1 -12  -6  141.29    8.20
  -1  12   6  133.69    8.60
   0 -12  -6   -0.80    1.50
   0 -12  -6   -5.30    1.70
   0  12   6   -2.20    2.20
   0  12  -6    1.40    1.80
  -1 -12  -6    2.10    2.70
  -1 -12  -6    1.40    2.10
   1  12   6    2.90    2.10
  -1  12  -6   -1.50    1.30
  -2 -12  -6    4.50    2.80
  -2 -12  -6    4.70    2.30
  -2  12  -6    4.40    2.00
   2  12   6    5.70    3.00
  -3 -12  -6   66.39    6.70
  -3 -12  -6   61.39    6.60
  -3  12  -6   65.49    6.30
   3  12   6   51.09    6.00
  -4 -12  -6   66.59    6.80
  -4 -12  -6   63.29    6.60
  -4  12  -6   77.09    7.20
   4 -13  -6    2.30    2.50
  -4  13   6    3.00    2.30
   3 -13  -6   31.70    4.30
  -3  13   6   27.50    4.50
   2 -13  -6   13.00    3.50
   2 -13  -6   16.00    3.20
  -2  13   6   14.80    4.10
   1 -13  -6   66.89    6.50
   1 -13  -6   59.89    6.10
  -1  13   6   83.69    6.60
   0 -13  -6   13.50    3.40
   0 -13  -6   21.30    4.00
   0  13  -6   19.80    4.20
   0  13   6   15.50    3.50
  -1 -13  -6    7.90    2.80
  -1 -13  -6    2.30    2.10
  -1  13  -6    5.10    2.20
   1  13   6    4.50    2.40
  -2 -13  -6   16.50    3.80
  -2 -13  -6   20.50    3.90
   2  13   6   16.40    3.90
  -2  13  -6   13.40    3.30
 -11   0   7    1.90    2.80
 -11   0   7   -1.30    2.00
 -10   0   7   -0.20    2.40
 -10   0   7   -3.10    2.10
  -9   0   7   -1.10    2.10
  -9   0   7    1.00    2.30
  -8   0   7   -0.50    2.00
  -8   0   7   -0.70    1.30
  -7   0   7   -1.50    1.70
  -7   0   7   -0.90    1.20
  -6   0   7   -3.10    1.40
  -6   0   7    1.90    1.80
  -5   0   7    0.20    1.40
  -5   0   7   -0.70    1.40
  -4   0   7    0.90    1.10
  -4   0   7   -1.90    0.70
  -4   0   7    0.30    0.80
  -3   0   7    0.90    1.20
  -3   0   7   -1.30    1.00
  -3   0   7    0.00    1.00
  -2   0   7   -0.90    0.60
  -2   0   7   -1.10    0.80
  -2   0   7    0.00    1.00
   1   0  -7    0.60    0.90
  -1   0   7    1.00    0.80
   1   0  -7   -0.10    0.70
  -1   0   7   -0.30    0.80
  -1   0   7   -1.50    1.00
   0   0  -7    0.10    0.60
   0   0   7   -0.20    0.30
   0   0  -7    1.10    0.70
   0   0   7   -0.90    1.10
   0   0  -7    0.90    1.10
  -1   0  -7    1.80    1.40
  -1   0  -7   -1.10    0.80
  -1   0  -7   -0.60    0.60
   1   0   7   -2.70    1.10
   2   0   7   -1.90    1.30
  -2   0  -7   -1.30    0.90
  -2   0  -7   -3.00    1.10
   3   0   7   -0.60    1.10
  -3   0  -7   -0.70    1.40
  -3   0  -7   -0.40    0.80
   4   0   7    0.40    1.40
  -4   0  -7   -0.70    1.30
  -4   0  -7   -0.90    1.10
  -5   0  -7    1.40    1.30
  -5   0  -7    0.80    1.70
   5   0   7   -1.60    1.10
  -6   0  -7    1.60    1.80
  -6   0  -7    1.00    1.50
  -7   0  -7   -2.70    1.80
  -7   0  -7    0.30    2.10
  -8   0  -7   -1.50    2.00
  -8   0  -7   -0.30    2.20
 -11  -1   7   -0.70    2.60
 -11  -1   7   -3.50    2.20
 -11   1   7    1.50    3.10
 -11   1   7    2.70    2.40
 -10  -1   7   41.10    5.70
 -10  -1   7   48.00    6.00
 -10   1   7   42.40    5.40
 -10   1   7   30.60    5.10
  -9  -1   7  130.69    8.50
  -9  -1   7  133.39    8.50
  -9   1   7  130.89    8.50
  -9   1   7  145.19    8.70
  -8  -1   7    5.90    2.10
  -8  -1   7    2.70    2.20
  -8   1   7    1.80    2.20
  -8   1   7    1.80    2.30
  -7  -1   7   83.09    5.90
  -7  -1   7   88.99    5.80
  -7   1   7   77.29    5.60
  -7   1   7   84.19    6.00
  -6  -1   7   14.50    2.90
  -6  -1   7   18.60    2.80
  -6   1   7   14.90    3.00
  -6   1   7   15.30    2.90
  -5  -1   7   39.20    3.90
  -5  -1   7   39.00    3.90
  -5   1   7   41.60    4.20
  -5   1   7   48.10    3.80
  -4  -1   7   50.89    3.10
  -4  -1   7   40.40    3.90
  -4  -1   7   45.10    3.60
  -4   1   7   43.70    3.60
  -4   1   7   48.10    3.30
  -4   1   7   55.89    3.80
  -3  -1   7   31.60    3.10
  -3  -1   7   27.40    2.70
  -3  -1   7   28.70    3.00
  -3   1   7   24.10    2.70
  -3   1   7   26.20    3.00
   3   1  -7   25.20    2.50
  -3   1   7   23.30    2.80
  -2  -1   7   54.69    3.70
  -2  -1   7   67.89    4.00
   2  -1  -7   64.09    3.60
  -2  -1   7   66.79    3.90
   2   1  -7   62.79    3.80
  -2   1   7   60.49    3.90
  -2   1   7   65.09    4.10
  -2   1   7   62.69    3.80
  -1  -1   7  147.79    6.30
  -1  -1   7  151.28    6.60
   1  -1  -7  139.29    6.60
   1  -1  -7  142.39    6.30
  -1  -1   7  142.59    6.80
  -1   1   7  143.29    6.80
   1   1  -7  144.89    6.10
   1   1  -7  137.09    6.60
  -1   1   7  150.38    6.50
   1   1  -7  139.89    6.30
  -1   1   7  155.38    7.10
   0  -1  -7   11.00    2.00
   0  -1  -7   15.40    1.80
   0  -1   7   12.70    1.60
   0  -1   7   14.40    2.40
   0   1   7   16.30    2.30
   0   1  -7   11.30    1.70
   0   1   7   14.90    2.30
   0   1  -7   14.70    1.60
   0   1  -7   12.50    2.10
   1  -1   7   15.70    2.40
  -1  -1  -7    9.50    1.70
  -1  -1  -7   11.80    1.60
  -1   1  -7   10.70    1.20
  -1   1  -7   13.60    2.20
  -1   1  -7   14.10    1.90
   1   1   7   12.50    2.40
  -2  -1  -7   -0.20    1.30
   2  -1   7    2.20    1.70
  -2  -1  -7    0.10    0.80
  -2  -1  -7    0.60    0.70
  -2   1  -7   -0.30    1.40
   2   1   7   -0.20    1.10
  -2   1  -7    0.90    1.00
  -3  -1  -7   33.90    3.50
  -3  -1  -7   36.20    3.80
   3  -1   7   25.90    3.60
  -3   1  -7   36.90    3.00
   3   1   7   30.90    3.70
  -3   1  -7   34.00    3.70
  -4  -1  -7  350.76   13.90
  -4  -1  -7  332.77   14.10
  -4   1  -7  339.87   14.10
   4   1   7  317.87   14.30
  -4   1  -7  340.67   13.50
  -5  -1  -7   15.80    2.90
  -5  -1  -7   10.20    2.50
  -5   1  -7   12.90    2.60
  -5   1  -7   15.40    2.90
   5   1   7   12.40    2.70
  -6  -1  -7   14.50    3.20
  -6  -1  -7    7.70    2.20
  -6   1  -7   12.90    3.00
  -6   1  -7    9.20    2.50
  -7  -1  -7    3.70    2.50
  -7  -1  -7    1.60    2.00
  -7   1  -7    0.70    2.00
  -7   1  -7    2.10    2.20
  -8  -1  -7   73.89    7.00
  -8  -1  -7   72.39    5.50
  -8   1  -7   72.59    7.50
  -8   1  -7   56.99    5.90
 -11  -2   7    4.30    3.00
 -11  -2   7    3.60    2.40
 -11   2   7    3.20    2.40
 -11   2   7   -4.50    2.70
 -10  -2   7    3.50    2.70
 -10  -2   7   -2.40    1.40
 -10   2   7    0.70    2.80
 -10   2   7    0.60    2.50
  -9  -2   7   56.89    6.00
  -9  -2   7   62.19    6.40
  -9   2   7   56.39    6.00
  -9   2   7   66.49    6.50
  -8  -2   7    3.70    2.20
  -8  -2   7    2.50    1.80
  -8   2   7    1.70    1.80
  -8   2   7    1.70    2.20
  -7  -2   7   26.30    3.70
  -7  -2   7   27.10    3.80
  -7   2   7   26.40    4.00
  -7   2   7   34.20    4.00
  -6  -2   7   23.30    3.10
  -6  -2   7   28.70    3.50
  -6   2   7   21.60    3.30
  -6   2   7   22.30    3.20
  -5  -2   7    4.40    1.70
  -5  -2   7    0.40    1.50
  -5   2   7   -1.30    1.00
  -5   2   7    3.50    1.90
  -5   2   7    3.00    1.20
  -4  -2   7   68.89    4.30
  -4  -2   7   70.79    3.80
  -4  -2   7   65.69    4.50
   4  -2  -7   69.39    4.30
  -4   2   7   73.49    4.60
  -4   2   7   77.49    4.30
   4   2  -7   67.89    3.60
  -4   2   7   70.19    4.90
   3  -2  -7   61.19    4.10
  -3  -2   7   68.39    4.10
  -3  -2   7   73.69    4.00
  -3  -2   7   66.09    4.20
   3   2  -7   75.49    3.90
  -3   2   7   75.89    4.70
  -3   2   7   73.59    4.40
  -3   2   7   64.89    4.40
  -2  -2   7  414.26   14.80
   2  -2  -7  385.36   15.20
  -2  -2   7  409.86   14.90
  -2  -2   7  401.06   15.00
   2  -2  -7  383.76   14.80
  -2   2   7  374.46   15.40
  -2   2   7  409.76   15.20
   2   2  -7  402.06   14.80
  -2   2   7  407.86   15.40
  -1  -2   7   82.59    4.60
   1  -2  -7   85.29    4.30
  -1  -2   7   65.59    3.80
   1  -2  -7   76.69    4.70
  -1   2   7   85.59    5.00
   1   2  -7   88.69    4.20
  -1   2   7   86.89    5.00
   1   2  -7   87.59    4.60
  -1   2   7   80.49    4.50
   0  -2   7    8.40    1.30
   0  -2   7    8.00    1.70
   0  -2  -7    9.70    1.60
   0  -2  -7    7.50    1.80
   0   2  -7    7.20    1.30
   0   2   7    8.70    2.00
   0   2  -7   10.10    1.80
   0   2  -7    8.60    1.20
   0   2   7    8.90    1.90
  -1  -2  -7   30.50    3.20
  -1  -2  -7   29.10    2.30
   1  -2   7   28.30    3.40
  -1   2  -7   26.70    2.20
  -1   2  -7   31.00    3.30
   1   2   7   23.60    3.10
  -2  -2  -7   11.20    2.00
   2  -2   7   15.80    2.60
  -2  -2  -7   13.80    1.80
  -2   2  -7   18.20    2.60
   2   2   7   13.50    2.40
  -2   2  -7   14.40    1.90
  -3  -2  -7   14.20    1.90
  -3  -2  -7   12.60    2.40
  -3  -2  -7   14.30    2.70
   3   2   7   18.20    3.10
  -3   2  -7   16.60    2.80
  -3   2  -7   13.60    2.10
  -4  -2  -7   36.90    4.00
  -4  -2  -7   22.40    3.10
  -4   2  -7   28.70    3.50
  -4   2  -7   26.30    3.00
   4   2   7   35.70    4.00
  -5  -2  -7   15.10    3.00
  -5  -2  -7   20.40    3.10
  -5   2  -7   16.30    3.10
   5   2   7   19.50    3.50
  -5   2  -7   17.20    2.80
  -6  -2  -7   65.69    5.60
  -6  -2  -7   75.69    5.30
  -6   2  -7   71.59    5.50
   6   2   7   65.59    6.40
  -7  -2  -7   40.40    4.70
  -7  -2  -7   39.60    5.10
  -7   2  -7   42.90    5.00
  -8  -2  -7   19.50    3.90
  -8  -2  -7   17.60    3.60
  -8   2  -7   14.90    3.60
 -11  -3   7   60.19    7.10
 -11  -3   7   50.49    6.40
 -11   3   7   63.69    6.80
 -11   3   7   58.49    7.30
 -10  -3   7   89.79    7.20
 -10  -3   7   87.79    8.20
 -10   3   7   83.09    6.60
 -10   3   7   82.69    6.90
  -9  -3   7   12.00    3.40
  -9  -3   7    9.50    3.10
  -9   3   7   13.20    3.10
  -9   3   7   13.30    3.80
  -8  -3   7   40.40    4.70
  -8  -3   7   39.00    4.70
  -8   3   7   31.40    4.60
  -8   3   7   39.30    4.70
  -7  -3   7   30.80    4.20
  -7  -3   7   31.30    4.00
  -7   3   7   29.50    4.30
  -7   3   7   28.10    3.90
  -6  -3   7  189.48    8.80
  -6  -3   7  171.88    9.00
  -6   3   7  194.98    9.70
  -6   3   7  181.48    8.10
  -6   3   7  175.58    9.10
  -5  -3   7   83.49    5.10
   5  -3  -7   79.69    4.80
  -5  -3   7   71.49    4.70
  -5   3   7   75.59    4.60
  -5   3   7   77.49    5.30
  -5   3   7   80.19    5.20
   4  -3  -7    8.10    1.80
  -4  -3   7    8.10    1.80
  -4  -3   7    6.00    1.80
  -4   3   7    8.60    1.90
  -4   3   7    6.00    1.90
  -4   3   7    6.70    1.60
   3  -3  -7  142.29    6.80
  -3  -3   7  139.49    6.70
   3   3  -7  148.29    6.20
  -3   3   7  136.49    6.90
  -3   3   7  131.99    7.00
  -3   3   7  156.38    7.70
  -2  -3   7 1279.27   41.40
  -2  -3   7 1270.17   41.10
   2  -3  -7 1204.48   42.00
   2  -3  -7 1211.58   41.50
  -2   3   7 1144.29   42.20
  -2   3   7 1237.78   42.10
   2   3  -7 1196.38   41.20
  -2   3   7 1227.18   41.80
  -1  -3   7    1.40    0.90
  -1  -3   7    1.60    0.90
   1  -3  -7    1.40    1.20
   1  -3  -7    2.00    1.20
   1   3  -7    2.70    1.30
   1   3  -7    3.50    1.00
  -1   3   7    3.00    1.30
  -1   3   7    1.40    1.10
   0  -3  -7  106.59    5.20
   0  -3  -7  107.99    5.80
   0   3  -7  102.19    5.50
   0   3   7  110.69    6.20
   0   3  -7  105.89    4.70
   0   3   7  105.49    6.00
  -1  -3  -7   68.89    3.80
  -1  -3  -7   67.49    4.30
  -1   3  -7   62.19    3.30
   1   3   7   66.79    4.60
  -1   3  -7   61.19    4.10
  -2  -3  -7   68.09    3.90
  -2  -3  -7   64.69    4.50
   2   3   7   59.29    4.80
  -2   3  -7   67.19    4.40
  -3  -3  -7   20.10    3.00
  -3  -3  -7   20.40    2.40
  -3   3  -7   19.50    2.80
   3   3   7   25.90    3.40
  -4  -3  -7   11.90    2.70
  -4  -3  -7    5.00    2.10
  -4   3  -7    5.40    2.20
   4   3   7    8.80    2.30
  -5  -3  -7   15.80    2.80
  -5  -3  -7   12.80    2.80
   5   3   7   15.00    3.20
  -5   3  -7   13.00    2.60
  -6  -3  -7    1.20    2.20
  -6  -3  -7   -1.20    1.30
   6   3   7    1.80    2.20
  -6   3  -7    1.20    2.10
  -7  -3  -7    6.10    2.20
  -7  -3  -7    7.10    3.00
  -7   3  -7    1.90    2.30
   7   3   7    3.90    2.60
  -8  -3  -7   -1.30    1.80
  -8   3  -7   -0.50    2.40
 -11  -4   7    2.90    2.30
 -11   4   7    1.40    2.40
 -10  -4   7    4.00    2.20
 -10  -4   7    5.00    2.60
  10  -4  -7    0.30    1.70
 -10   4   7   -1.00    1.70
 -10   4   7   -0.40    2.70
  -9  -4   7    4.10    2.10
  -9  -4   7    4.90    2.40
   9  -4  -7    4.40    1.90
  -9   4   7    5.70    2.50
  -9   4   7    7.40    2.80
  -8  -4   7   41.40    4.70
  -8  -4   7   37.50    4.90
   8  -4  -7   36.10    4.40
  -8   4   7   41.40    5.00
  -8   4   7   29.00    4.30
  -7  -4   7    8.40    2.30
   7  -4  -7    6.60    2.00
  -7  -4   7    7.30    2.30
  -7   4   7    6.50    2.30
  -7   4   7   10.30    3.00
  -6  -4   7   39.20    4.00
   6  -4  -7   34.50    3.70
  -6  -4   7   44.80    4.50
  -6   4   7   37.80    3.60
  -6   4   7   31.30    3.90
  -6   4   7   26.60    3.80
  -5  -4   7    2.20    1.30
  -5  -4   7    5.60    2.00
   5  -4  -7    3.20    1.70
  -5   4   7    5.40    1.70
  -5   4   7    3.00    2.20
  -5   4   7    2.90    1.90
  -4  -4   7    1.90    1.00
   4  -4  -7    3.20    1.60
  -4  -4   7    5.50    1.70
  -4   4   7    5.20    2.20
  -4   4   7    4.80    1.70
  -4   4   7    2.20    1.90
  -3  -4   7   36.70    3.50
   3  -4  -7   42.00    3.20
  -3   4   7   43.40    4.00
  -3   4   7   44.20    3.50
   3   4  -7   41.80    2.90
  -3   4   7   34.00    4.00
   2  -4  -7   -0.40    0.80
  -2  -4   7    0.40    1.10
   2  -4  -7   -1.20    1.20
   2   4  -7   -0.30    0.90
  -2   4   7    0.20    1.40
  -2   4   7    3.00    1.80
  -1  -4   7   58.79    3.40
   1  -4  -7   52.59    4.10
   1  -4  -7   57.59    3.60
   1   4  -7   56.69    3.70
  -1   4   7   64.49    4.30
  -1   4   7   56.59    4.40
   0  -4  -7    6.00    1.40
   0  -4  -7    6.70    1.70
   0   4   7    9.00    2.10
   0   4   7    5.70    1.70
   0   4  -7    7.30    1.70
  -1  -4  -7   23.40    2.60
  -1  -4  -7   26.10    3.10
  -1   4  -7   21.60    3.00
   1   4   7   19.70    3.20
  -2  -4  -7   11.10    2.00
  -2  -4  -7    8.30    2.30
   2   4   7    6.80    2.40
  -2   4  -7   10.10    2.10
  -3  -4  -7   78.09    4.60
  -3  -4  -7   77.19    5.30
  -3   4  -7   80.99    5.20
   3   4   7   77.69    5.40
  -4  -4  -7  103.39    6.20
  -4  -4  -7   92.59    5.30
   4   4   7   99.69    6.30
  -4   4  -7   90.19    5.80
  -5  -4  -7   72.49    5.70
  -5  -4  -7   73.69    5.40
   5   4   7   76.49    5.90
  -5   4  -7   71.39    5.50
  -6  -4  -7    9.50    3.10
  -6  -4  -7   16.90    3.20
   6   4   7    9.60    3.00
  -6   4  -7   12.20    2.70
  -7  -4  -7   45.60    5.70
  -7  -4  -7   45.50    5.00
  -7   4  -7   43.50    5.20
   7   4   7   48.30    5.60
  -8  -4  -7   18.40    4.30
  -8   4  -7    7.80    2.60
 -10  -5   7    2.50    2.50
  10  -5  -7    0.60    2.30
 -10  -5   7    7.20    3.40
 -10   5   7    0.30    2.30
 -10   5   7    1.60    2.60
  -9  -5   7    5.20    2.60
  -9  -5   7    6.10    3.10
   9  -5  -7    5.90    2.60
  -9   5   7    4.90    3.00
  -9   5   7    2.70    2.60
  -8  -5   7    6.00    2.00
  -8  -5   7    9.60    2.50
   8  -5  -7    6.30    2.10
  -8   5   7    8.90    3.30
  -8   5   7   10.80    2.80
  -7  -5   7   75.89    5.40
   7  -5  -7   79.09    5.50
  -7  -5   7   71.09    5.80
  -7   5   7   67.39    8.10
  -7   5   7   83.39    6.20
  -7   5   7   82.09    6.00
   6  -5  -7   73.59    5.00
  -6  -5   7   72.59    5.10
  -6   5   7   62.49    6.10
  -6   5   7   67.29    5.10
  -6   5   7   67.39    4.70
  -5  -5   7    1.40    1.70
   5  -5  -7    1.20    1.30
  -5   5   7    2.30    1.60
  -5   5   7   -2.40    1.50
  -5   5   7   -2.00    1.00
  -4  -5   7    8.80    1.90
   4  -5  -7   10.10    1.90
  -4   5   7    9.50    2.10
  -4   5   7    7.30    1.90
  -4   5   7    7.50    2.20
   3  -5  -7    2.50    1.50
  -3  -5   7    1.70    1.20
   3  -5  -7    0.40    1.10
   3   5  -7    0.50    1.00
  -3   5   7   -1.30    1.00
  -3   5   7   -0.10    1.40
  -3   5   7    1.60    1.70
   2  -5  -7  240.48   10.30
  -2  -5   7  197.58    9.00
   2  -5  -7  238.08    9.80
  -2   5   7  206.68   10.30
  -2   5   7  230.18   10.30
   2   5  -7  232.58    9.30
   1  -5  -7  250.87   10.60
   1  -5  -7  269.57   11.40
   1   5  -7  276.07   10.80
  -1   5   7  246.88   11.50
  -1   5   7  257.47   11.40
   0  -5  -7   -2.50    1.00
   0  -5  -7   -0.20    1.40
   0   5   7    0.50    1.20
   0   5  -7    0.70    1.40
  -1  -5  -7   41.60    4.20
  -1  -5  -7   35.00    3.30
   1   5   7   42.20    4.30
  -1   5  -7   31.90    3.60
  -2  -5  -7  139.99    7.40
  -2  -5  -7  142.29    6.70
   2   5   7  118.09    7.40
  -2   5  -7  130.29    7.00
  -3  -5  -7   90.19    5.70
  -3  -5  -7   94.09    5.30
  -3   5  -7   81.49    5.50
   3   5   7   95.89    6.10
  -4  -5  -7    5.90    2.00
  -4  -5  -7    4.30    2.30
  -4   5  -7    1.70    1.90
   4   5   7    2.60    1.80
  -5  -5  -7   57.79    5.50
  -5  -5  -7   49.30    5.10
   5   5   7   71.19    5.40
  -5   5  -7   55.89    5.40
  -6  -5  -7   12.00    2.90
  -6  -5  -7   14.70    3.30
   6   5   7   19.80    3.80
  -6   5  -7   15.40    3.10
  -7  -5  -7    4.10    2.50
  -7  -5  -7    1.30    2.10
   7   5   7    2.70    2.60
  -7   5  -7    4.10    2.80
  -8  -5  -7   15.70    4.30
  -8   5  -7   16.30    3.40
 -10  -6   7    1.30    2.90
  10  -6  -7    3.20    2.60
 -10   6   7    5.20    3.40
 -10   6   7    8.90    3.40
   9  -6  -7   46.80    5.20
  -9  -6   7   52.39    6.30
  -9   6   7   43.90    5.80
  -9   6   7   47.30    5.50
   8  -6  -7   47.60    5.10
  -8  -6   7   36.50    5.00
  -8   6   7   34.50    5.00
  -8   6   7   40.90    5.10
  -7  -6   7    1.40    1.70
   7  -6  -7   -1.30    1.00
  -7   6   7    1.00    2.20
  -7   6   7    1.30    1.70
  -7   6   7    1.50    1.30
   6  -6  -7   49.60    4.70
  -6  -6   7   47.80    5.00
  -6   6   7   50.09    4.70
  -6   6   7   56.99    6.00
  -6   6   7   53.79    5.30
  -5  -6   7    0.90    1.30
   5  -6  -7    0.40    1.60
  -5   6   7    4.00    2.40
  -5   6   7    1.70    1.50
  -5   6   7    3.80    2.00
  -4  -6   7   35.50    3.80
   4  -6  -7   37.90    3.90
  -4   6   7   45.20    4.40
  -4   6   7   40.40    4.20
  -4   6   7   42.00    4.70
   3  -6  -7   21.00    2.70
  -3  -6   7   22.60    2.80
   3  -6  -7   25.30    3.20
  -3   6   7   19.30    3.40
  -3   6   7   16.50    3.00
   2  -6  -7  187.78    9.00
   2  -6  -7  180.08    8.50
  -2   6   7  181.38    9.30
  -2   6   7  198.48    9.30
   2   6  -7  178.88    8.00
   1  -6  -7   10.30    2.20
   1  -6  -7    9.70    1.90
  -1   6   7    9.50    2.60
  -1   6   7    9.60    2.50
   1   6  -7    8.90    2.00
   0  -6  -7   21.60    2.90
   0  -6  -7   15.90    2.60
   0   6  -7   17.40    2.50
   0   6   7   15.70    3.10
  -1  -6  -7    7.90    2.00
  -1  -6  -7    3.50    1.50
  -1   6  -7    6.40    1.70
   1   6   7    7.60    2.10
  -2  -6  -7   60.49    4.10
  -2  -6  -7   54.79    5.10
   2   6   7   64.99    5.00
  -2   6  -7   57.49    4.30
  -3  -6  -7   27.50    3.60
  -3  -6  -7   26.70    3.20
   3   6   7   34.60    4.30
  -3   6  -7   25.20    3.60
  -4  -6  -7    0.20    2.10
  -4  -6  -7    2.40    1.50
  -4   6  -7    4.40    1.90
   4   6   7    0.20    2.00
  -5  -6  -7   20.50    3.00
  -5  -6  -7   13.80    3.30
   5   6   7    8.80    3.10
  -5   6  -7   11.40    2.60
  -6  -6  -7   18.90    3.40
  -6  -6  -7   19.30    4.10
  -6   6  -7   19.90    3.50
   6   6   7   22.00    4.10
  -7  -6  -7    8.30    3.50
  -7   6  -7    5.50    3.00
   9  -7  -7   25.10    3.80
  -9  -7   7   15.50    4.20
  -9   7   7   12.80    4.00
  -9   7   7   17.70    3.90
   8  -7  -7    0.10    1.90
  -8  -7   7    3.30    2.70
  -8   7   7   -0.60    1.80
  -8   7   7    1.90    2.20
  -7  -7   7    6.30    2.60
   7  -7  -7    0.90    2.00
  -7   7   7    4.10    2.40
  -7   7   7    7.50    3.10
  -7   7   7    4.60    2.20
  -6  -7   7   36.50    4.50
   6  -7  -7   46.60    4.70
  -6   7   7   56.79    5.90
  -6   7   7   53.09    4.30
  -6   7   7   50.19    5.10
   5  -7  -7   77.49    5.00
  -5  -7   7   74.59    5.40
  -5   7   7   72.09    6.00
  -5   7   7   66.39    5.20
   4  -7  -7   27.60    3.30
  -4  -7   7   30.50    3.60
  -4   7   7   27.50    3.80
  -4   7   7   30.70    3.70
   3  -7  -7    2.60    1.90
   3  -7  -7    1.50    1.20
  -3  -7   7    0.10    1.30
  -3   7   7    1.00    2.00
  -3   7   7    2.90    2.00
   2  -7  -7  143.79    7.90
   2  -7  -7  161.98    7.70
  -2   7   7  157.68    8.40
  -2   7   7  150.08    8.10
   2   7  -7  167.68    7.30
   1  -7  -7   52.19    4.50
   1  -7  -7   54.69    4.20
  -1   7   7   51.89    5.00
   1   7  -7   54.29    3.70
  -1   7   7   53.09    5.30
   0  -7  -7   -0.80    1.00
   0  -7  -7   -1.10    1.00
   0   7   7    2.70    2.10
   0   7  -7    1.00    1.40
  -1  -7  -7   -0.30    1.50
  -1  -7  -7    0.70    1.80
  -1   7  -7    1.60    1.30
   1   7   7    3.00    1.90
  -2  -7  -7    5.40    1.80
  -2  -7  -7    7.20    2.10
  -2   7  -7    2.90    1.60
   2   7   7    3.60    2.30
  -3  -7  -7   10.40    2.50
  -3  -7  -7   12.30    3.00
   3   7   7    3.70    2.50
  -3   7  -7   12.30    2.60
  -4  -7  -7  115.39    7.60
  -4  -7  -7  113.79    7.00
   4   7   7  126.59    7.70
  -4   7  -7  131.89    7.70
  -5  -7  -7   64.39    5.20
  -5  -7  -7   57.69    6.10
  -5   7  -7   59.09    5.90
   5   7   7   58.79    5.90
  -6  -7  -7   14.10    3.00
  -6  -7  -7    8.50    3.40
  -6   7  -7    6.30    2.50
   6   7   7    9.10    2.80
  -7  -7  -7    9.40    3.80
  -7   7  -7    8.80    3.20
   9  -8  -7   -0.30    2.10
  -9  -8   7    3.00    3.20
  -9   8   7    2.80    2.90
  -9   8   7    0.20    3.00
   8  -8  -7   31.70    4.00
  -8  -8   7   21.60    4.20
  -8   8   7   27.40    4.50
  -8   8   7   32.20    5.30
  -7  -8   7   -1.70    2.00
   7  -8  -7   -1.90    1.20
  -7   8   7    0.00    1.90
  -7   8   7    0.00    1.60
  -7   8   7   -1.90    1.20
   6  -8  -7   12.80    2.60
  -6  -8   7   14.80    3.00
  -6   8   7   10.50    2.90
  -6   8   7   12.80    3.00
  -5  -8   7   41.60    4.60
   5  -8  -7   32.50    4.00
  -5   8   7   35.00    4.40
  -5   8   7   29.30    4.30
   4  -8  -7    6.00    2.20
   4  -8  -7   -0.10    1.90
  -4  -8   7    3.40    1.80
  -4   8   7    4.20    2.30
  -4   8   7    0.50    2.20
   3  -8  -7   12.10    2.70
   3  -8  -7   11.30    2.50
  -3   8   7   12.70    2.70
  -3   8   7    6.30    2.30
   2  -8  -7    4.90    1.70
   2  -8  -7    1.50    1.40
   2   8  -7    2.80    1.70
  -2   8   7    3.10    2.20
  -2   8   7    1.10    2.20
   1  -8  -7   47.10    4.50
   1  -8  -7   44.40    4.60
   1   8  -7   47.50    3.70
  -1   8   7   43.00    4.90
  -1   8   7   42.30    5.00
   0  -8  -7    7.20    2.20
   0  -8  -7    8.40    2.40
   0   8   7    9.00    2.80
   0   8  -7    8.80    2.20
  -1  -8  -7   38.50    4.10
  -1  -8  -7   37.50    4.20
   1   8   7   33.80    4.30
  -1   8  -7   33.60    3.90
  -2  -8  -7   17.80    3.50
  -2  -8  -7   11.30    2.80
  -2   8  -7   10.50    2.80
   2   8   7   13.50    3.30
  -3  -8  -7   23.70    3.90
  -3  -8  -7   25.80    3.50
   3   8   7   25.80    4.00
  -3   8  -7   19.90    3.50
  -4  -8  -7   94.09    6.90
  -4  -8  -7  102.59    6.60
   4   8   7   92.79    6.60
  -4   8  -7   79.99    6.00
  -5  -8  -7    1.20    2.70
  -5  -8  -7   -0.60    2.00
   5   8   7    4.50    2.70
  -5   8  -7    3.90    2.60
  -6  -8  -7    3.60    3.20
  -6  -8  -7    4.50    2.60
   6   8   7    5.60    2.70
  -6   8  -7    7.00    2.40
  -8  -9   7  141.59    9.30
   8  -9  -7  146.89    8.50
  -8   9   7  124.49    9.30
  -8   9   7  148.39    8.60
   7  -9  -7    7.40    2.60
  -7  -9   7    0.10    1.70
  -7   9   7    6.40    2.60
  -7   9   7    4.50    2.50
   6  -9  -7   15.80    3.30
  -6  -9   7   26.10    3.90
  -6   9   7   23.80    3.90
  -6   9   7   26.50    4.60
   5  -9  -7   15.20    3.30
   5  -9  -7    8.10    2.50
  -5  -9   7   13.10    3.00
  -5   9   7   16.40    3.20
  -5   9   7   10.80    3.30
  -4  -9   7   30.00    3.70
   4  -9  -7   21.50    3.40
   4  -9  -7   27.20    3.80
  -4   9   7   21.30    3.50
  -4   9   7   20.40    3.70
   3  -9  -7  152.08    8.70
   3  -9  -7  163.78    8.40
  -3   9   7  180.38    9.60
  -3   9   7  153.48    8.90
   2  -9  -7  121.49    6.90
   2  -9  -7  121.99    7.40
  -2   9   7  110.09    7.60
  -2   9   7  115.29    7.20
   1  -9  -7  408.36   17.20
   1  -9  -7  407.46   16.70
   1   9  -7  433.36   16.30
  -1   9   7  404.66   17.40
   0  -9  -7  248.38   11.30
   0  -9  -7  253.07   11.80
   0   9   7  247.48   12.00
   0   9  -7  241.28   10.90
  -1  -9  -7    3.80    2.30
  -1  -9  -7    1.40    1.60
   1   9   7    0.50    1.60
  -1   9  -7    4.60    2.20
  -2  -9  -7    0.20    2.00
  -2  -9  -7    2.90    1.80
   2   9   7    0.30    2.30
  -2   9  -7    1.50    1.60
  -3  -9  -7  211.68   10.50
  -3  -9  -7  216.18   10.80
  -3   9  -7  204.88   10.30
   3   9   7  193.38   10.90
  -4  -9  -7  200.98   10.70
  -4  -9  -7  194.28   10.10
  -4   9  -7  198.28   10.30
  -5  -9  -7   34.40    4.90
  -5  -9  -7   44.50    5.10
   5   9   7   31.20    4.50
  -5   9  -7   37.90    5.10
  -6  -9  -7    8.80    3.70
  -6  -9  -7    9.00    3.20
  -6   9  -7    7.20    2.80
  -7 -10   7    2.00    2.50
   7 -10  -7   -0.90    2.00
  -7  10   7   -0.30    2.30
  -7  10   7    1.40    2.60
   6 -10  -7  121.19    7.50
   6 -10  -7  120.49    7.90
  -6 -10   7  118.59    7.90
  -6  10   7  117.29    7.60
  -6  10   7  119.89    8.60
   5 -10  -7   26.50    3.60
  -5 -10   7   24.60    3.90
   5 -10  -7   22.80    3.90
  -5  10   7   27.80    4.10
  -5  10   7   29.10    4.70
   4 -10  -7   39.90    4.60
   4 -10  -7   51.59    5.30
  -4  10   7   47.60    5.30
  -4  10   7   50.89    5.80
   3 -10  -7    0.00    1.90
   3 -10  -7    1.10    1.60
  -3  10   7    4.60    2.20
  -3  10   7   -0.70    2.10
   2 -10  -7   15.50    3.00
   2 -10  -7    7.70    2.70
  -2  10   7   12.60    3.00
  -2  10   7    7.90    3.10
   1 -10  -7   13.70    3.10
   1 -10  -7   14.90    3.20
  -1  10   7   12.40    3.30
   1  10  -7   13.70    2.60
   0 -10  -7    8.00    2.80
   0 -10  -7    8.90    2.70
   0  10  -7    8.30    2.40
   0  10   7   11.90    3.30
  -1 -10  -7   15.10    3.50
  -1 -10  -7   15.10    2.90
   1  10   7   21.00    4.00
  -1  10  -7   21.60    3.20
  -2 -10  -7    0.40    2.20
  -2 -10  -7    2.40    2.40
  -2  10  -7    2.80    2.30
   2  10   7    1.10    1.80
  -3 -10  -7   47.70    5.50
  -3 -10  -7   52.59    5.80
   3  10   7   53.69    6.00
  -3  10  -7   55.49    5.50
  -4 -10  -7    3.30    2.80
  -4 -10  -7   -1.30    2.30
   4  10   7    2.90    3.00
  -4  10  -7   -0.40    2.40
  -5 -10  -7   11.20    3.80
  -5 -10  -7   14.80    3.80
  -5  10  -7   11.40    3.60
   5  10   7    7.40    3.30
  -6 -11   7   11.60    3.20
   6 -11  -7   16.00    3.50
   6 -11  -7    6.90    2.80
  -6  11   7   10.30    3.40
  -6  11   7   10.20    3.80
   5 -11  -7    3.10    2.10
   5 -11  -7    0.70    1.60
  -5  11   7    4.70    2.40
  -5  11   7    1.20    2.70
   4 -11  -7   19.90    3.80
   4 -11  -7   15.10    3.30
  -4  11   7   18.60    3.70
  -4  11   7   13.30    3.70
   3 -11  -7   -1.10    2.00
   3 -11  -7   -1.20    1.90
  -3  11   7    2.20    2.20
  -3  11   7    1.80    2.50
   2 -11  -7   80.69    6.30
   2 -11  -7   77.99    5.70
  -2  11   7   77.99    7.30
   1 -11  -7   56.69    5.60
   1 -11  -7   41.60    5.00
  -1  11   7   53.29    5.80
   0 -11  -7   17.40    3.50
   0 -11  -7   23.20    3.80
   0  11  -7   14.40    3.00
   0  11   7   23.60    4.00
  -1 -11  -7    5.10    2.80
  -1 -11  -7    2.10    1.90
   1  11   7    4.40    3.00
  -1  11  -7    0.40    2.00
  -2 -11  -7  103.19    7.50
  -2 -11  -7  114.49    7.70
   2  11   7  112.89    8.10
  -2  11  -7  105.29    7.20
  -3 -11  -7    3.90    2.90
  -3 -11  -7    8.60    3.30
   3  11   7    8.60    2.90
  -3  11  -7    4.30    2.90
  -4 -11  -7   -3.50    1.60
  -4 -11  -7    3.70    2.40
   4  11   7    0.50    2.90
  -4  11  -7    2.80    2.60
   5 -12  -7    4.00    2.40
   5 -12  -7   13.70    3.00
  -5  12   7   10.90    3.70
  -5  12   7   13.60    3.30
   4 -12  -7   55.79    5.80
   4 -12  -7   58.49    5.90
  -4  12   7   34.50    5.00
  -4  12   7   47.20    6.00
   3 -12  -7   41.10    5.20
   3 -12  -7   48.40    5.30
  -3  12   7   46.00    5.60
  -3  12   7   46.70    6.00
   2 -12  -7   42.60    5.20
   2 -12  -7   49.20    5.20
  -2  12   7   43.00    5.70
   1 -12  -7  107.79    7.60
   1 -12  -7  112.19    7.30
  -1  12   7  104.89    7.60
   0 -12  -7   39.60    5.00
   0 -12  -7   37.70    4.90
   0  12   7   45.30    5.70
   0  12  -7   43.70    4.80
  -1 -12  -7    3.80    2.80
  -1 -12  -7   -0.10    2.30
  -1  12  -7   -1.90    2.00
   1  12   7   -1.10    1.90
  -2 -12  -7   -0.90    2.50
  -2 -12  -7   -1.30    2.50
  -2  12  -7    0.20    1.80
   2  12   7   -0.40    2.70
   2 -13  -7   21.40    4.10
   2 -13  -7   30.70    4.60
  -2  13   7   24.70    4.70
   1 -13  -7   68.39    6.80
   1 -13  -7   83.99    6.80
  -1  13   7   78.99    7.80
   0 -13  -7   -0.50    2.60
 -11   0   8   96.19    8.80
 -11   0   8   96.19    8.20
 -10   0   8   31.20    5.30
 -10   0   8   39.50    5.30
  -9   0   8  362.46   16.80
  -9   0   8  396.36   17.30
  -8   0   8   13.40    3.10
  -8   0   8   16.60    3.50
  -7   0   8  238.88   11.20
  -7   0   8  207.48   10.70
  -6   0   8  222.08   11.00
  -6   0   8  255.57   11.40
  -5   0   8   20.10    3.00
  -5   0   8   20.70    3.00
  -4   0   8  280.57   11.30
  -4   0   8  270.17   11.80
  -4   0   8  289.97   12.20
  -3   0   8 1657.93   57.09
  -3   0   8 1714.53   57.29
  -3   0   8 1722.13   57.59
   2   0  -8   93.99    4.90
  -2   0   8   92.89    5.10
  -2   0   8   91.79    5.20
   2   0  -8   92.79    5.10
  -2   0   8   92.59    5.40
   1   0  -8 1236.48   43.60
  -1   0   8 1278.37   44.30
   1   0  -8 1295.77   43.20
  -1   0   8 1298.97   44.00
  -1   0   8 1346.57   43.50
   1   0  -8 1261.17   44.00
   0   0   8   19.80    2.90
   0   0  -8   17.60    2.40
   0   0  -8   20.10    2.00
   0   0  -8   17.00    2.50
  -1   0  -8   17.90    2.40
   1   0   8   16.00    3.00
  -1   0  -8   19.20    2.90
  -2   0  -8  163.78    7.50
  -2   0  -8  163.78    8.20
   2   0   8  145.49    8.20
   3   0   8  458.45   18.70
  -3   0  -8  455.45   18.30
  -3   0  -8  477.15   17.80
  -4   0  -8    2.80    1.70
  -4   0  -8    2.50    1.70
   4   0   8    0.10    2.20
  -5   0  -8  341.97   14.30
  -5   0  -8  329.07   14.50
  -6   0  -8  108.69    7.10
  -6   0  -8   98.09    6.70
  -7   0  -8    6.20    2.80
  -7   0  -8    5.80    2.70
  -8   0  -8   -1.00    3.30
  -8   0  -8    3.10    2.70
 -11  -1   8   19.00    4.70
 -11  -1   8   28.50    4.90
 -11   1   8   23.10    4.70
 -11   1   8   28.70    5.40
 -10  -1   8    3.50    3.00
 -10  -1   8   -1.00    2.30
 -10   1   8    3.40    3.20
 -10   1   8    2.10    2.10
  -9  -1   8   -3.00    1.90
  -9  -1   8    0.10    1.60
  -9   1   8   -1.30    1.60
  -9   1   8    3.50    2.70
  -8  -1   8   59.89    6.00
  -8  -1   8   46.30    5.20
  -8   1   8   52.59    5.50
  -8   1   8   51.09    5.80
  -7  -1   8  274.97   12.60
  -7  -1   8  260.97   12.40
  -7   1   8  273.67   12.80
  -7   1   8  283.37   12.90
  -6  -1   8   92.09    6.20
  -6  -1   8  109.89    6.70
  -6   1   8  102.09    6.30
  -6   1   8  105.19    6.70
  -5  -1   8  262.07   11.30
  -5  -1   8  255.47   11.40
  -5   1   8  237.68   11.30
  -5   1   8  248.68   11.40
  -5   1   8  264.57   10.50
  -4  -1   8   73.19    5.10
  -4  -1   8   96.39    5.40
  -4   1   8   93.69    5.60
  -4   1   8   79.39    4.80
  -4   1   8   80.59    5.10
   4   1  -8   89.49    4.60
   3  -1  -8    2.80    1.50
  -3  -1   8    1.30    1.30
  -3  -1   8    3.60    1.50
  -3  -1   8    1.30    1.40
  -3   1   8    2.70    1.50
   3   1  -8    2.80    1.30
  -3   1   8   -0.40    1.30
  -3   1   8    3.90    1.70
  -2  -1   8  157.58    7.30
   2  -1  -8  148.69    6.80
   2  -1  -8  152.08    7.20
  -2  -1   8  162.98    7.10
  -2  -1   8  147.29    7.30
   2   1  -8  153.58    7.20
   2   1  -8  157.28    7.00
  -2   1   8  144.29    7.00
  -2   1   8  154.98    7.70
  -2   1   8  149.49    7.50
  -1  -1   8   34.00    3.20
  -1  -1   8   31.40    3.50
  -1  -1   8   25.80    2.70
   1  -1  -8   34.50    2.70
   1  -1  -8   37.70    3.00
   1   1  -8   33.20    2.70
  -1   1   8   34.60    3.50
  -1   1   8   34.00    3.60
   1   1  -8   39.70    3.30
   1   1  -8   32.90    2.50
  -1   1   8   30.70    3.10
   0  -1   8   10.30    2.10
   0  -1  -8    9.20    1.60
   0  -1  -8   10.40    2.00
   0   1  -8   11.10    1.50
   0   1  -8    9.90    1.80
   0   1  -8   12.20    2.10
   0   1   8   10.10    2.20
  -1  -1  -8   69.39    4.40
  -1  -1  -8   65.69    3.60
  -1  -1  -8   63.69    4.70
   1  -1   8   69.69    5.00
  -1   1  -8   69.39    4.10
  -1   1  -8   66.69    4.70
   1   1   8   66.19    5.00
  -2  -1  -8   26.70    3.20
   2  -1   8   26.50    3.60
  -2  -1  -8   25.10    3.50
  -2   1  -8   25.60    2.80
   2   1   8   29.80    3.80
  -2   1  -8   21.20    3.00
   3  -1   8    7.90    2.30
  -3  -1  -8   10.10    2.30
  -3  -1  -8    8.30    2.10
   3   1   8    7.00    2.20
  -3   1  -8    7.30    2.00
  -3   1  -8    8.30    1.90
  -4  -1  -8   27.90    3.60
  -4  -1  -8   21.60    3.20
   4   1   8   21.50    3.50
  -4   1  -8   20.30    3.40
  -4   1  -8   14.40    2.60
  -5  -1  -8   92.09    6.10
  -5  -1  -8   88.59    5.80
   5   1   8   85.39    6.60
  -5   1  -8   86.09    6.20
  -5   1  -8   85.29    5.70
  -6  -1  -8   89.59    6.30
  -6  -1  -8   77.29    6.00
  -6   1  -8   81.09    6.10
  -6   1  -8   61.79    7.70
  -7  -1  -8   59.09    6.20
  -7  -1  -8   53.19    5.80
  -7   1  -8   57.89    6.10
  -8  -1  -8   74.59    7.30
  -8  -1  -8   89.49    6.50
  -8   1  -8   76.99    7.40
 -11  -2   8   25.10    5.10
 -11   2   8   16.80    4.60
 -10  -2   8   -3.80    1.50
 -10  -2   8    1.30    2.60
 -10   2   8    0.20    2.00
 -10   2   8   -2.60    1.50
  -9  -2   8  178.28   10.00
  -9  -2   8  173.58   10.00
  -9   2   8  179.88   10.00
  -9   2   8  166.68   10.20
  -8  -2   8  193.48   10.60
  -8  -2   8  211.88   10.80
  -8   2   8  218.18   11.30
  -8   2   8  218.68   11.00
  -7  -2   8   76.49    5.70
  -7  -2   8   83.59    5.80
  -7   2   8   77.49    6.00
  -7   2   8   80.39    5.90
  -6  -2   8  359.56   15.10
  -6  -2   8  371.96   15.50
  -6   2   8  366.66   15.70
  -6   2   8  373.06   15.60
   5  -2  -8   36.20    3.70
  -5  -2   8   34.30    3.80
  -5  -2   8   33.60    3.70
  -5   2   8   32.10    3.90
  -5   2   8   31.10    3.30
  -5   2   8   31.20    3.80
  -4  -2   8   24.30    3.00
   4  -2  -8   18.20    2.70
  -4  -2   8   24.40    3.10
  -4   2   8   25.40    3.40
  -4   2   8   22.20    3.20
  -4   2   8   25.20    3.00
   4   2  -8   21.40    2.30
  -3  -2   8  292.77   11.70
   3  -2  -8  278.27   11.50
  -3  -2   8  262.47   11.40
  -3  -2   8  287.47   11.40
   3   2  -8  284.07   11.20
  -3   2   8  278.97   11.80
  -3   2   8  279.87   11.90
  -3   2   8  296.77   12.40
  -2  -2   8  114.99    5.90
  -2  -2   8  110.39    5.80
  -2  -2   8  119.29    6.20
   2  -2  -8  124.79    6.00
   2  -2  -8  125.59    6.50
  -2   2   8  118.39    6.20
   2   2  -8  120.39    6.00
  -2   2   8  115.09    6.40
  -2   2   8  130.59    6.80
   2   2  -8  121.99    5.80
  -1  -2   8   93.99    5.50
  -1  -2   8  102.09    4.90
   1  -2  -8   91.49    4.90
   1  -2  -8   99.69    5.40
  -1   2   8   88.29    5.50
  -1   2   8   94.79    5.60
   1   2  -8   98.89    4.60
   1   2  -8   91.29    5.30
   1   2  -8   88.19    4.70
   0  -2  -8  162.18    7.00
   0  -2  -8  160.38    7.70
   0  -2   8  167.68    8.20
   0   2  -8  159.48    7.00
   0   2  -8  159.18    7.80
   0   2   8  159.28    8.10
  -1  -2  -8    8.00    1.60
   1  -2   8    9.50    2.50
  -1  -2  -8    7.40    2.00
  -1   2  -8    9.90    1.80
   1   2   8    9.70    2.30
  -1   2  -8    6.20    1.90
  -2  -2  -8   16.40    2.80
   2  -2   8   15.20    2.80
  -2  -2  -8   17.00    2.20
  -2  -2  -8   14.30    2.60
   2   2   8   20.20    3.40
  -2   2  -8   15.80    2.60
  -2   2  -8   18.40    2.30
  -3  -2  -8    5.90    2.10
  -3  -2  -8    6.30    2.20
  -3   2  -8    9.30    2.40
   3   2   8    0.70    2.10
  -4  -2  -8   15.30    3.00
  -4  -2  -8   15.90    2.90
   4   2   8   13.00    3.00
  -4   2  -8   19.30    3.20
  -5  -2  -8   -1.30    1.70
  -5  -2  -8    0.60    1.50
  -5   2  -8    0.80    1.90
   5   2   8    0.50    1.80
  -6  -2  -8   30.70    4.20
  -6  -2  -8   33.70    4.50
   6   2   8   35.30    5.00
  -6   2  -8   37.80    4.80
  -7  -2  -8   -0.90    1.50
  -7  -2  -8    0.70    2.00
  -7   2  -8   -1.00    1.20
  -8  -2  -8   16.10    3.70
  -8  -2  -8   22.10    4.50
  -8   2  -8   17.40    3.40
 -10  -3   8  104.89    8.00
 -10  -3   8  114.99    8.20
 -10   3   8  111.09    8.20
 -10   3   8  131.09    8.40
  -9  -3   8    1.00    2.10
  -9  -3   8    1.50    2.70
  -9   3   8    1.20    2.70
  -9   3   8   -2.10    1.40
  -8  -3   8   58.89    5.90
  -8  -3   8   61.59    5.90
  -8   3   8   57.29    6.00
  -8   3   8   60.19    6.30
  -7  -3   8   24.50    3.60
  -7  -3   8   19.20    3.30
   7  -3  -8   22.60    3.30
  -7   3   8   23.00    3.60
  -7   3   8   27.10    4.00
  -6  -3   8   62.49    4.60
   6  -3  -8   57.49    4.30
  -6  -3   8   52.79    5.30
  -6   3   8   63.39    5.10
  -6   3   8   55.89    4.60
  -5  -3   8  184.98    8.50
  -5  -3   8  180.78    8.90
   5  -3  -8  178.28    8.60
  -5   3   8  174.28    9.00
  -5   3   8  162.88    9.20
  -5   3   8  187.48    8.40
   4  -3  -8  182.18    8.70
  -4  -3   8  198.88    9.00
  -4  -3   8  199.48    8.70
  -4   3   8  183.38    9.10
  -4   3   8  190.78    9.60
  -4   3   8  187.88    8.80
   3  -3  -8   30.40    3.30
  -3  -3   8   32.70    3.20
   3   3  -8   32.70    2.70
  -3   3   8   27.00    3.70
  -3   3   8   34.10    3.70
  -3   3   8   36.00    3.80
  -2  -3   8 1158.58   39.80
  -2  -3   8 1182.58   40.20
   2  -3  -8 1147.49   40.00
   2  -3  -8 1163.88   40.70
   2   3  -8 1159.78   40.00
  -2   3   8 1199.58   40.50
  -2   3   8 1277.97   41.20
   2   3  -8 1160.38   39.40
  -2   3   8 1096.99   40.90
   1  -3  -8  288.77   11.40
   1  -3  -8  293.67   12.10
  -1   3   8  275.77   12.30
   1   3  -8  284.47   11.70
  -1   3   8  280.07   12.40
   0  -3  -8    2.10    1.60
   0  -3  -8    2.60    1.10
   0   3   8   -0.30    1.70
   0   3  -8    2.00    1.20
  -1  -3  -8  150.88    7.60
  -1  -3  -8  151.38    6.90
   1   3   8  158.98    8.20
  -1   3  -8  158.98    7.90
  -2  -3  -8  341.47   12.80
  -2  -3  -8  329.57   13.70
  -2   3  -8  307.47   13.60
   2   3   8  339.57   14.40
  -3  -3  -8   39.10    4.40
  -3  -3  -8   30.20    3.60
  -3   3  -8   34.70    4.00
   3   3   8   36.30    4.60
  -4  -3  -8   69.69    5.30
  -4  -3  -8   66.39    5.20
   4   3   8   64.69    6.10
  -4   3  -8   59.79    5.10
  -5  -3  -8   58.69    4.90
  -5  -3  -8   57.99    5.60
  -5   3  -8   56.79    5.60
   5   3   8   53.49    5.90
  -6  -3  -8   35.90    4.60
  -6  -3  -8   23.30    3.90
  -6   3  -8   32.40    4.60
   6   3   8   32.70    4.60
  -7  -3  -8   14.00    3.40
  -7  -3  -8   17.40    3.60
  -7   3  -8    6.40    2.40
   7   3   8   11.90    3.90
 -10  -4   8    1.60    2.40
  10  -4  -8    1.20    1.80
 -10  -4   8    3.00    2.90
 -10   4   8   -0.40    2.90
 -10   4   8   -2.10    1.70
  -9  -4   8   12.50    3.30
  -9  -4   8   19.40    3.80
   9  -4  -8   19.40    3.40
  -9   4   8   22.20    3.90
  -9   4   8   25.80    4.50
  -8  -4   8   29.20    4.20
   8  -4  -8   23.90    3.80
  -8  -4   8   26.20    4.40
  -8   4   8   20.80    3.90
  -8   4   8   17.30    3.70
  -7  -4   8   21.10    3.70
   7  -4  -8   16.70    3.00
  -7  -4   8   14.10    3.00
  -7   4   8   16.50    3.60
  -7   4   8   19.00    3.60
   6  -4  -8    0.70    1.50
  -6  -4   8   -2.60    1.30
  -6  -4   8    2.40    1.90
  -6   4   8    1.20    2.00
  -6   4   8    0.90    1.10
  -6   4   8    2.70    2.20
   5  -4  -8   48.30    3.90
  -5  -4   8   40.90    4.40
  -5   4   8   54.09    4.00
  -5   4   8   52.29    4.90
  -5   4   8   56.69    5.60
   4  -4  -8  157.98    7.70
  -4  -4   8  147.79    7.60
  -4   4   8  155.58    8.00
  -4   4   8  155.68    8.50
  -4   4   8  142.49    7.50
  -3  -4   8    3.50    1.50
   3  -4  -8    3.20    1.40
   3  -4  -8    4.10    1.90
  -3   4   8    3.80    2.00
  -3   4   8    4.40    2.00
  -3   4   8    3.90    2.10
   3   4  -8    1.50    1.30
   2  -4  -8    6.40    1.80
   2  -4  -8    3.80    1.40
  -2   4   8    3.50    1.70
   2   4  -8    1.10    1.30
  -2   4   8    6.00    2.10
   1  -4  -8   19.80    2.90
   1  -4  -8   24.00    2.80
  -1   4   8   20.30    3.10
   1   4  -8   22.40    2.70
  -1   4   8   18.50    3.10
   0  -4  -8  197.28    9.20
   0  -4  -8  198.38    8.60
   0   4   8  186.28    9.60
   0   4  -8  193.18    9.00
  -1  -4  -8   17.90    2.80
  -1  -4  -8   18.50    2.40
   1   4   8   16.20    3.20
  -1   4  -8   18.40    2.80
  -2  -4  -8   63.19    4.70
  -2  -4  -8   70.99    4.30
  -2   4  -8   70.89    5.10
   2   4   8   57.99    4.90
  -3  -4  -8  141.39    7.90
  -3  -4  -8  149.69    7.10
   3   4   8  147.59    8.60
  -3   4  -8  149.59    8.10
  -4  -4  -8    3.60    1.70
  -4  -4  -8   -0.50    1.20
  -4   4  -8    2.60    1.80
   4   4   8    2.90    2.00
  -5  -4  -8    3.40    2.10
  -5  -4  -8    3.50    2.40
   5   4   8    4.10    2.80
  -5   4  -8    6.00    2.30
  -6  -4  -8   22.20    4.10
  -6  -4  -8   14.40    3.00
   6   4   8   13.20    3.60
  -6   4  -8   17.90    3.80
  -7  -4  -8   73.09    7.30
  -7  -4  -8   80.49    6.40
   7   4   8   75.99    6.40
  -7   4  -8   73.69    6.00
 -10  -5   8   70.49    7.70
  10  -5  -8   74.49    6.10
 -10   5   8   79.19    8.50
 -10   5   8   89.59    8.20
  -9  -5   8   -1.10    2.50
   9  -5  -8    3.20    2.40
  -9   5   8    2.20    3.00
  -9   5   8    1.20    2.50
   8  -5  -8   32.70    4.40
  -8  -5   8   29.30    4.40
  -8   5   8   25.80    4.10
  -8   5   8   36.10    5.30
  -7  -5   8    4.70    2.50
   7  -5  -8    4.40    2.20
  -7   5   8    1.50    2.50
  -7   5   8    7.00    2.50
  -6  -5   8  139.29    7.80
   6  -5  -8  126.99    7.30
  -6   5   8  121.29    7.70
  -6   5   8  124.39    7.90
  -6   5   8  136.19    7.20
   5  -5  -8   33.00    3.70
  -5  -5   8   34.70    4.00
  -5   5   8   39.80    4.70
  -5   5   8   34.90    4.00
  -5   5   8   36.60    4.10
  -4  -5   8   57.29    4.30
   4  -5  -8   55.79    4.20
  -4   5   8   66.59    4.70
  -4   5   8   51.69    4.50
  -4   5   8   66.19    5.30
  -3  -5   8    1.60    1.40
   3  -5  -8    5.30    2.20
   3  -5  -8    0.40    1.50
   3   5  -8    1.20    1.50
  -3   5   8    3.20    1.80
  -3   5   8    5.30    1.90
   2  -5  -8 1143.99   38.30
   2  -5  -8 1070.49   38.70
  -2   5   8 1030.80   38.80
   2   5  -8 1121.69   37.80
  -2   5   8 1131.89   39.40
   1  -5  -8  201.48    9.20
   1  -5  -8  198.08    9.80
  -1   5   8  215.28   10.30
  -1   5   8  205.18   10.10
   1   5  -8  218.18    9.40
   0  -5  -8   -1.90    1.40
   0  -5  -8    0.10    1.30
   0   5  -8   -0.70    1.30
   0   5   8    2.60    1.90
  -1  -5  -8  220.98   10.40
  -1  -5  -8  232.68    9.90
  -1   5  -8  224.78   10.30
   1   5   8  231.48   11.10
  -2  -5  -8  411.06   16.00
  -2  -5  -8  406.56   16.90
  -2   5  -8  422.76   16.80
   2   5   8  413.26   17.50
  -3  -5  -8    4.10    1.70
  -3  -5  -8   -0.20    1.80
   3   5   8    5.10    2.10
  -3   5  -8    1.10    1.40
  -4  -5  -8   99.09    6.80
  -4   5  -8   88.39    6.20
   4   5   8  110.79    7.50
  -5  -5  -8   23.30    3.60
  -5  -5  -8   18.30    3.40
   5   5   8   20.80    3.80
  -5   5  -8   17.80    3.60
  -6  -5  -8  111.69    7.30
  -6  -5  -8   97.89    7.20
  -6   5  -8  100.29    7.40
   6   5   8  109.59    7.90
  -7  -5  -8   43.00    5.90
  -7  -5  -8   55.29    6.00
  -7   5  -8   44.40    5.30
   7   5   8   51.39    6.10
   9  -6  -8   25.70    4.20
  -9  -6   8   22.20    4.60
  -9   6   8   13.00    4.00
  -9   6   8   17.60    4.00
  -8  -6   8   18.80    4.00
   8  -6  -8   21.30    3.40
  -8   6   8   18.70    3.60
  -8   6   8   19.20    3.90
   7  -6  -8   -1.90    1.10
  -7  -6   8    1.00    2.30
  -7   6   8    5.30    2.30
  -7   6   8    3.60    2.10
  -7   6   8    2.90    2.80
  -6  -6   8   81.19    5.70
   6  -6  -8   80.79    5.50
  -6   6   8   91.39    5.60
  -6   6   8   73.69    6.40
  -6   6   8   75.49    5.70
   5  -6  -8   60.49    4.80
  -5  -6   8   58.79    4.80
  -5   6   8   55.39    4.50
  -5   6   8   71.19    5.50
  -5   6   8   80.19    6.10
  -4  -6   8   10.70    2.40
   4  -6  -8    6.30    2.10
   4  -6  -8    5.20    1.90
  -4   6   8    8.50    2.20
  -4   6   8    9.50    2.60
   3  -6  -8    1.80    1.30
   3  -6  -8    0.20    1.60
  -3  -6   8   -1.90    1.10
  -3   6   8    2.80    2.10
  -3   6   8    2.60    1.60
   2  -6  -8  413.56   16.80
   2  -6  -8  425.76   16.40
  -2   6   8  417.06   17.30
   2   6  -8  421.16   15.90
  -2   6   8  397.26   16.90
   1  -6  -8   58.59    4.70
   1  -6  -8   55.59    4.20
   1   6  -8   54.69    4.10
  -1   6   8   47.20    5.00
  -1   6   8   64.59    5.30
   0  -6  -8  325.97   13.60
   0  -6  -8  347.37   14.30
   0   6   8  312.97   14.40
   0   6  -8  349.47   13.80
  -1  -6  -8   17.70    2.80
  -1  -6  -8   12.40    2.90
   1   6   8   25.40    4.00
  -1   6  -8   19.20    2.90
  -2  -6  -8   -0.40    1.30
  -2  -6  -8   -0.80    0.90
  -2   6  -8   -1.10    1.10
   2   6   8    1.20    1.80
  -3  -6  -8   48.00    3.90
  -3  -6  -8   53.09    5.30
   3   6   8   42.70    5.20
  -3   6  -8   38.10    4.40
  -4  -6  -8  147.79    8.80
  -4  -6  -8  146.99    7.70
  -4   6  -8  139.59    8.40
   4   6   8  167.48    9.20
  -5  -6  -8    9.40    3.20
  -5  -6  -8   11.70    3.10
  -5   6  -8   11.20    3.20
   5   6   8   11.80    3.50
  -6  -6  -8  135.89    8.40
  -6  -6  -8  148.39    9.40
   6   6   8  131.29    9.00
  -6   6  -8  136.29    8.70
  -7  -6  -8   -3.20    2.80
  -7   6  -8    2.80    2.80
  -9  -7   8    7.20    3.40
   9  -7  -8    8.90    3.10
  -9   7   8    5.60    3.30
  -9   7   8    3.00    3.30
  -8  -7   8   60.09    6.50
   8  -7  -8   62.09    6.00
  -8   7   8   66.79    6.70
  -8   7   8   70.79    7.60
   7  -7  -8   60.69    4.90
  -7  -7   8   62.19    6.10
  -7   7   8   48.00    5.60
  -7   7   8   52.59    5.30
  -7   7   8   64.99    6.80
   6  -7  -8   51.19    5.10
  -6  -7   8   49.30    5.30
  -6   7   8   39.10    5.10
  -6   7   8   48.90    4.90
  -6   7   8   57.39    5.80
  -5  -7   8    1.80    1.90
   5  -7  -8   -2.20    1.50
  -5   7   8   -1.30    1.40
  -5   7   8    3.40    1.60
   4  -7  -8  119.89    6.80
   4  -7  -8  100.89    6.80
  -4  -7   8  120.59    6.60
  -4   7   8  115.59    7.70
  -4   7   8  107.49    6.80
   3  -7  -8   60.99    4.80
   3  -7  -8   60.79    4.60
  -3   7   8   51.39    5.40
  -3   7   8   62.09    5.20
   2  -7  -8   14.20    2.80
   2  -7  -8   10.20    2.10
  -2   7   8   10.10    2.50
  -2   7   8   11.60    2.70
   2   7  -8   13.60    2.30
   1  -7  -8    2.70    1.50
   1  -7  -8    5.40    2.20
  -1   7   8    7.50    2.70
   1   7  -8    2.40    1.60
  -1   7   8    6.10    2.40
   0  -7  -8   19.10    3.40
   0  -7  -8   21.00    3.00
   0   7   8   24.60    3.70
   0   7  -8   19.10    2.80
  -1  -7  -8   47.80    4.60
  -1  -7  -8   42.80    4.60
  -1   7  -8   47.50    4.70
   1   7   8   41.50    4.80
  -2  -7  -8   70.69    4.80
  -2  -7  -8   62.89    5.10
   2   7   8   59.79    6.10
  -2   7  -8   64.49    4.90
  -3  -7  -8  103.99    7.10
  -3  -7  -8  112.79    6.60
  -3   7  -8  107.79    6.90
   3   7   8   91.59    6.90
  -4  -7  -8  179.98    9.80
  -4  -7  -8  159.88    8.70
  -4   7  -8  156.78    8.90
  -5  -7  -8    3.70    2.90
  -5   7  -8    1.70    2.40
   5   7   8    6.60    3.20
  -6  -7  -8    2.00    1.90
  -6  -7  -8    1.10    2.90
   6   7   8   -4.50    2.40
  -6   7  -8   -1.00    2.40
   8  -8  -8   10.50    3.10
  -8  -8   8    9.10    3.40
  -8   8   8    9.30    3.40
  -8   8   8   10.40    3.90
   7  -8  -8   10.70    3.00
  -7  -8   8    8.30    2.60
  -7   8   8    6.70    3.20
  -7   8   8    5.90    2.20
   6  -8  -8    3.80    2.40
  -6  -8   8   -1.10    1.90
  -6   8   8    5.30    2.70
  -6   8   8    4.10    2.90
  -5  -8   8   -0.70    1.70
   5  -8  -8   -0.10    1.30
   5  -8  -8   -1.60    1.90
  -5   8   8   -2.20    1.80
  -5   8   8    1.00    2.30
   4  -8  -8    1.50    2.20
   4  -8  -8    3.10    2.10
  -4   8   8    0.90    1.80
  -4   8   8   -0.10    2.00
   3  -8  -8  189.68    9.90
   3  -8  -8  183.98    9.30
  -3   8   8  193.08   10.40
  -3   8   8  194.58   10.20
   2  -8  -8    2.60    1.80
   2  -8  -8    4.70    1.80
  -2   8   8    5.30    2.60
  -2   8   8    0.50    1.50
   1  -8  -8  121.99    7.40
   1  -8  -8  129.09    7.20
   1   8  -8  127.49    6.80
  -1   8   8  129.69    7.80
   0  -8  -8   56.69    5.20
   0  -8  -8   58.19    5.70
   0   8  -8   57.29    4.40
   0   8   8   66.69    5.40
  -1  -8  -8   77.19    6.10
  -1  -8  -8   82.79    5.70
  -1   8  -8   81.99    5.70
   1   8   8   79.69    6.20
  -2  -8  -8   83.89    6.40
  -2  -8  -8   86.99    6.00
  -2   8  -8   79.29    6.00
   2   8   8   95.59    7.10
  -3  -8  -8  284.57   12.80
  -3  -8  -8  292.27   13.70
   3   8   8  254.07   13.40
  -3   8  -8  302.27   13.40
  -4  -8  -8    8.60    2.80
  -4  -8  -8    9.60    3.30
  -4   8  -8    6.20    2.40
   4   8   8   10.50    3.60
  -5  -8  -8  210.48   11.00
  -5  -8  -8  221.18   12.00
   5   8   8  212.08   11.90
  -5   8  -8  220.28   11.60
  -8  -9   8   48.30    5.90
   8  -9  -8   47.50    5.40
  -8   9   8   52.19    6.50
   7  -9  -8   17.70    3.60
  -7  -9   8   22.20    4.30
  -7   9   8   17.00    3.70
  -7   9   8   22.50    4.70
  -6  -9   8   15.50    3.40
   6  -9  -8   11.60    2.90
   6  -9  -8   16.40    3.30
  -6   9   8   18.90    3.80
  -6   9   8   20.90    3.60
  -5  -9   8   10.80    3.30
   5  -9  -8    7.20    2.30
   5  -9  -8   10.50    2.70
  -5   9   8    7.20    2.60
  -5   9   8    6.90    2.40
   4  -9  -8   15.00    3.10
   4  -9  -8   16.70    3.20
  -4   9   8   16.40    3.30
  -4   9   8   13.90    3.60
   3  -9  -8   19.60    3.70
   3  -9  -8   18.50    3.40
  -3   9   8   26.30    4.00
  -3   9   8   21.50    3.90
   2  -9  -8   95.89    6.60
   2  -9  -8   82.99    5.70
  -2   9   8   88.39    7.00
  -2   9   8   86.49    6.70
   1  -9  -8   46.00    4.90
   1  -9  -8   50.49    5.40
  -1   9   8   59.29    6.10
   1   9  -8   46.50    4.50
   0  -9  -8   10.70    2.50
   0  -9  -8   12.40    3.20
   0   9  -8   12.00    2.80
   0   9   8   14.80    3.70
  -1  -9  -8   77.79    5.80
  -1  -9  -8   72.89    6.00
  -1   9  -8   60.99    5.20
   1   9   8   89.89    7.00
  -2  -9  -8    0.40    2.20
  -2  -9  -8   -0.60    2.30
   2   9   8    1.30    2.70
  -2   9  -8    0.70    1.60
  -3  -9  -8   17.50    3.60
  -3  -9  -8   15.40    3.30
  -3   9  -8   18.70    3.40
   3   9   8   19.40    3.90
  -4  -9  -8  153.58    8.90
  -4  -9  -8  151.18    9.20
  -4   9  -8  139.09    8.80
  -5  -9  -8   67.89    7.10
  -5  -9  -8   70.19    6.60
   5   9   8   60.79    6.80
  -5   9  -8   78.99    6.30
   7 -10  -8   12.40    3.00
   7 -10  -8    5.70    2.70
  -7 -10   8   11.30    3.50
  -7  10   8    4.50    2.70
  -7  10   8    8.80    3.30
   6 -10  -8   62.69    6.00
  -6 -10   8   44.90    5.40
   6 -10  -8   52.19    5.90
  -6  10   8   52.69    6.50
  -6  10   8   60.89    6.20
   5 -10  -8    2.20    1.80
   5 -10  -8   -1.00    2.10
  -5  10   8    1.60    2.70
  -5  10   8    5.30    3.00
   4 -10  -8   -1.30    2.20
   4 -10  -8   -0.10    2.10
  -4  10   8    1.70    2.60
  -4  10   8   -1.20    2.40
   3 -10  -8   77.19    5.90
   3 -10  -8   76.79    5.90
  -3  10   8   79.49    7.50
  -3  10   8   69.89    6.00
   2 -10  -8   31.50    4.50
   2 -10  -8   29.50    4.20
  -2  10   8   27.10    4.30
  -2  10   8   36.30    5.10
   1 -10  -8   15.90    3.60
   1 -10  -8   24.40    3.50
  -1  10   8   19.40    3.80
   0 -10  -8   46.30    5.40
   0 -10  -8   41.20    4.90
   0  10   8   41.00    5.50
   0  10  -8   51.69    5.00
  -1 -10  -8   35.00    4.70
  -1 -10  -8   40.10    4.70
  -1  10  -8   54.39    5.40
   1  10   8   45.60    5.70
  -2 -10  -8   14.30    3.50
  -2 -10  -8   19.90    3.60
   2  10   8   11.80    3.30
  -2  10  -8   14.90    3.40
  -3 -10  -8    5.40    2.80
  -3 -10  -8   -0.60    2.40
  -3  10  -8   -4.00    1.90
   3  10   8   -2.00    2.60
  -4 -10  -8   -0.80    2.40
  -4 -10  -8    3.70    2.90
  -4  10  -8   -6.00    2.20
   4  10   8    0.00    2.20
   5 -11  -8   51.99    5.40
   5 -11  -8   50.99    5.90
  -5  11   8   39.20    5.60
  -5  11   8   48.80    6.30
   4 -11  -8   35.00    4.70
   4 -11  -8   32.40    4.90
  -4  11   8   46.10    6.00
  -4  11   8   36.00    5.20
   3 -11  -8    9.50    3.10
   3 -11  -8   14.80    3.60
  -3  11   8   14.20    3.80
  -3  11   8   11.10    3.60
   2 -11  -8   98.79    6.90
   2 -11  -8   86.89    6.60
  -2  11   8   93.29    7.10
   1 -11  -8  113.79    7.90
   1 -11  -8  109.89    7.40
  -1  11   8  113.79    8.30
   0 -11  -8    2.90    2.70
   0 -11  -8    3.90    2.70
   0  11  -8   -0.20    1.40
   0  11   8   -1.70    2.70
  -1 -11  -8   12.80    3.20
  -1 -11  -8    5.20    2.40
   1  11   8    2.60    3.10
  -1  11  -8    7.70    2.70
  -2 -11  -8   58.09    6.40
  -2 -11  -8   66.09    6.60
  -2  11  -8   61.29    6.10
   2  11   8   56.39    6.60
  -3 -11  -8  100.59    7.50
  -3 -11  -8   90.49    7.60
   3 -12  -8   47.00    5.50
   3 -12  -8   45.50    5.30
  -3  12   8   47.50    6.20
   2 -12  -8   20.40    4.20
   2 -12  -8   28.50    4.20
  -2  12   8   24.00    4.50
   1 -12  -8   40.70    5.00
   1 -12  -8   39.40    5.10
  -1  12   8   37.30    5.70
   0 -12  -8    6.00    3.00
   0 -12  -8    6.20    2.60
   0  12   8   16.40    4.30
 -10   0   9   -1.90    1.60
 -10   0   9    0.50    2.70
  -9   0   9    0.40    2.50
  -9   0   9   -1.10    1.60
  -8   0   9   -0.90    2.20
  -8   0   9   -1.10    1.50
  -7   0   9   -1.00    1.30
  -7   0   9   -0.20    2.00
  -6   0   9   -2.00    1.60
  -6   0   9   -0.90    1.80
  -5   0   9   -0.80    1.20
  -5   0   9   -2.50    0.90
  -4   0   9    0.40    1.50
  -4   0   9   -1.50    1.10
  -4   0   9    2.30    1.80
  -3   0   9    0.50    1.50
  -3   0   9   -0.30    1.40
  -3   0   9    0.90    1.50
   3   0  -9   -0.40    1.20
   3   0  -9   -1.20    0.70
   2   0  -9    0.20    1.10
  -2   0   9   -0.50    1.30
   2   0  -9   -1.20    1.20
   2   0  -9    2.60    1.40
  -2   0   9   -0.10    1.30
  -2   0   9    0.60    1.60
   1   0  -9   -0.60    1.30
   1   0  -9    0.50    0.90
   1   0  -9   -1.40    1.00
  -1   0   9   -2.20    1.20
  -1   0   9   -0.50    1.20
  -1   0   9    1.60    1.80
   0   0   9   -0.40    1.30
   0   0  -9    0.20    1.10
   0   0  -9    2.40    1.50
   1   0   9    0.80    1.90
  -1   0  -9   -1.00    1.60
  -1   0  -9    2.40    1.50
  -2   0  -9   -0.50    1.20
  -2   0  -9   -0.80    0.90
   2   0   9   -1.80    1.30
   3   0   9    0.60    1.70
  -3   0  -9    2.00    1.50
  -3   0  -9    2.80    1.70
  -4   0  -9   -1.10    1.50
   4   0   9    0.50    1.70
  -4   0  -9    2.40    2.20
  -5   0  -9   -0.60    1.80
  -5   0  -9   -0.30    2.10
  -6   0  -9   -0.10    2.20
  -6   0  -9   -5.80    2.10
  -7   0  -9    1.30    2.40
 -10  -1   9   33.10    5.30
 -10  -1   9   29.30    4.80
 -10   1   9   25.00    4.50
 -10   1   9   26.60    5.00
  -9  -1   9    6.00    3.20
  -9  -1   9   18.70    3.60
  -9   1   9   11.80    3.60
  -9   1   9   13.00    3.30
  -8  -1   9   20.20    3.50
  -8  -1   9   18.90    3.90
  -8   1   9   21.40    3.80
  -8   1   9   12.90    3.40
  -7  -1   9    1.90    1.70
  -7  -1   9   -0.90    1.80
  -7   1   9    1.40    1.70
  -7   1   9   -0.50    2.10
  -6  -1   9  111.29    7.00
  -6  -1   9  120.29    7.10
  -6   1   9   95.19    6.90
  -6   1   9  107.39    6.70
  -5  -1   9    1.00    1.70
  -5  -1   9    1.40    1.80
  -5   1   9    2.50    1.70
  -5   1   9    0.90    1.80
  -4  -1   9   25.30    3.40
   4  -1  -9   24.80    3.10
  -4  -1   9   27.60    3.90
  -4  -1   9   32.50    3.70
  -4   1   9   25.40    3.50
   4   1  -9   25.40    2.80
  -4   1   9   21.90    3.10
  -4   1   9   27.60    3.30
  -3  -1   9   75.69    4.80
   3  -1  -9   70.79    4.80
  -3  -1   9   77.19    4.80
  -3  -1   9   70.39    4.80
   3  -1  -9   70.09    4.60
  -3   1   9   74.59    4.80
  -3   1   9   64.09    5.00
  -3   1   9   71.09    4.90
   3   1  -9   72.19    4.40
  -2  -1   9  499.35   19.10
   2  -1  -9  508.05   18.70
  -2  -1   9  537.15   19.50
   2  -1  -9  514.25   19.30
  -2  -1   9  498.85   18.70
   2   1  -9  502.75   18.40
  -2   1   9  470.15   19.40
   2   1  -9  516.85   18.80
  -2   1   9  505.65   19.00
  -2   1   9  517.45   19.70
   2   1  -9  507.45   19.10
   1  -1  -9    1.70    1.50
  -1  -1   9    2.70    1.90
  -1  -1   9    0.70    1.30
   1  -1  -9    3.20    1.40
  -1   1   9    3.40    1.40
   1   1  -9    2.50    1.10
   1   1  -9    1.20    1.50
  -1   1   9    0.20    1.70
   1   1  -9    0.70    1.20
   0  -1  -9    3.40    1.60
   0  -1  -9    1.80    1.30
   0  -1  -9    1.90    1.40
   0  -1   9    1.50    1.50
   0   1  -9    3.00    1.50
   0   1   9    0.80    1.40
   0   1  -9    4.20    1.50
  -1  -1  -9   -0.30    1.40
  -1  -1  -9    2.00    1.40
   1  -1   9    2.20    1.70
   1   1   9    4.70    1.90
  -1   1  -9    3.50    1.50
  -1   1  -9    4.90    1.60
  -2  -1  -9   24.80    3.50
  -2  -1  -9   26.40    3.40
   2  -1   9   30.00    4.00
  -2   1  -9   28.80    3.90
  -2   1  -9   32.20    3.30
   2   1   9   26.70    3.80
   3  -1   9   42.60    5.20
  -3  -1  -9   27.10    3.60
  -3  -1  -9   47.60    5.10
   3   1   9   34.50    4.70
  -3   1  -9   40.70    4.50
  -3   1  -9   38.20    3.90
  -4  -1  -9    7.80    2.50
  -4  -1  -9    9.60    2.90
   4   1   9    5.80    3.00
  -4   1  -9    7.30    2.40
  -5  -1  -9   19.60    3.70
  -5  -1  -9   11.10    2.70
   5   1   9   11.30    3.10
  -5   1  -9   17.90    3.50
  -6  -1  -9   17.50    3.70
  -6  -1  -9   21.30    3.90
  -6   1  -9   11.60    3.50
  -7  -1  -9   33.40    4.70
  -7  -1  -9   36.70    4.90
  -7   1  -9   35.90    5.20
 -10  -2   9   28.70    5.10
 -10  -2   9   28.30    4.80
 -10   2   9   41.90    5.80
 -10   2   9   33.30    5.00
  -9  -2   9   12.40    3.20
  -9  -2   9   12.80    3.50
  -9   2   9    8.50    2.90
  -9   2   9    9.30    2.90
  -8  -2   9    1.30    2.20
  -8  -2   9    3.00    2.10
  -8   2   9    0.60    2.40
  -8   2   9    2.40    2.10
  -7  -2   9   13.40    3.00
  -7  -2   9    9.80    2.50
  -7   2   9   13.00    2.90
  -7   2   9   11.00    3.30
  -6  -2   9   49.00    5.00
  -6  -2   9   40.50    4.50
   6  -2  -9   42.30    4.30
  -6   2   9   51.89    5.20
  -6   2   9   43.20    5.10
   5  -2  -9    3.20    1.80
  -5  -2   9   -0.50    1.40
  -5  -2   9    1.30    1.70
  -5   2   9    3.20    1.60
  -5   2   9   -0.10    1.70
  -5   2   9    3.30    1.80
   4  -2  -9   31.10    3.50
  -4  -2   9   34.20    3.70
  -4  -2   9   29.20    3.50
  -4   2   9   30.70    3.90
  -4   2   9   31.70    3.60
  -4   2   9   33.30    4.20
   3  -2  -9  126.79    6.40
   3  -2  -9  119.69    6.70
  -3  -2   9  127.49    6.50
  -3  -2   9  128.09    6.70
  -3  -2   9  123.49    6.50
  -3   2   9  116.79    6.70
   3   2  -9  126.79    6.30
  -3   2   9  131.69    7.20
  -3   2   9  119.89    6.60
  -2  -2   9  107.39    6.20
   2  -2  -9  112.69    5.80
  -2  -2   9  122.99    6.20
  -2  -2   9  109.69    5.80
   2  -2  -9  111.29    6.40
   2   2  -9  114.09    5.80
  -2   2   9  104.09    6.50
  -2   2   9  118.99    6.20
   2   2  -9  120.59    6.20
  -2   2   9  102.09    6.30
   1  -2  -9   42.00    3.20
   1  -2  -9   38.90    4.00
  -1  -2   9   42.90    4.20
   1   2  -9   39.30    3.90
  -1   2   9   34.60    4.00
   1   2  -9   35.70    3.00
  -1   2   9   44.20    4.30
   0  -2  -9    2.70    1.40
   0  -2   9    1.60    1.50
   0  -2  -9   -0.20    1.00
   0   2  -9    0.00    1.00
   0   2   9   -0.90    1.30
  -1  -2  -9   37.00    3.00
  -1  -2  -9   34.60    3.80
   1  -2   9   59.29    4.60
   1   2   9   38.10    4.60
  -1   2  -9   48.90    3.90
  -2  -2  -9   95.49    5.90
  -2  -2  -9   97.69    6.50
  -2   2  -9  107.19    6.40
   2   2   9  103.89    7.00
  -3  -2  -9  113.09    7.20
  -3  -2  -9  122.09    6.90
  -3   2  -9  115.19    7.20
   3   2   9  122.79    7.90
  -4  -2  -9   30.60    4.50
  -4  -2  -9   32.10    4.20
   4   2   9   37.00    5.10
  -4   2  -9   30.40    4.10
  -5  -2  -9  196.78   10.50
  -5  -2  -9  200.38   10.50
   5   2   9  202.48   11.00
  -5   2  -9  213.88   10.90
  -6  -2  -9    0.50    1.80
  -6  -2  -9   -0.40    1.50
   6   2   9    2.50    3.00
  -6   2  -9    1.10    2.50
  -7  -2  -9    1.50    2.90
  -7  -2  -9   12.30    3.50
  -7   2  -9    8.50    2.80
 -10  -3   9   10.30    3.80
  10  -3  -9   17.80    3.50
 -10  -3   9   15.00    3.50
 -10   3   9    9.60    3.10
 -10   3   9   16.90    4.40
   9  -3  -9   16.60    3.30
  -9  -3   9   16.80    3.80
  -9  -3   9   12.80    3.90
  -9   3   9    9.40    3.40
  -9   3   9    9.60    3.20
  -8  -3   9   16.50    3.50
  -8  -3   9   19.20    3.90
   8  -3  -9   17.50    3.50
  -8   3   9   13.20    3.60
  -8   3   9   12.80    3.30
   7  -3  -9   11.10    2.90
  -7  -3   9   17.00    3.50
  -7  -3   9   16.60    3.20
  -7   3   9   10.50    3.30
  -7   3   9   13.20    3.30
  -6  -3   9   64.39    4.90
   6  -3  -9   57.19    5.40
  -6  -3   9   68.29    5.40
  -6   3   9   58.69    5.80
  -6   3   9   50.09    5.60
  -5  -3   9   19.60    3.10
   5  -3  -9   15.20    2.60
  -5   3   9   14.30    3.00
  -5   3   9   17.40    2.90
  -5   3   9   12.60    2.70
   4  -3  -9    0.90    1.60
  -4  -3   9    3.30    1.80
  -4   3   9    0.60    1.90
  -4   3   9    1.70    1.70
  -4   3   9    0.00    1.80
   3  -3  -9  680.83   23.70
   3  -3  -9  643.74   24.20
  -3  -3   9  643.64   23.50
  -3   3   9  580.84   23.90
  -3   3   9  643.84   24.00
   3   3  -9  677.13   23.30
  -3   3   9  639.94   24.60
   2  -3  -9  491.65   19.40
   2  -3  -9  523.95   18.90
  -2   3   9  502.85   19.90
  -2   3   9  481.45   19.70
   2   3  -9  518.45   19.00
   1  -3  -9  177.48    8.00
   1  -3  -9  177.88    8.60
  -1   3   9  166.98    9.10
   1   3  -9  178.68    8.40
  -1   3   9  176.28    8.90
   0  -3  -9   28.50    2.90
   0  -3  -9   27.20    3.30
   0   3  -9   25.30    3.30
   0   3   9   22.50    3.70
  -1  -3  -9   46.70    3.50
  -1  -3  -9   59.49    4.60
   1   3   9   45.90    5.10
  -1   3  -9   51.79    4.20
  -2  -3  -9   28.40    3.70
   2   3   9   25.30    4.10
  -2   3  -9   30.60    3.80
  -3  -3  -9   78.09    5.50
  -3  -3  -9   70.69    5.60
   3   3   9   60.69    6.30
  -3   3  -9   66.59    5.20
  -4  -3  -9    1.00    2.00
  -4  -3  -9    1.20    1.60
  -4   3  -9    1.10    2.10
   4   3   9    3.00    2.10
  -5  -3  -9  122.09    7.50
  -5  -3  -9  120.19    7.60
  -5   3  -9  111.39    7.70
   5   3   9  112.49    7.80
  -6  -3  -9   21.60    3.80
  -6  -3  -9   16.70    3.70
  -6   3  -9   19.10    4.00
   6   3   9   33.20    5.40
  -7  -3  -9   18.00    3.80
  -7  -3  -9   10.40    3.20
  -7   3  -9   11.60    3.10
   7   3   9   10.90    3.30
  10  -4  -9    2.30    2.10
 -10  -4   9    2.10    3.20
 -10   4   9   -0.90    1.80
 -10   4   9    1.70    3.20
   9  -4  -9    3.20    2.00
  -9  -4   9    2.50    2.20
  -9   4   9   -0.60    2.70
  -9   4   9    5.40    3.00
  -8  -4   9    1.80    2.60
   8  -4  -9    0.90    2.00
  -8   4   9    1.30    2.80
  -8   4   9    0.00    2.40
  -7  -4   9    2.50    2.40
   7  -4  -9    5.50    2.50
  -7   4   9    1.90    2.50
  -7   4   9    2.10    2.10
  -6  -4   9   12.20    2.70
   6  -4  -9    6.80    2.50
  -6   4   9    7.70    3.10
  -6   4   9    6.20    2.80
  -5  -4   9    0.90    1.80
   5  -4  -9    1.40    1.40
  -5   4   9    1.40    1.70
  -5   4   9   -0.90    1.10
  -5   4   9    0.60    1.50
   4  -4  -9   49.00    3.90
  -4  -4   9   45.70    4.40
  -4   4   9   37.10    4.20
  -4   4   9   44.50    4.50
  -4   4   9   45.20    5.10
  -3  -4   9   33.00    3.50
   3  -4  -9   38.20    3.90
   3  -4  -9   38.80    4.30
  -3   4   9   36.50    4.20
   3   4  -9   39.80    3.20
  -3   4   9   29.60    4.20
  -3   4   9   41.40    4.50
   2  -4  -9   28.90    3.60
   2  -4  -9   29.30    3.40
   2   4  -9   24.00    3.10
  -2   4   9   25.80    3.70
  -2   4   9   29.50    3.80
   1  -4  -9    2.10    1.60
   1  -4  -9    4.90    2.00
  -1   4   9    4.40    2.30
   1   4  -9    4.50    1.80
  -1   4   9    6.40    2.50
   0  -4  -9   19.10    3.10
   0  -4  -9   17.00    2.60
   0   4  -9   22.10    3.10
   0   4   9   20.60    3.60
  -1  -4  -9  100.39    6.50
  -1  -4  -9  110.29    5.80
   1   4   9  102.19    7.10
  -1   4  -9  110.69    6.60
  -2  -4  -9    0.50    1.80
  -2  -4  -9    0.40    1.30
   2   4   9    3.10    2.50
  -2   4  -9   -1.80    1.50
  -3  -4  -9   43.50    4.70
  -3  -4  -9   42.00    4.80
   3   4   9   42.90    5.10
  -3   4  -9   47.90    5.20
  -4  -4  -9    0.40    1.40
  -4  -4  -9    3.00    2.30
   4   4   9    2.00    2.20
  -4   4  -9    3.10    2.50
  -5  -4  -9    7.40    2.90
  -5  -4  -9   11.40    3.40
  -5   4  -9   16.70    3.30
   5   4   9   12.10    3.80
  -6  -4  -9    0.20    1.70
  -6  -4  -9    3.00    3.00
  -6   4  -9   -0.50    2.30
   6   4   9   -1.30    2.00
  -9  -5   9   26.50    4.90
   9  -5  -9   27.00    4.40
  -9   5   9   21.60    4.60
  -9   5   9   21.60    4.70
  -8  -5   9  157.28    9.60
   8  -5  -9  165.48    9.20
  -8   5   9  155.28   10.20
  -8   5   9  158.08    9.40
   7  -5  -9  214.88   10.60
  -7  -5   9  201.08   10.70
  -7   5   9  197.38   11.20
  -7   5   9  221.28   11.40
  -6  -5   9    1.00    2.10
   6  -5  -9   -0.40    1.80
  -6   5   9    3.10    2.50
  -6   5   9    1.60    1.90
  -6   5   9    2.80    2.00
  -5  -5   9    7.50    2.30
   5  -5  -9    5.60    1.90
  -5   5   9    8.10    2.80
  -5   5   9    6.90    2.40
  -5   5   9    6.30    2.40
  -4  -5   9   46.40    4.40
   4  -5  -9   48.70    4.60
   4  -5  -9   42.90    4.80
  -4   5   9   38.20    4.50
  -4   5   9   41.60    4.50
  -4   5   9   45.40    5.30
   3  -5  -9  221.88   10.50
   3  -5  -9  216.38    9.90
  -3   5   9  211.78   10.50
  -3   5   9  192.58   10.60
   2  -5  -9    9.20    2.00
   2  -5  -9    8.00    2.60
   2   5  -9    7.50    2.00
  -2   5   9    8.70    2.80
  -2   5   9   10.60    2.80
   1  -5  -9   10.70    2.50
   1  -5  -9   10.50    2.30
  -1   5   9    7.20    2.40
  -1   5   9   11.90    2.60
   1   5  -9   16.20    2.70
   0  -5  -9   47.20    4.30
   0  -5  -9   43.90    4.80
   0   5   9   44.40    5.00
   0   5  -9   49.40    4.70
  -1  -5  -9   42.40    4.00
  -1  -5  -9   37.10    4.20
  -1   5  -9   47.00    4.70
   1   5   9   29.70    4.30
  -2  -5  -9  117.49    7.20
  -2  -5  -9  122.59    6.50
  -2   5  -9  106.19    6.70
   2   5   9  109.69    7.40
  -3  -5  -9   17.40    3.50
   3   5   9   16.00    3.90
  -3   5  -9   19.00    3.30
  -4  -5  -9    9.20    2.90
  -4  -5  -9    9.00    2.70
  -4   5  -9   10.30    2.80
   4   5   9    7.80    3.30
  -5  -5  -9   29.20    4.40
  -5  -5  -9   30.90    4.30
   5   5   9   20.80    4.10
  -5   5  -9   21.40    3.70
  -6  -5  -9   18.10    3.90
  -6  -5  -9   25.00    4.40
  -6   5  -9   12.20    3.70
   6   5   9   10.70    3.90
   9  -6  -9   10.60    3.30
  -9  -6   9    4.10    3.00
  -9   6   9    7.20    3.20
  -9   6   9    7.40    3.50
   8  -6  -9    2.10    1.80
  -8  -6   9    2.20    2.10
  -8   6   9    1.00    2.20
  -8   6   9    1.80    2.10
  -7  -6   9    0.30    2.20
   7  -6  -9    0.10    2.00
  -7   6   9    2.80    2.70
  -7   6   9   -2.40    2.40
  -6  -6   9   -0.20    1.90
   6  -6  -9    2.40    1.60
  -6   6   9    4.40    2.20
  -6   6   9    3.00    2.70
  -6   6   9    2.30    2.00
  -5  -6   9    1.90    1.90
   5  -6  -9   -2.80    1.40
  -5   6   9   -4.10    1.80
  -5   6   9   -1.70    1.20
  -5   6   9    0.20    2.20
   4  -6  -9   23.10    3.30
   4  -6  -9   24.30    3.80
  -4   6   9   23.50    3.50
  -4   6   9   21.30    3.80
   3  -6  -9   65.59    5.30
   3  -6  -9   57.09    5.20
  -3   6   9   62.69    6.00
  -3   6   9   73.09    6.00
   2  -6  -9  184.98    9.90
   2  -6  -9  196.08    9.30
  -2   6   9  196.68   10.50
   2   6  -9  201.48    9.10
  -2   6   9  208.18   10.30
   1  -6  -9   33.40    3.70
   1  -6  -9   37.60    4.50
  -1   6   9   40.40    5.00
   1   6  -9   33.10    3.80
  -1   6   9   36.40    4.80
   0  -6  -9   11.10    2.60
   0  -6  -9   13.70    2.60
   0   6   9   15.40    3.40
   0   6  -9   10.90    2.60
  -1  -6  -9    1.30    1.60
  -1  -6  -9    3.30    1.80
   1   6   9    1.00    2.60
  -1   6  -9    1.50    1.90
  -2  -6  -9   64.39    5.40
  -2  -6  -9   60.79    4.70
  -2   6  -9   61.99    5.20
   2   6   9   54.19    6.10
  -3  -6  -9    3.90    2.00
  -3  -6  -9    4.20    2.50
  -3   6  -9    3.80    2.40
   3   6   9    8.00    2.80
  -4  -6  -9   19.70    4.00
  -4   6  -9   23.00    3.90
   4   6   9   27.40    4.90
  -5  -6  -9   35.10    4.80
  -5  -6  -9   33.00    5.00
  -5   6  -9   24.20    4.10
   5   6   9   35.70    5.40
  -6  -6  -9   14.00    4.10
  -6  -6  -9    7.20    3.10
   6   6   9   10.40    3.80
  -6   6  -9   10.20    3.10
   8  -7  -9    5.70    2.30
  -8  -7   9   14.40    3.40
  -8   7   9    5.30    3.50
  -8   7   9    9.60    3.00
  -7  -7   9    1.30    2.40
   7  -7  -9    4.00    2.10
  -7   7   9    2.50    2.20
  -7   7   9    7.40    2.80
  -7   7   9    9.10    3.90
  -6  -7   9   48.30    5.30
   6  -7  -9   51.29    5.10
  -6   7   9   48.60    6.10
  -6   7   9   58.19    5.60
  -6   7   9   48.80    5.40
   5  -7  -9    1.90    2.10
  -5  -7   9    9.40    2.50
   5  -7  -9    5.00    2.60
  -5   7   9    7.80    2.40
  -5   7   9    3.70    2.70
   4  -7  -9   25.20    3.70
   4  -7  -9   27.50    3.90
  -4   7   9   21.80    3.60
  -4   7   9   29.90    4.50
   3  -7  -9   -0.80    2.10
   3  -7  -9    3.70    2.20
  -3   7   9    1.80    1.70
  -3   7   9    2.70    2.30
   2  -7  -9  271.57   13.00
   2  -7  -9  291.17   12.50
  -2   7   9  286.77   13.70
  -2   7   9  275.87   13.40
   1  -7  -9   34.60    4.50
   1  -7  -9   31.50    3.90
  -1   7   9   30.80    4.60
   1   7  -9   25.20    3.40
   0  -7  -9   18.30    3.60
   0  -7  -9   18.60    3.30
   0   7   9   24.10    4.00
   0   7  -9   24.70    3.50
  -1  -7  -9    9.50    3.00
  -1  -7  -9    7.00    2.40
  -1   7  -9   10.70    2.50
   1   7   9    3.90    2.90
  -2  -7  -9   48.30    5.50
  -2  -7  -9   50.39    5.00
   2   7   9   50.39    6.10
  -2   7  -9   49.50    5.20
  -3  -7  -9   61.69    6.30
  -3  -7  -9   69.69    5.40
  -3   7  -9   72.19    5.90
   3   7   9   70.99    7.10
  -4  -7  -9   16.20    4.00
   4   7   9   20.40    3.90
  -4   7  -9   16.20    3.80
  -5  -7  -9    0.10    2.60
  -5  -7  -9    0.60    2.30
   5   7   9    1.10    3.20
  -5   7  -9    4.70    2.20
   8  -8  -9   11.90    2.90
  -8  -8   9   12.50    3.30
  -8   8   9   12.20    3.60
   7  -8  -9   11.20    2.80
  -7  -8   9   14.00    3.50
  -7   8   9   14.60    3.30
  -7   8   9   17.90    4.30
  -6  -8   9   18.70    3.50
   6  -8  -9   12.90    2.80
   6  -8  -9    8.50    2.60
  -6   8   9    9.00    3.10
  -6   8   9   15.20    3.50
   5  -8  -9   22.10    3.70
   5  -8  -9   15.50    3.20
  -5   8   9   28.30    4.60
  -5   8   9   21.20    3.60
   4  -8  -9   24.00    3.50
   4  -8  -9   22.50    3.70
  -4   8   9   28.20    4.80
  -4   8   9   26.00    4.00
   3  -8  -9   34.20    4.10
   3  -8  -9   31.10    4.50
  -3   8   9   38.60    5.10
  -3   8   9   40.30    5.40
   2  -8  -9    1.70    2.20
   2  -8  -9    2.60    2.10
  -2   8   9   -0.80    2.30
  -2   8   9   -0.20    1.60
   1  -8  -9   31.80    3.90
   1  -8  -9   26.60    4.00
   1   8  -9   30.60    3.80
  -1   8   9   32.70    4.90
   0  -8  -9    8.10    2.60
   0  -8  -9    4.20    2.40
   0   8   9   13.00    3.70
   0   8  -9   12.30    2.60
  -1  -8  -9   -0.30    1.90
  -1  -8  -9    0.30    1.70
  -1   8  -9    4.00    2.30
   1   8   9   -0.40    2.50
  -2  -8  -9   -0.40    1.60
  -2  -8  -9    3.20    1.90
  -2   8  -9    4.70    2.50
   2   8   9    8.90    3.80
  -3  -8  -9   -0.40    2.10
  -3  -8  -9    1.00    2.00
  -3   8  -9    2.80    2.00
   3   8   9    2.90    3.20
  -4  -8  -9   -0.60    1.90
  -4  -8  -9    3.00    2.40
   4   8   9    2.50    2.50
  -4   8  -9    1.40    2.70
   7  -9  -9   93.39    6.60
  -7  -9   9   77.19    7.40
  -7   9   9   92.09    7.60
  -7   9   9   94.59    7.10
   6  -9  -9    8.20    2.50
   6  -9  -9   14.00    3.60
  -6   9   9   17.20    3.80
  -6   9   9    7.30    3.60
   5  -9  -9   -1.50    2.00
   5  -9  -9   -1.20    2.10
  -5   9   9    2.70    2.90
  -5   9   9   -1.70    2.20
   4  -9  -9   22.40    4.30
   4  -9  -9   26.20    3.70
  -4   9   9   28.70    4.60
  -4   9   9   26.20    4.70
   3  -9  -9   12.30    3.00
   3  -9  -9   17.60    3.10
  -3   9   9   15.80    3.80
  -3   9   9   13.30    3.40
   2  -9  -9    2.60    1.70
   2  -9  -9    0.30    2.40
  -2   9   9    0.80    2.80
  -2   9   9    4.30    2.40
   1  -9  -9   28.70    4.30
   1  -9  -9   25.50    4.00
  -1   9   9   28.60    4.80
   0  -9  -9   13.80    2.80
   0  -9  -9   12.80    3.00
   0   9  -9   11.80    3.00
   0   9   9   13.90    3.80
  -1  -9  -9   -0.50    1.50
  -1  -9  -9    1.30    2.50
   1   9   9    3.10    3.00
  -1   9  -9   -0.70    2.00
  -2  -9  -9   18.20    4.10
  -2  -9  -9   17.80    3.60
   2   9   9   13.90    4.00
  -2   9  -9   18.40    3.80
  -3  -9  -9   34.50    5.20
  -3  -9  -9   31.30    4.50
  -3   9  -9   36.50    4.90
   3   9   9   25.30    4.40
  -4  -9  -9    8.80    3.60
  -4  -9  -9    4.10    2.20
   6 -10  -9   -0.80    1.80
   6 -10  -9    1.70    1.90
  -6  10   9    4.20    2.80
  -6  10   9    1.70    2.40
   5 -10  -9    2.20    2.60
   5 -10  -9    3.00    2.50
  -5  10   9    1.60    2.60
  -5  10   9   -1.20    1.90
   4 -10  -9    2.80    2.20
   4 -10  -9    3.90    2.10
  -4  10   9    4.80    2.40
  -4  10   9    3.40    2.50
   3 -10  -9    0.50    2.20
   3 -10  -9    3.60    2.20
  -3  10   9    0.90    2.70
  -3  10   9   -0.10    2.60
   2 -10  -9   64.79    6.60
   2 -10  -9   71.19    6.50
  -2  10   9   64.09    7.00
   1 -10  -9    5.90    2.30
   1 -10  -9    3.40    2.20
  -1  10   9   12.60    4.00
   0 -10  -9    4.30    2.30
   0 -10  -9    3.80    2.70
   0  10  -9    6.80    2.60
   0  10   9    5.10    2.80
  -1 -10  -9   22.80    4.40
  -1 -10  -9   22.00    3.70
   1  10   9   27.90    4.80
  -1  10  -9   19.50    3.60
  -2 -10  -9    9.10    3.10
  -2 -10  -9    3.80    3.00
  -2  10  -9    5.60    2.80
   2  10   9    6.40    2.90
   4 -11  -9   29.10    4.80
   4 -11  -9   30.80    4.60
  -4  11   9   30.80    5.50
  -4  11   9   25.70    4.50
   3 -11  -9   48.40    5.50
   3 -11  -9   49.00    6.00
  -3  11   9   43.50    6.30
  -3  11   9   51.59    6.20
   2 -11  -9   12.20    3.50
   2 -11  -9   10.20    3.40
  -2  11   9   12.60    4.00
   1 -11  -9   -1.20    2.30
   1 -11  -9   -3.80    2.20
  -1  11   9   -1.20    1.90
   0 -11  -9   22.20    4.50
   0 -11  -9   16.20    3.80
   0  11   9   21.70    4.90
  -1 -11  -9   48.60    6.20
  -1 -11  -9   44.40    5.60
 -10   0  10    0.70    2.70
  -9   0  10    1.60    2.20
  -9   0  10    1.70    2.80
  -8   0  10   61.29    6.50
  -8   0  10   60.09    6.50
  -7   0  10    0.10    1.70
  -7   0  10   -0.40    2.20
  -6   0  10    2.10    2.20
  -6   0  10    1.70    2.30
  -5   0  10   46.10    4.80
  -5   0  10   46.40    4.90
   4   0 -10  104.19    5.90
  -4   0  10   97.99    6.10
   4   0 -10  107.69    5.90
  -4   0  10  105.29    6.60
  -4   0  10   97.59    5.90
  -3   0  10   33.90    4.10
   3   0 -10   35.00    3.70
   3   0 -10   38.20    3.70
  -3   0  10   36.90    4.00
   3   0 -10   31.60    3.70
  -3   0  10   33.70    3.80
   2   0 -10  870.11   29.90
  -2   0  10  862.61   30.20
  -2   0  10  833.92   31.00
  -2   0  10  852.81   30.80
   2   0 -10  855.81   30.40
   2   0 -10  828.72   30.60
   1   0 -10   44.50    3.80
  -1   0  10   38.30    4.40
  -1   0  10   45.30    4.40
   1   0 -10   42.00    4.30
   0   0  10   10.80    2.70
   0   0 -10   14.50    2.60
   0   0 -10   12.20    2.60
  -1   0 -10  254.87   11.00
   1   0  10  249.97   12.30
  -1   0 -10  250.67   11.90
   2   0  10  351.06   15.60
  -2   0 -10  350.76   14.20
  -2   0 -10  333.27   15.00
   3   0  10   43.60    5.40
  -3   0 -10   49.00    4.70
  -3   0 -10   50.89    5.40
   4   0  10  319.57   15.30
  -4   0 -10  304.87   14.40
  -5   0 -10   30.40    4.50
  -6   0 -10   46.70    5.70
  -9  -1  10   95.79    7.80
  -9  -1  10   97.99    7.60
  -9   1  10  101.39    8.10
  -9   1  10  101.59    7.90
  -8  -1  10   41.90    5.20
  -8  -1  10   46.10    5.70
  -8   1  10   52.09    6.00
  -8   1  10   35.50    5.30
  -7  -1  10    6.60    2.40
  -7  -1  10    2.80    2.50
  -7   1  10   10.30    3.10
  -7   1  10    8.60    2.70
  -6  -1  10   18.20    3.30
  -6  -1  10   16.10    3.10
  -6   1  10    6.50    2.40
  -6   1  10    9.90    3.10
  -5  -1  10   99.49    6.60
  -5  -1  10   88.59    6.10
   5  -1 -10  111.79    6.40
  -5   1  10  111.49    7.10
  -5   1  10  104.29    6.70
  -4  -1  10   16.40    2.70
  -4  -1  10   13.40    2.70
   4  -1 -10   12.70    2.40
  -4   1  10   18.50    3.30
  -4   1  10   13.00    2.60
  -4   1  10   15.50    2.70
   3  -1 -10    0.20    1.50
  -3  -1  10    1.20    1.70
  -3  -1  10   -0.10    1.40
   3  -1 -10    2.40    1.50
  -3  -1  10   -0.60    1.60
  -3   1  10    2.60    1.60
   3   1 -10   -0.80    1.20
  -3   1  10   -2.30    1.40
  -3   1  10   -1.10    1.10
   3   1 -10   -0.70    1.30
   3   1 -10    1.80    1.50
  -2  -1  10   11.90    2.50
   2  -1 -10    9.50    2.40
   2  -1 -10    9.70    2.00
  -2  -1  10   15.10    2.90
   2   1 -10    7.70    1.90
   2   1 -10    7.50    2.00
  -2   1  10    8.80    2.30
   2   1 -10    8.20    1.80
  -2   1  10    7.40    2.10
  -2   1  10    7.40    2.40
   1  -1 -10  100.29    5.30
  -1  -1  10   89.89    6.20
   1  -1 -10   93.39    6.10
   1  -1 -10  100.19    6.00
   1   1 -10   93.89    5.50
   1   1 -10   94.49    6.00
  -1   1  10  102.39    6.30
  -1   1  10   89.09    6.40
   0  -1 -10  197.48    9.80
   0  -1  10  202.48   10.20
   0  -1 -10  197.48    9.40
   0   1 -10  195.88    8.90
   0   1  10  193.68   10.20
   0   1 -10  196.38    9.80
   1  -1  10   55.09    5.50
  -1  -1 -10   43.80    4.40
  -1  -1 -10   45.90    4.90
   1   1  10   43.60    5.10
  -1   1 -10   45.60    4.80
   2  -1  10  183.58   10.40
  -2  -1 -10  191.48    9.30
  -2  -1 -10  184.48    9.80
  -2   1 -10  186.98   10.00
   2   1  10  210.98   10.60
   3  -1  10   61.49    6.40
  -3  -1 -10   65.59    5.10
  -3  -1 -10   64.29    6.20
   3   1  10   64.49    6.70
  -3   1 -10   64.59    5.30
  -4  -1 -10   -1.50    1.80
  -4  -1 -10    3.40    2.60
  -4   1 -10    0.40    2.20
   4   1  10   -0.70    2.60
  -5  -1 -10    2.90    2.40
  -5  -1 -10    2.00    2.50
  -5   1 -10    3.60    2.10
   5   1  10    5.80    3.40
  -6  -1 -10    3.70    2.80
  -6   1 -10   -5.90    1.80
  -9  -2  10   55.29    6.30
  -9  -2  10   65.69    7.10
  -9   2  10   65.69    7.10
  -9   2  10   66.59    7.50
  -8  -2  10    6.20    2.70
   8  -2 -10    4.20    2.10
  -8  -2  10   11.60    3.40
  -8   2  10    9.20    2.90
  -8   2  10    4.50    3.00
   7  -2 -10  185.08    9.70
  -7  -2  10  175.98    9.80
  -7  -2  10  184.88   10.20
  -7   2  10  176.88   10.10
  -7   2  10  185.58   10.30
   6  -2 -10    5.50    2.30
  -6  -2  10    4.50    1.90
  -6  -2  10    7.30    2.60
  -6   2  10    6.10    2.60
  -6   2  10    7.70    2.50
  -5  -2  10   13.00    2.90
   5  -2 -10   16.10    3.00
  -5  -2  10   13.20    2.90
  -5   2  10    8.50    2.90
  -5   2  10   13.00    3.00
   4  -2 -10   47.30    4.70
   4  -2 -10   46.10    4.40
  -4  -2  10   51.79    4.80
  -4   2  10   43.90    4.80
  -4   2  10   47.40    4.70
  -4   2  10   47.20    5.10
   3  -2 -10  161.88    7.80
  -3  -2  10  143.39    7.60
   3  -2 -10  163.28    8.40
  -3  -2  10  149.99    7.90
  -3   2  10  156.08    8.10
   3   2 -10  163.98    7.80
  -3   2  10  158.08    8.50
  -3   2  10  164.38    8.80
   2  -2 -10   35.60    3.60
   2  -2 -10   30.30    3.80
  -2  -2  10   37.30    4.10
  -2   2  10   38.70    4.00
  -2   2  10   39.60    4.60
   2   2 -10   42.70    3.50
  -2   2  10   34.10    4.30
  -1  -2  10  209.48   10.50
   1  -2 -10  221.08   10.30
   1  -2 -10  224.38    9.50
  -1   2  10  226.78   10.80
   1   2 -10  209.68   10.20
  -1   2  10  226.38   10.90
   0  -2  10    2.50    2.10
   0  -2 -10   -0.40    1.50
   0   2  10    0.50    2.10
   0   2 -10   -0.20    1.80
  -1  -2 -10   45.20    4.80
   1  -2  10   46.70    5.40
  -1  -2 -10   37.90    4.10
  -1   2 -10   46.00    4.90
   1   2  10   33.70    4.50
  -2  -2 -10    0.50    1.60
  -2  -2 -10    3.20    1.90
   2   2  10    2.50    1.90
  -2   2 -10   -0.90    1.90
  -3  -2 -10   -0.60    2.20
  -3  -2 -10    4.90    2.30
   3   2  10    3.80    2.80
  -3   2 -10    2.40    1.90
  -4  -2 -10   -3.10    1.70
  -4  -2 -10    3.80    2.60
  -4   2 -10   -2.10    2.00
   4   2  10   -4.60    2.40
  -5  -2 -10   13.40    3.30
  -5  -2 -10   19.90    4.10
  -5   2 -10   18.30    3.60
   5   2  10   26.70    5.10
  -6  -2 -10   14.50    3.70
  -6  -2 -10    4.90    2.80
  -6   2 -10    9.00    3.50
   6   2  10   13.10    3.80
   9  -3 -10    1.40    2.50
  -9  -3  10    2.80    2.80
  -9   3  10    2.40    2.90
  -9   3  10    5.20    3.30
   8  -3 -10   17.80    3.30
  -8  -3  10   20.00    4.20
  -8   3  10   20.50    3.90
  -8   3  10    8.60    3.50
  -7  -3  10   52.99    5.70
   7  -3 -10   48.30    5.20
  -7   3  10   60.79    6.50
  -7   3  10   46.10    5.70
   6  -3 -10   81.89    5.70
  -6  -3  10   90.59    6.40
  -6   3  10   83.49    6.20
  -6   3  10   93.29    6.70
  -5  -3  10    8.80    2.60
   5  -3 -10   11.00    2.70
  -5   3  10   11.50    2.50
  -5   3  10   11.30    3.10
  -5   3  10   11.30    2.90
  -4  -3  10   92.09    5.90
   4  -3 -10   89.19    5.90
   4  -3 -10  107.79    6.60
  -4   3  10   98.69    6.60
  -4   3  10   99.29    6.40
  -4   3  10   92.39    6.10
   3  -3 -10  401.66   15.70
   3  -3 -10  397.96   16.30
  -3   3  10  359.56   16.40
   3   3 -10  393.06   15.40
  -3   3  10  407.76   16.20
  -3   3  10  381.26   16.30
   2  -3 -10   23.70    3.10
   2  -3 -10   24.90    3.40
  -2   3  10   23.40    3.60
  -2   3  10   24.30    3.90
   2   3 -10   23.90    3.20
   1  -3 -10   17.30    3.20
   1  -3 -10   16.60    2.60
  -1   3  10   18.70    3.60
  -1   3  10   19.30    3.60
   1   3 -10   21.20    3.20
   0  -3 -10   19.40    2.70
   0  -3 -10   19.40    3.00
   0   3  10   17.70    3.50
   0   3 -10   15.50    3.10
  -1  -3 -10   69.99    5.30
   1   3  10   67.39    5.70
  -1   3 -10   76.69    5.40
  -2  -3 -10   16.90    3.20
  -2  -3 -10   10.20    2.70
   2   3  10   14.40    3.30
  -2   3 -10   18.70    3.20
  -3  -3 -10   23.10    3.80
  -3  -3 -10   19.20    3.50
  -3   3 -10   24.70    4.10
   3   3  10   32.80    4.70
  -4  -3 -10   32.30    4.50
  -4  -3 -10   23.40    4.00
  -4   3 -10   29.90    4.50
   4   3  10   24.70    4.30
  -5  -3 -10   81.39    6.70
  -5  -3 -10   86.59    6.60
  -5   3 -10   79.29    6.40
   5   3  10   89.09    7.20
  -6  -3 -10    6.70    3.30
  -6  -3 -10   14.30    3.60
  -6   3 -10    8.40    3.40
   6   3  10    8.30    3.90
  -9  -4  10   27.00    4.60
   9  -4 -10   34.60    4.90
  -9   4  10   37.40    5.90
  -9   4  10   24.60    4.80
  -8  -4  10  152.48    9.50
   8  -4 -10  159.78    8.90
  -8   4  10  146.69   10.00
  -8   4  10  141.89    9.10
  -7  -4  10    3.40    2.00
   7  -4 -10    4.10    2.40
  -7   4  10    4.50    2.60
  -7   4  10    3.40    2.80
  -6  -4  10    0.20    1.90
   6  -4 -10   -0.50    1.20
  -6   4  10    2.10    2.00
  -6   4  10    1.10    1.90
  -5  -4  10  118.39    6.80
   5  -4 -10   90.79    6.10
  -5   4  10   86.59    5.90
  -5   4  10   91.19    6.70
  -5   4  10   91.39    6.70
  -4  -4  10   63.09    6.20
   4  -4 -10   60.19    4.70
   4  -4 -10   65.69    5.30
  -4   4  10   56.29    4.70
  -4   4  10   54.99    5.50
  -4   4  10   51.59    5.90
   3  -4 -10   47.40    4.50
   3  -4 -10   44.00    4.90
  -3   4  10   45.90    5.20
  -3   4  10   39.20    4.50
   2  -4 -10    1.00    2.10
   2  -4 -10    1.40    1.60
  -2   4  10   -0.70    2.00
   2   4 -10    2.30    1.60
  -2   4  10    2.90    2.30
   1  -4 -10    4.30    1.70
   1  -4 -10    3.70    1.80
  -1   4  10    7.60    2.40
   1   4 -10    6.70    1.90
  -1   4  10   14.50    3.00
   0  -4 -10   12.30    2.90
   0  -4 -10    8.30    2.10
   0   4  10   10.00    3.30
   0   4 -10   15.10    3.00
  -1  -4 -10   28.90    3.40
  -1  -4 -10   25.10    3.80
  -1   4 -10   29.20    3.80
   1   4  10   28.40    4.60
  -2  -4 -10    1.70    1.70
   2   4  10    3.60    3.00
  -2   4 -10    2.50    2.20
  -3  -4 -10    1.90    2.40
  -3  -4 -10    4.70    2.20
   3   4  10    5.70    3.20
  -3   4 -10    0.30    2.20
  -4  -4 -10   28.90    4.50
  -4  -4 -10   27.40    4.60
   4   4  10   35.30    5.50
  -4   4 -10   38.50    5.10
  -5  -4 -10    0.90    2.60
  -5  -4 -10    3.10    2.70
   5   4  10    2.40    3.30
  -5   4 -10   -1.50    1.70
  -9   5  10   -1.60    3.00
   8  -5 -10    6.00    2.30
  -8  -5  10    0.60    2.70
  -8   5  10   -0.60    1.90
  -8   5  10    3.90    3.10
  -7  -5  10   58.99    6.20
   7  -5 -10   72.09    6.50
  -7   5  10   61.19    6.70
  -7   5  10   60.69    6.80
  -6  -5  10   97.19    6.70
   6  -5 -10  120.29    7.00
  -6   5  10   96.99    7.00
  -6   5  10  114.39    7.80
  -6   5  10  107.89   10.40
  -5  -5  10   40.00    4.50
   5  -5 -10   42.60    4.80
   5  -5 -10   35.20    4.30
  -5   5  10   38.20    5.10
  -5   5  10   41.40    5.10
  -5   5  10   34.80    4.60
   4  -5 -10   10.60    2.70
   4  -5 -10   15.20    3.30
  -4   5  10   17.10    3.80
  -4   5  10    9.40    2.60
   3  -5 -10  153.38    8.50
   3  -5 -10  161.28    8.20
  -3   5  10  149.79    9.10
  -3   5  10  145.09    8.70
   2  -5 -10  106.89    6.70
   2  -5 -10  101.79    6.20
   2   5 -10   95.79    6.00
  -2   5  10  106.89    7.10
  -2   5  10  106.09    7.30
   1  -5 -10    3.20    2.20
   1  -5 -10    6.70    2.10
   1   5 -10    2.50    1.50
  -1   5  10    8.10    3.10
   0  -5 -10    6.80    2.10
   0  -5 -10    9.70    2.90
   0   5  10    3.30    2.30
   0   5 -10   15.10    2.90
  -1  -5 -10   71.59    5.80
  -1  -5 -10   75.29    5.20
  -1   5 -10   82.59    6.00
   1   5  10   82.99    6.40
  -2  -5 -10    5.60    2.20
  -2   5 -10    7.70    2.50
   2   5  10    9.00    2.80
  -3  -5 -10    3.90    2.50
   3   5  10    3.90    2.40
  -3   5 -10    1.60    1.90
  -4  -5 -10   19.80    4.00
  -4  -5 -10   18.60    3.60
  -4   5 -10   18.90    3.70
   4   5  10    8.40    3.00
  -5  -5 -10   40.90    5.30
  -5  -5 -10   53.39    6.20
  -5   5 -10   42.40    5.50
   5   5  10   44.80    6.20
   8  -6 -10  168.78    9.40
  -8  -6  10  163.28   10.10
  -8   6  10  155.48   10.20
  -8   6  10  149.09    9.50
  -7  -6  10    5.40    2.90
   7  -6 -10   11.60    3.20
  -7   6  10   10.20    3.00
  -7   6  10   20.30    4.60
   6  -6 -10    5.30    2.20
  -6  -6  10    4.40    2.40
  -6   6  10    8.70    2.90
  -6   6  10    7.70    2.90
  -6   6  10    5.10    2.50
   5  -6 -10   36.30    4.60
   5  -6 -10   55.29    5.30
  -5   6  10   50.39    5.90
  -5   6  10   48.50    5.40
   4  -6 -10   -0.90    1.90
   4  -6 -10    0.40    1.40
  -4   6  10    5.20    3.00
  -4   6  10    3.20    2.40
   3  -6 -10   64.19    5.30
   3  -6 -10   69.29    5.20
  -3   6  10   70.49    5.80
  -3   6  10   62.49    6.20
   2  -6 -10    1.00    1.30
   2  -6 -10   -0.30    1.30
  -2   6  10    2.10    2.00
  -2   6  10   -3.30    1.90
   1  -6 -10    6.50    2.60
   1  -6 -10    5.10    2.30
  -1   6  10    4.20    2.30
   1   6 -10    0.70    1.30
   0  -6 -10    6.70    2.30
   0  -6 -10    9.60    2.60
   0   6 -10    6.90    2.10
   0   6  10    9.30    3.40
  -1  -6 -10    8.70    2.40
  -1  -6 -10    4.70    2.10
  -1   6 -10    6.80    2.30
   1   6  10    6.70    3.20
  -2  -6 -10   -1.20    1.50
  -2  -6 -10    1.60    1.90
  -2   6 -10    1.50    2.30
   2   6  10   -3.10    2.60
  -3  -6 -10    0.10    1.80
   3   6  10   -0.50    2.80
  -3   6 -10   -0.80    1.50
  -4  -6 -10   -0.70    2.30
  -4  -6 -10   -1.90    1.60
   4   6  10    0.30    3.10
  -4   6 -10    0.70    2.10
  -7  -7  10    4.60    2.70
   7  -7 -10    3.80    2.60
  -7   7  10    3.80    3.30
  -7   7  10   -0.30    2.70
   6  -7 -10   22.80    3.70
   6  -7 -10   28.60    4.50
  -6   7  10   25.70    5.00
  -6   7  10   16.00    3.20
   5  -7 -10   -1.20    1.50
   5  -7 -10   -4.50    1.50
  -5   7  10    0.70    2.50
  -5   7  10   -2.60    2.40
   4  -7 -10   24.60    4.30
   4  -7 -10   26.10    3.70
  -4   7  10   25.20    4.70
  -4   7  10   26.30    4.40
   3  -7 -10   31.50    4.20
   3  -7 -10   26.50    3.60
  -3   7  10   27.60    4.40
  -3   7  10   28.70    4.50
   2  -7 -10   18.00    3.30
   2  -7 -10   13.90    3.30
  -2   7  10   11.60    3.10
  -2   7  10   11.20    3.50
   1  -7 -10   -1.00    2.00
   1  -7 -10    1.60    1.90
  -1   7  10    1.10    2.60
   1   7 -10    1.20    1.80
   0  -7 -10   14.40    2.80
   0  -7 -10   11.40    3.40
   0   7 -10   10.00    2.80
   0   7  10    3.10    3.00
  -1  -7 -10   -1.00    2.20
  -1  -7 -10   -0.40    2.00
   1   7  10    2.80    3.00
  -1   7 -10    1.40    2.30
  -2  -7 -10   22.70    3.60
  -2  -7 -10   21.40    4.10
  -2   7 -10   22.60    3.70
   2   7  10   15.10    4.20
  -3  -7 -10   18.60    4.00
  -3   7 -10   16.90    3.90
   3   7  10   29.10    5.10
  -4  -7 -10  194.68   10.90
  -4   7 -10  179.08   10.40
   7  -8 -10   11.90    3.10
   7  -8 -10    8.90    3.20
  -7   8  10   13.40    3.80
   6  -8 -10   31.30    4.90
   6  -8 -10   38.00    4.90
  -6   8  10   40.00    5.90
  -6   8  10   33.50    4.80
   5  -8 -10   40.60    5.00
   5  -8 -10   36.10    5.30
  -5   8  10   39.30    5.30
  -5   8  10   37.90    5.80
   4  -8 -10    0.80    1.60
   4  -8 -10    0.90    2.60
  -4   8  10   -3.20    2.30
  -4   8  10    4.90    3.30
   3  -8 -10  208.58   11.10
   3  -8 -10  222.08   10.60
  -3   8  10  207.98   11.30
  -3   8  10  212.88   11.80
   2  -8 -10  170.88   10.00
   2  -8 -10  177.18    9.20
  -2   8  10  179.98   10.70
  -2   8  10  169.98   10.40
   1  -8 -10   29.60    4.40
   1  -8 -10   18.70    3.50
  -1   8  10   27.00    4.50
   1   8 -10   24.70    3.70
   0  -8 -10   -2.50    1.40
   0  -8 -10    0.20    2.00
   0   8 -10    3.00    2.20
   0   8  10    1.40    3.00
  -1  -8 -10   32.10    4.60
  -1  -8 -10   36.70    4.60
   1   8  10   28.60    5.40
  -1   8 -10   32.20    4.40
  -2  -8 -10  140.89    8.60
  -2  -8 -10  166.58    9.90
   2   8  10  168.18   10.60
  -2   8 -10  143.69    8.90
  -3  -8 -10    8.80    3.60
   3   8  10   10.00    4.00
  -3   8 -10   14.00    3.70
   6  -9 -10   -0.30    2.40
  -6   9  10   -0.30    2.10
   5  -9 -10    1.30    2.50
   5  -9 -10    2.90    1.90
  -5   9  10   -0.30    2.00
  -5   9  10    0.10    2.80
   4  -9 -10   20.90    4.30
   4  -9 -10   13.50    3.40
  -4   9  10   20.40    4.10
  -4   9  10   23.90    4.20
   3  -9 -10   16.10    3.40
   3  -9 -10   25.90    4.20
  -3   9  10   26.70    4.70
  -3   9  10   23.10    4.60
   2  -9 -10   27.20    4.70
   2  -9 -10   34.90    4.60
  -2   9  10   27.80    5.10
   1  -9 -10   31.20    4.20
   1  -9 -10   27.20    4.30
  -1   9  10   20.30    4.20
   0  -9 -10   40.70    5.60
   0  -9 -10   38.40    4.90
   0   9 -10   35.60    4.60
   0   9  10   42.30    5.90
  -1  -9 -10   34.90    5.30
  -1  -9 -10   32.80    4.60
  -1   9 -10   31.80    4.50
   1   9  10   23.60    5.00
  -2  -9 -10   29.30    4.60
  -2  -9 -10   29.70    4.40
  -2   9 -10   25.60    4.50
   2   9  10   19.40    4.90
   4 -10 -10    6.80    2.70
   4 -10 -10    6.10    2.80
  -4  10  10    7.70    3.50
  -4  10  10    0.10    2.00
   3 -10 -10  175.38    9.80
   3 -10 -10  169.38   10.20
  -3  10  10  170.68   10.80
  -3  10  10  171.38   11.10
   2 -10 -10   -0.70    2.30
   2 -10 -10    1.40    2.50
  -2  10  10    3.10    2.40
   1 -10 -10   73.79    7.00
   1 -10 -10   85.59    6.70
  -1  10  10   77.69    8.00
   0 -10 -10   24.90    4.40
   0 -10 -10   32.70    5.30
   0  10  10   34.30    5.30
  -9   0  11    1.70    2.10
  -9   0  11    0.60    2.90
  -8   0  11    1.50    2.70
  -8   0  11    2.60    2.10
  -7   0  11    2.60    2.50
  -7   0  11    1.30    2.30
  -6   0  11    2.90    2.40
  -6   0  11   -1.80    1.90
  -5   0  11    2.80    2.10
  -5   0  11   -0.90    2.00
   5   0 -11    0.90    1.80
  -4   0  11   -1.40    1.70
   4   0 -11   -1.40    1.40
   4   0 -11    1.90    1.60
  -4   0  11    0.40    1.80
   3   0 -11    1.70    1.70
   3   0 -11    1.00    1.40
   3   0 -11    0.50    1.40
  -3   0  11    0.60    2.00
  -3   0  11   -2.90    1.40
  -3   0  11    1.50    1.80
  -2   0  11    0.70    2.00
   2   0 -11   -2.80    1.20
   2   0 -11    0.90    1.80
  -2   0  11   -0.60    1.60
   1   0 -11    0.40    1.50
   1   0 -11   -0.30    1.70
  -1   0  11    1.10    2.30
   0   0  11   -5.00    1.70
   0   0 -11   -2.30    1.30
   0   0 -11   -0.90    1.80
  -1   0 -11    1.50    2.10
   1   0  11   -1.00    2.30
  -2   0 -11    0.20    1.50
   2   0  11    2.40    2.20
   3   0  11   -2.30    2.60
  -3   0 -11    2.70    2.50
  -4   0 -11    1.30    2.00
   4   0  11    1.30    2.40
  -5   0 -11   -4.70    1.90
  -9  -1  11   54.29    6.30
  -9  -1  11   52.09    6.30
  -9   1  11   45.40    6.20
  -9   1  11   49.90    6.70
  -8  -1  11   -1.90    2.50
  -8  -1  11    4.10    2.70
  -8   1  11    2.70    2.40
  -8   1  11    8.40    3.50
  -7  -1  11    1.80    1.80
  -7  -1  11   -2.10    1.90
   7  -1 -11    2.90    2.30
  -7   1  11    1.40    2.50
  -7   1  11    0.60    2.20
  -6  -1  11    1.90    1.80
   6  -1 -11   -0.40    1.90
  -6  -1  11    2.40    2.20
  -6   1  11    4.40    2.40
  -6   1  11    5.80    2.90
  -5  -1  11    4.50    2.30
  -5  -1  11    3.90    2.20
   5  -1 -11    2.70    1.60
  -5   1  11    2.80    2.40
  -5   1  11    1.10    2.10
  -4  -1  11   16.80    3.00
   4  -1 -11   16.90    2.90
   4  -1 -11   18.60    3.00
  -4   1  11   16.80    3.20
  -4   1  11   14.90    3.00
  -4   1  11   16.00    3.20
   4   1 -11   18.40    2.90
   4   1 -11   17.20    2.90
   3  -1 -11   33.90    3.90
   3  -1 -11   28.60    3.40
  -3  -1  11   25.10    3.60
  -3   1  11   29.30    4.00
   3   1 -11   24.00    3.40
  -3   1  11   26.70    3.90
  -3   1  11   27.50    3.50
   3   1 -11   25.00    3.70
  -2  -1  11   91.89    6.10
   2  -1 -11   93.29    6.00
   2  -1 -11   90.19    6.10
   2  -1 -11   93.29    5.40
  -2   1  11   95.19    6.60
  -2   1  11   90.39    6.30
   2   1 -11   88.29    5.80
  -1  -1  11   38.20    4.70
   1  -1 -11   30.00    3.80
   1  -1 -11   35.20    4.30
   1   1 -11   39.00    4.50
  -1   1  11   41.10    4.90
   0  -1 -11   -0.80    1.50
   0  -1 -11    1.30    1.50
   0  -1  11   -0.60    2.20
   0   1 -11    2.60    2.10
   0   1  11   -0.20    1.80
   1  -1  11    4.60    2.40
  -1  -1 -11    4.20    2.40
  -1  -1 -11    2.20    1.80
   1   1  11   -1.20    2.40
  -1   1 -11    2.70    1.80
   2  -1  11   42.50    5.40
  -2  -1 -11   30.90    4.40
  -2  -1 -11   31.20    4.00
   2   1  11   34.70    5.00
  -2   1 -11   40.00    4.80
  -3  -1 -11  106.09    7.00
  -3  -1 -11  112.09    7.90
   3   1  11  123.39    8.80
  -3   1 -11  125.19    8.10
  -4  -1 -11    2.60    2.70
   4   1  11    7.80    3.80
  -4   1 -11    5.00    2.50
  -5  -1 -11    2.20    2.20
  -5   1 -11   11.00    3.40
  -9   2  11   45.20    6.20
  -8  -2  11   94.59    7.30
   8  -2 -11   99.99    7.30
  -8   2  11  109.29    8.40
  -8   2  11  115.89    8.30
   7  -2 -11    0.80    2.20
  -7  -2  11    0.20    2.40
  -7   2  11    0.00    2.40
  -7   2  11    1.40    2.70
  -6  -2  11   31.70    4.50
   6  -2 -11   30.80    4.20
  -6   2  11   31.80    5.00
  -6   2  11   33.70    4.80
  -5  -2  11   24.90    3.80
   5  -2 -11   23.80    3.50
  -5   2  11   26.70    3.90
  -5   2  11   24.10    4.20
  -4  -2  11  138.09    8.70
   4  -2 -11  131.59    7.70
   4  -2 -11  126.49    7.10
  -4   2  11  142.09    8.50
  -4   2  11  119.89    7.50
  -4   2  11  145.39    7.80
   3  -2 -11   25.70    3.40
   3  -2 -11   29.30    3.90
  -3   2  11   34.90    4.60
   3   2 -11   20.80    3.10
  -3   2  11   32.80    4.10
  -3   2  11   23.10    3.80
   2  -2 -11    6.10    2.20
   2  -2 -11    4.70    1.80
  -2  -2  11    2.00    1.50
  -2   2  11    3.80    2.60
   2   2 -11    6.30    2.00
  -2   2  11    4.50    2.40
  -1  -2  11    3.20    2.40
   1  -2 -11    3.60    1.70
   1   2 -11    7.50    2.40
  -1   2  11    6.70    2.90
   0  -2 -11   26.20    4.00
   0  -2 -11   24.80    3.60
   0  -2  11   28.40    4.40
   0   2 -11   30.50    4.10
   0   2  11   30.90    4.50
  -1  -2 -11    3.60    2.20
  -1  -2 -11    4.70    2.50
  -1   2 -11    6.60    2.20
   1   2  11    2.40    2.80
  -2  -2 -11    0.20    1.60
  -2  -2 -11   -0.70    1.80
   2   2  11    1.40    2.20
  -2   2 -11    1.80    2.20
  -3  -2 -11   31.30    4.60
  -3  -2 -11   27.00    4.10
  -3   2 -11   32.60    4.80
   3   2  11   25.10    4.30
  -4  -2 -11   16.70    3.80
  -4  -2 -11   18.30    4.20
  -4   2 -11   19.10    3.90
   4   2  11   24.20    5.00
  -5  -2 -11    8.10    3.40
  -5  -2 -11   11.10    3.60
  -5   2 -11   10.90    3.70
   5   2  11   15.90    4.60
   8  -3 -11    9.40    3.10
  -8  -3  11    8.00    3.30
  -8   3  11    8.10    3.60
  -8   3  11   11.00    3.80
   7  -3 -11   35.00    4.40
  -7  -3  11   29.80    4.60
  -7   3  11   27.70    4.90
  -7   3  11   20.60    4.20
   6  -3 -11    5.60    2.50
  -6  -3  11    1.90    2.30
  -6   3  11    1.50    2.60
  -6   3  11    4.10    2.80
   5  -3 -11   16.50    2.90
  -5  -3  11   18.70    3.40
   5  -3 -11   19.00    3.50
  -5   3  11   20.90    3.50
  -5   3  11   12.90    3.60
   4  -3 -11   -0.90    1.30
   4  -3 -11    5.00    2.10
  -4   3  11   -0.80    1.80
  -4   3  11    1.70    1.90
  -4   3  11    1.90    1.60
   3  -3 -11   13.10    3.00
   3  -3 -11   13.40    2.70
  -3   3  11   10.30    3.00
  -3   3  11   14.10    3.40
   2  -3 -11    4.60    2.20
   2  -3 -11    1.00    1.50
  -2   3  11    4.70    2.00
   2   3 -11    4.50    1.70
  -2   3  11   -1.20    2.00
   1  -3 -11   20.00    2.90
   1  -3 -11    9.60    2.40
   1   3 -11   22.30    3.40
  -1   3  11   19.10    3.90
   0  -3 -11   16.60    3.30
   0   3  11   12.10    3.10
   0   3 -11   14.50    2.80
  -1  -3 -11    8.10    2.40
  -1  -3 -11    9.40    3.00
  -1   3 -11    9.40    2.90
   1   3  11    3.10    3.00
  -2  -3 -11   24.50    4.10
  -2  -3 -11   21.60    3.80
  -2   3 -11   23.90    4.10
   2   3  11   22.80    4.80
  -3  -3 -11   27.60    4.30
  -3  -3 -11   33.20    4.70
  -3   3 -11   31.10    4.80
   3   3  11   22.00    4.30
  -4  -3 -11   57.79    6.30
  -4  -3 -11   40.80    5.30
  -4   3 -11   49.40    5.80
   4   3  11   39.80    5.60
   8  -4 -11    0.20    1.80
  -8  -4  11    3.30    2.30
  -8   4  11   -1.60    2.70
  -8   4  11    7.20    3.60
   7  -4 -11   31.40    4.40
  -7  -4  11   26.80    4.50
  -7   4  11   32.00    4.70
  -7   4  11   32.50    5.40
  -6  -4  11    3.80    2.40
   6  -4 -11    2.90    2.30
  -6   4  11    6.40    2.60
  -6   4  11    4.30    2.80
   5  -4 -11    1.20    2.00
   5  -4 -11    1.40    1.40
  -5   4  11    0.30    2.00
  -5   4  11   -1.80    2.30
  -5   4  11    0.30    1.70
   4  -4 -11    1.60    1.80
   4  -4 -11    0.90    2.00
  -4   4  11    2.10    2.50
  -4   4  11   -2.00    1.90
  -4   4  11   -1.30    2.10
   3  -4 -11   30.80    3.70
   3  -4 -11   33.80    4.40
  -3   4  11   32.60    4.70
  -3   4  11   35.50    4.90
   2  -4 -11    1.80    1.70
   2  -4 -11    1.10    1.40
   2   4 -11    3.30    1.90
  -2   4  11   -0.60    2.30
  -2   4  11    0.30    2.30
   1  -4 -11    5.90    2.00
   1  -4 -11    6.60    2.50
   1   4 -11   11.90    2.80
  -1   4  11    6.40    2.40
   0  -4 -11   51.49    5.50
   0   4 -11   50.09    5.40
   0   4  11   60.09    6.50
  -1  -4 -11   35.90    4.60
   1   4  11   32.90    4.80
  -1   4 -11   42.00    4.80
  -2  -4 -11    6.00    2.80
  -2  -4 -11   11.60    2.90
  -2   4 -11   12.30    2.90
   2   4  11    8.40    3.10
  -3  -4 -11  129.79    8.70
  -3  -4 -11  123.39    7.90
  -3   4 -11  130.59    8.30
   3   4  11  123.79    9.20
  -4  -4 -11   -1.70    2.30
  -4  -4 -11    5.90    3.10
  -4   4 -11    0.80    2.00
   4   4  11    1.80    3.30
  -8   5  11   61.89    7.40
   7  -5 -11   -0.20    1.60
  -7  -5  11    2.20    2.40
  -7   5  11    4.50    2.60
  -7   5  11   -2.30    2.90
  -6  -5  11    4.20    2.90
   6  -5 -11    0.70    1.60
   6  -5 -11    3.00    2.00
  -6   5  11    1.80    2.40
  -6   5  11   -0.50    1.80
   5  -5 -11   16.00    3.20
   5  -5 -11   17.50    3.30
  -5   5  11   21.30    4.10
  -5   5  11   16.50    3.40
  -5   5  11   14.50    3.70
   4  -5 -11  147.09    8.10
   4  -5 -11  139.69    8.50
  -4   5  11  126.79    8.90
  -4   5  11  145.99    8.80
   3  -5 -11    2.90    1.90
   3  -5 -11    1.60    1.90
  -3   5  11   -2.80    1.40
  -3   5  11    1.90    2.50
   2  -5 -11   73.09    5.20
   2  -5 -11   69.69    5.80
  -2   5  11   77.69    7.30
  -2   5  11   52.79    6.00
   1  -5 -11   54.49    5.10
   1  -5 -11   62.99    6.10
  -1   5  11   55.79    6.30
   1   5 -11   60.79    4.80
   0  -5 -11    5.40    2.70
   0  -5 -11    8.80    2.40
   0   5 -11    7.30    2.50
   0   5  11    6.60    2.80
  -1  -5 -11   16.40    3.60
  -1   5 -11   18.10    3.70
   1   5  11   18.20    4.30
  -2  -5 -11   11.70    3.30
   2   5  11   21.20    4.70
  -2   5 -11   15.70    3.30
  -3  -5 -11   21.20    3.80
  -3  -5 -11   22.80    4.40
   3   5  11   13.30    4.50
  -3   5 -11   23.40    4.00
  -4  -5 -11   53.89    6.50
  -4  -5 -11   56.39    6.40
  -4   5 -11   62.39    6.60
   4   5  11   60.39    7.40
   7  -6 -11   23.30    4.10
  -7  -6  11   10.10    3.30
  -7   6  11   21.40    4.20
  -7   6  11   27.10    5.30
   6  -6 -11    1.40    1.70
   6  -6 -11    3.60    2.10
  -6   6  11   -1.30    2.00
  -6   6  11    2.60    2.20
   5  -6 -11   18.30    3.60
   5  -6 -11    8.00    2.50
  -5   6  11    8.50    3.20
  -5   6  11   17.30    3.70
   4  -6 -11   49.50    5.50
   4  -6 -11   44.80    5.00
  -4   6  11   48.00    5.80
  -4   6  11   53.49    6.40
   3  -6 -11   67.89    6.70
   3  -6 -11   75.39    5.70
  -3   6  11   85.69    6.90
  -3   6  11   69.29    7.20
   2  -6 -11    0.80    1.80
   2  -6 -11    2.40    2.40
  -2   6  11   -2.70    2.50
  -2   6  11    1.60    2.80
   1  -6 -11   11.30    2.70
   1  -6 -11    9.30    2.70
   1   6 -11    6.70    2.20
  -1   6  11    9.90    3.10
   0  -6 -11    5.50    2.30
   0  -6 -11    5.30    2.40
   0   6 -11    6.40    2.30
   0   6  11    5.80    3.40
  -1  -6 -11   35.20    4.70
  -1   6 -11   43.60    5.00
   1   6  11   34.80    5.60
  -2  -6 -11    3.10    2.20
  -2   6 -11    3.50    2.60
   2   6  11    2.40    2.50
  -3  -6 -11   20.70    4.20
  -3  -6 -11   17.00    3.70
   3   6  11   12.30    3.80
  -3   6 -11   17.00    3.60
   6  -7 -11    7.20    2.70
   6  -7 -11    9.80    3.20
  -6   7  11   17.40    3.90
  -6   7  11   10.30    3.40
   5  -7 -11    0.90    1.90
   5  -7 -11   -0.30    2.00
  -5   7  11    2.50    2.50
  -5   7  11    0.50    2.20
   4  -7 -11   44.20    4.80
   4  -7 -11   40.30    5.20
  -4   7  11   28.70    4.90
  -4   7  11   34.50    5.20
   3  -7 -11   66.29    6.70
   3  -7 -11   71.59    5.40
  -3   7  11   64.69    6.90
  -3   7  11   77.79    7.90
   2  -7 -11  166.38    9.80
   2  -7 -11  168.98    9.30
  -2   7  11  185.38   10.70
  -2   7  11  190.58   11.00
   1  -7 -11   50.19    5.10
   1  -7 -11   48.00    5.80
  -1   7  11   53.69    6.40
   1   7 -11   49.60    5.20
   0  -7 -11    6.30    3.10
   0  -7 -11    7.80    2.80
   0   7 -11   11.60    3.20
   0   7  11    1.90    3.10
  -1  -7 -11   61.79    6.50
  -1  -7 -11   61.19    4.90
  -1   7 -11   59.09    6.10
   1   7  11   48.90    6.30
  -2  -7 -11   94.69    7.20
  -2   7 -11   91.79    6.80
   5  -8 -11   16.90    3.60
   5  -8 -11   13.60    3.10
  -5   8  11   16.70    4.20
  -5   8  11   20.30    4.30
   4  -8 -11   11.00    3.10
   4  -8 -11   15.80    3.40
  -4   8  11   18.40    4.30
  -4   8  11   17.70    4.10
   3  -8 -11   20.60    3.80
   3  -8 -11   22.80    4.30
  -3   8  11   20.50    4.70
  -3   8  11   23.00    5.10
   2  -8 -11    1.20    2.60
   2  -8 -11    3.50    2.00
  -2   8  11    5.00    3.20
   1  -8 -11    1.50    2.90
   1  -8 -11    0.20    2.20
  -1   8  11    2.90    2.60
   0  -8 -11    0.90    2.10
   0  -8 -11   -2.70    1.20
   0   8 -11    1.00    2.20
   0   8  11    3.60    3.40
  -1  -8 -11   20.10    4.30
  -1  -8 -11   21.60    3.80
  -1   8 -11   25.30    4.00
   1   8  11   17.20    4.80
   3  -9 -11    5.70    3.00
   3  -9 -11    7.70    3.30
  -3   9  11    8.50    3.90
  -3   9  11    5.20    3.60
   2  -9 -11   41.70    5.30
   2  -9 -11   45.60    6.00
  -2   9  11   55.39    6.70
   1  -9 -11   15.40    3.60
   1  -9 -11   19.50    4.00
  -1   9  11   12.90    4.20
   8   0 -12  317.27   14.90
  -8   0  12  328.07   15.70
  -7   0  12    6.10    3.10
  -7   0  12    8.30    3.40
   7   0 -12    2.10    2.30
  -6   0  12    2.30    2.40
  -6   0  12    1.50    2.40
   6   0 -12    2.20    2.10
  -5   0  12  172.38    9.80
   5   0 -12  171.28    8.90
   5   0 -12  167.08    9.00
  -5   0  12  160.18    9.20
   4   0 -12  157.98    8.70
   4   0 -12  171.78    8.50
  -4   0  12  155.38   11.70
   3   0 -12    3.50    1.90
  -3   0  12    4.70    2.30
   3   0 -12    3.40    2.10
   2   0 -12   53.09    5.40
  -2   0  12   54.49    5.90
   1   0 -12   39.00    4.80
  -1   0  12   57.09    6.10
   0   0  12    2.70    2.70
   0   0 -12    5.60    2.60
   1   0  12   56.49    6.60
  -1   0 -12   56.19    6.20
   2   0  12   27.50    4.90
  -2   0 -12   41.90    5.30
   3   0  12   22.40    5.20
  -3   0 -12   32.50    5.00
  -8   1  12   10.30    3.70
  -7  -1  12   11.20    3.50
   7  -1 -12   14.10    3.30
  -7   1  12    5.50    3.20
  -7   1  12    6.80    3.40
  -6  -1  12    2.60    2.30
   6  -1 -12    0.70    2.10
  -6   1  12    2.40    2.50
  -6   1  12   -4.50    1.90
   6   1 -12    3.30    2.20
  -5  -1  12   33.00    4.50
   5  -1 -12   32.90    4.10
   5  -1 -12   35.60    4.50
  -5   1  12   34.50    4.90
  -5   1  12   31.30    4.50
   5   1 -12   38.20    4.40
   4  -1 -12    0.20    1.60
   4  -1 -12    5.40    2.10
  -4   1  12    1.20    2.40
  -4   1  12   -2.30    1.70
   3  -1 -12    3.60    2.10
  -3  -1  12    5.80    3.30
   3  -1 -12    6.30    2.40
  -3   1  12    4.80    2.70
   3   1 -12    4.80    2.20
  -3   1  12    6.60    2.70
   2  -1 -12   35.80    4.50
  -2  -1  12   31.10    4.50
   2  -1 -12   30.50    4.10
  -2   1  12   33.60    4.90
  -2   1  12   38.60    4.80
   2   1 -12   29.60    4.20
  -1  -1  12   70.79    5.80
   1  -1 -12   73.19    5.80
   1  -1 -12   55.39    5.50
  -1   1  12   69.59    7.00
   1   1 -12   69.19    5.40
   0  -1  12   -0.50    1.80
   0  -1 -12    0.60    1.90
   0  -1 -12   -1.50    1.90
   0   1 -12   -0.80    2.00
   0   1  12    1.20    2.70
  -1  -1 -12    1.50    2.50
   1  -1  12   -2.80    1.50
   1   1  12   -0.40    2.70
  -1   1 -12    4.50    2.10
   2  -1  12  123.59    8.70
  -2  -1 -12  126.29    8.40
   2   1  12  142.59    9.30
  -2   1 -12  134.59    8.40
  -3  -1 -12  101.19    8.00
  -3   1 -12  123.39    8.30
   3   1  12  108.59    8.80
   7  -2 -12   -0.60    1.40
  -7  -2  12    5.90    3.00
  -7   2  12   -1.80    2.30
  -7   2  12    0.70    2.30
   6  -2 -12   -0.80    2.00
  -6  -2  12   -0.70    2.10
  -6   2  12    0.90    2.80
  -6   2  12   -0.50    2.40
   5  -2 -12    7.00    2.20
   5  -2 -12   10.80    2.80
  -5   2  12    9.30    3.20
  -5   2  12    8.50    2.90
   4  -2 -12   38.10    4.30
   4  -2 -12   39.60    4.80
  -4   2  12   30.30    4.20
  -4   2  12   30.40    4.40
  -4   2  12   31.50    4.70
   3  -2 -12   57.29    5.60
   3  -2 -12   42.60    4.40
  -3   2  12   49.80    5.60
  -3   2  12   48.70    5.60
   2  -2 -12   16.00    3.30
  -2  -2  12   20.40    3.50
   2  -2 -12   18.20    3.40
  -2   2  12   10.30    3.40
   2   2 -12   21.10    3.20
  -2   2  12    8.70    3.00
  -1  -2  12   27.90    4.40
   1  -2 -12   16.60    3.30
   1  -2 -12   31.60    4.50
   1   2 -12   30.20    4.30
  -1   2  12   27.00    4.70
   0  -2 -12    3.20    2.20
   0  -2 -12    4.00    2.40
   0   2  12   -3.40    2.50
   0   2 -12    3.50    1.90
  -1  -2 -12    9.40    2.90
  -1  -2 -12    7.90    2.70
  -1   2 -12    9.70    2.70
   1   2  12    8.50    3.10
  -2  -2 -12    6.90    3.20
  -2  -2 -12    6.80    2.70
   2   2  12    7.00    3.80
  -2   2 -12    6.90    2.60
  -3  -2 -12   42.50    5.50
  -3  -2 -12   42.90    6.20
   3   2  12   35.90    5.50
  -3   2 -12   46.10    5.80
   7  -3 -12   -2.00    2.10
  -7  -3  12    3.60    2.70
  -7   3  12   -3.90    2.40
  -7   3  12   -0.40    2.70
   6  -3 -12   -0.10    1.60
   6  -3 -12    2.80    2.30
  -6   3  12    0.60    2.90
  -6   3  12    2.30    2.30
   5  -3 -12    5.20    2.50
   5  -3 -12   11.90    2.90
  -5   3  12    9.90    3.50
  -5   3  12   10.70    3.10
   4  -3 -12    2.10    1.70
   4  -3 -12    1.00    1.90
  -4   3  12   -1.00    2.20
  -4   3  12    2.80    2.10
  -4   3  12   -1.30    2.00
   3  -3 -12    1.50    2.10
   3  -3 -12    4.40    2.10
  -3   3  12    8.50    3.10
  -3   3  12    1.90    2.50
   2  -3 -12   27.70    4.20
   2  -3 -12   34.00    3.90
  -2   3  12   32.70    4.90
   2   3 -12   35.50    4.30
  -2   3  12   43.00    5.50
   1  -3 -12   83.09    6.20
  -1   3  12   69.39    7.20
   1   3 -12   70.89    5.50
   0  -3 -12    2.10    2.40
   0  -3 -12    3.70    2.50
   0   3  12    0.30    2.20
   0   3 -12    5.10    2.60
  -1  -3 -12   -0.30    1.60
  -1  -3 -12    0.70    1.60
   1   3  12    1.30    3.10
  -1   3 -12    1.40    2.30
  -2  -3 -12   24.90    4.60
  -2  -3 -12   27.40    4.40
   2   3  12   17.00    4.10
  -2   3 -12   33.30    4.70
  -3  -3 -12  108.29    7.80
  -3  -3 -12  118.79    8.60
  -3   3 -12  105.79    7.70
   7  -4 -12   -1.00    2.20
  -7  -4  12   -1.80    2.30
  -7   4  12   -1.50    2.70
  -7   4  12   -1.90    2.80
   6  -4 -12    1.20    1.70
   6  -4 -12    2.70    2.30
  -6   4  12    2.60    2.90
  -6   4  12    0.30    2.10
   5  -4 -12   94.09    6.80
   5  -4 -12   89.29    6.50
  -5   4  12   95.69    7.30
  -5   4  12  100.19    7.90
   4  -4 -12    3.00    2.20
   4  -4 -12    5.40    2.80
  -4   4  12    2.80    2.60
  -4   4  12    7.30    3.20
   3  -4 -12   18.20    3.30
   3  -4 -12   24.50    3.80
  -3   4  12   10.00    3.00
  -3   4  12   10.40    3.60
   2  -4 -12    3.10    2.50
   2  -4 -12   -0.30    1.60
  -2   4  12    5.00    3.10
  -2   4  12    0.90    2.00
   1  -4 -12   58.99    6.20
   1   4 -12   71.09    5.60
   0  -4 -12    8.40    3.20
   0   4  12    4.60    2.60
   0   4 -12   -0.40    1.60
  -1  -4 -12   -4.40    2.00
  -1  -4 -12   -1.10    2.10
   1   4  12    2.20    3.20
  -1   4 -12    2.70    2.40
  -2  -4 -12    1.60    2.00
  -2  -4 -12    2.10    2.70
   2   4  12   -0.20    3.20
  -2   4 -12   -0.80    2.40
   6  -5 -12    6.60    2.80
   6  -5 -12   15.90    3.60
  -6   5  12   10.80    3.50
  -6   5  12    9.60    3.70
   5  -5 -12   37.90    4.50
   5  -5 -12   38.30    5.00
  -5   5  12   36.40    5.40
  -5   5  12   51.19    5.90
   4  -5 -12    9.30    2.80
   4  -5 -12    7.00    2.80
  -4   5  12   12.50    3.80
  -4   5  12    3.70    2.40
   3  -5 -12    6.10    2.80
   3  -5 -12    5.20    2.00
  -3   5  12    0.80    2.00
  -3   5  12   -1.30    2.40
   2  -5 -12   17.30    3.70
   2  -5 -12   14.60    3.10
  -2   5  12   11.80    3.20
   1  -5 -12   45.50    4.80
   1  -5 -12   37.50    4.90
  -1   5  12   49.00    6.20
   1   5 -12   45.20    5.10
   0  -5 -12    1.00    1.70
   0   5  12    1.30    2.40
   0   5 -12   -0.70    2.20
  -1  -5 -12    3.40    2.70
  -1   5 -12    0.30    1.80
   1   5  12   -3.80    2.70
  -2  -5 -12  148.79    9.30
  -2  -5 -12  141.59    9.10
   2   5  12  134.49    9.60
  -2   5 -12  138.19    9.00
   5  -6 -12   11.30    3.30
   5  -6 -12    6.90    2.90
  -5   6  12   13.60    4.20
  -5   6  12    9.50    2.90
   4  -6 -12    2.60    2.40
   4  -6 -12   -1.20    2.30
  -4   6  12   -2.50    2.50
  -4   6  12   -1.30    1.90
   3  -6 -12    7.00    2.80
   3  -6 -12    8.10    2.80
  -3   6  12    7.50    3.60
  -3   6  12    8.50    3.60
   2  -6 -12    1.40    1.50
   2  -6 -12    0.30    2.30
  -2   6  12   -0.30    2.10
   1  -6 -12   34.10    4.30
   1  -6 -12   29.30    4.70
   1   6 -12   22.90    3.60
  -1   6  12   25.60    4.60
   0  -6 -12    2.40    2.20
   0   6  12    2.70    3.30
   0   6 -12   -0.80    1.60
  -1  -6 -12   18.60    3.70
   1   6  12   22.00    4.60
  -1   6 -12   10.50    3.40
   4  -7 -12    2.50    2.70
   4  -7 -12    7.10    2.40
  -4   7  12    6.20    3.20
  -4   7  12    1.70    3.30
   3  -7 -12    1.00    1.70
   3  -7 -12    3.30    2.40
  -3   7  12    4.20    2.60
  -3   7  12    1.50    3.20
   2  -7 -12   27.60    4.70
   2  -7 -12   20.20    3.80
  -2   7  12   17.10    4.50
   1  -7 -12    8.10    2.50
   1  -7 -12   12.30    3.40
  -1   7  12    5.80    2.90
   0  -7 -12    1.80    2.90
   0  -7 -12    1.00    2.20
   0   7 -12    1.10    2.40
  -6   0  13   -0.50    1.70
   6   0 -13    2.60    1.80
   3   0 -13    0.40    2.00
   2   0 -13   -1.30    2.00
  -2   0  13   -1.40    2.50
  -1   0  13   -1.80    1.70
   1   0 -13   -0.70    1.50
   0   0 -13   -1.90    1.30
   0   0  13   -1.60    2.00
  -1   0 -13    1.80    2.10
   1   0  13   -3.00    1.90
   6  -1 -13   -0.20    2.10
   6  -1 -13    4.80    2.50
  -6   1  13    3.50    3.00
  -6   1  13    4.30    3.10
   6   1 -13    3.30    2.30
   5  -1 -13   24.20    3.70
   5  -1 -13   18.50    3.50
  -5   1  13   20.40    4.20
  -5   1  13   20.70    4.00
   4  -1 -13    8.70    2.90
   3  -1 -13   55.29    8.10
   3  -1 -13   65.99    6.20
  -3   1  13   60.69    6.40
  -2  -1  13   91.69    7.20
   2  -1 -13   90.79    6.60
  -2   1  13  100.69    7.20
   2   1 -13   99.19    6.90
   1  -1 -13    7.10    2.60
  -1  -1  13    5.00    3.00
   1   1 -13    6.10    2.30
  -1   1  13    3.70    2.50
   0  -1  13    1.00    2.30
   0  -1 -13    2.50    2.20
   0   1  13    4.40    2.80
   0   1 -13    5.20    2.20
   1  -1  13   30.00    4.90
  -1  -1 -13   22.20    4.10
   1   1  13   30.20    5.10
  -1   1 -13   22.50    3.90
   6  -2 -13    0.80    1.60
   6  -2 -13    1.00    1.60
  -6   2  13   -1.40    2.60
   5  -2 -13   66.99    6.60
   5  -2 -13   71.29    5.70
  -5   2  13   67.49    6.70
  -5   2  13   65.99    7.20
   4  -2 -13   41.80    5.20
   4  -2 -13   40.90    4.60
  -4   2  13   41.80    5.60
   3  -2 -13    0.30    1.90
   3  -2 -13    2.40    2.30
  -3   2  13   -2.70    2.20
  -3   2  13    1.90    2.60
  -2  -2  13   -1.40    1.60
   2  -2 -13    4.90    2.50
   2  -2 -13    1.30    1.60
  -2   2  13    0.80    2.00
   2   2 -13   -0.80    1.40
   1  -2 -13   25.00    4.00
   1  -2 -13   20.00    4.00
   1   2 -13   24.50    4.10
  -1   2  13   22.40    4.30
   0  -2 -13    4.70    2.70
   0  -2 -13    6.90    2.70
   0   2 -13    0.40    1.80
   0   2  13    6.20    2.90
  -1  -2 -13   18.20    4.20
  -1   2 -13   18.70    3.60
   1   2  13   12.60    4.40
   5  -3 -13    2.10    2.60
   5  -3 -13    1.00    2.10
  -5   3  13   -2.60    2.20
  -5   3  13    3.70    3.00
   4  -3 -13   78.59    5.80
   4  -3 -13   79.99    6.10
  -4   3  13   67.89    7.20
  -4   3  13   56.59    6.50
   3  -3 -13   17.80    3.70
  -3   3  13    9.20    3.30
  -3   3  13   15.20    4.00
   2  -3 -13  134.39    8.40
   2  -3 -13  126.89    8.40
   1  -3 -13   21.60    4.20
   1  -3 -13   25.90    4.20
   1   3 -13   30.20    4.40
  -1   3  13   35.00    5.50
   0  -3 -13   12.50    3.50
   0  -3 -13   13.70    3.40
   0   3 -13   19.90    4.10
   0   3  13   15.20    4.40
   4  -4 -13   19.00    3.50
   4  -4 -13   20.40    4.20
  -4   4  13   12.60    4.20
  -4   4  13    9.50    3.30
   3  -4 -13   13.10    2.70
   3  -4 -13   17.50    3.70
  -3   4  13   10.60    3.60
  -3   4  13   11.10    3.30
   2  -4 -13    2.40    2.40
  -2   4  13    2.30    3.20
   1  -4 -13    2.10    2.50
  -1   4  13   -0.30    2.90
   1   4 -13   -0.50    2.00
   0  -4 -13   -1.40    1.70
   0  -4 -13    0.30    2.30
   0   4 -13    1.20    2.50
   0   4  13   -3.30    1.90
   3  -5 -13   -1.00    1.80
   3  -5 -13    4.80    2.90
  -3   5  13   -2.60    2.50
  -3   5  13   -2.10    2.80
   2  -5 -13    2.50    2.50
  -2   5  13    5.10    2.80
   0   0   0    0.00    0.00
_computing_structure_solution     'SHELXT 2014/5 (Sheldrick, 2014)'
;
_shelx_hkl_checksum     88049
_shelx_res_file
;
TITL pba_a.res in P2(1)/c
    pba.res
    created by SHELXL-2018/3 at 16:06:47 on 24-Apr-2019
REM Old TITL PBA in P2(1)/c
REM SHELXT solution in P2(1)/c
REM R1 0.113, Rweak 0.002, Alpha 0.020, Orientation as input
REM Formula found by SHELXT: C10 N O
CELL 0.71073 8.5753 10.7461 9.7984 90 101.811 90
ZERR 4 0.0022 0.0028 0.0025 0 0.003 0
LATT 1
SYMM -X,0.5+Y,0.5-Z
SFAC C H N O
UNIT 40 52 4 4
EQIV $1 +X,0.5-Y,0.5+Z
L.S. 20
PLAN  20
SIZE 0.1 0.1 0.15
TEMP -173.15
HTAB N1 O1_$1
CONF
BOND $H
list 4
fmap 2 53
acta
OMIT 0 57
REM <olex2.extras>
REM <HklSrc "%.\\PBA.hkl">
REM </olex2.extras>
WGHT    0.061400    0.147400
FVAR       0.99878
O1    4    0.329188    0.237749    0.061375    11.00000    0.02607    0.02502 =
         0.01408   -0.00346    0.00463   -0.00209
N1    3    0.279459    0.177685    0.268865    11.00000    0.02413    0.01584 =
         0.01842   -0.00059    0.00599   -0.00281
H1A   2    0.246944    0.103343    0.234239    11.00000    0.03122
H1B   2    0.289505    0.192671    0.360093    11.00000    0.02840
C1    1    0.680115    0.343742    0.206137    11.00000    0.01979    0.01810 =
         0.01546   -0.00034    0.00260   -0.00199
H1    2    0.629616    0.327555    0.109867    11.00000    0.02149
C2    1    0.844925    0.339626    0.248481    11.00000    0.02022    0.01848 =
         0.02436   -0.00036    0.00728   -0.00160
H2    2    0.909699    0.319197    0.180901    11.00000    0.02741
C3    1    0.916722    0.360329    0.387035    11.00000    0.01681    0.01815 =
         0.02792    0.00109   -0.00038   -0.00248
H3    2    1.032193    0.356838    0.417705    11.00000    0.03501
C4    1    0.821606    0.384399    0.483198    11.00000    0.02594    0.01908 =
         0.01772   -0.00033   -0.00246   -0.00254
H4    2    0.869838    0.397853    0.582201    11.00000    0.02740
C5    1    0.656798    0.387374    0.441367    11.00000    0.02271    0.01600 =
         0.01621   -0.00025    0.00344   -0.00064
H5    2    0.590751    0.403756    0.509896    11.00000    0.01744
C6    1    0.583837    0.367697    0.302332    11.00000    0.01666    0.01176 =
         0.01627    0.00095    0.00217   -0.00117
C7    1    0.403883    0.378760    0.256936    11.00000    0.01625    0.01591 =
         0.01294   -0.00019    0.00354   -0.00074
H7    2    0.358593    0.391288    0.342424    11.00000    0.01896
C8    1    0.358824    0.491378    0.160874    11.00000    0.01865    0.01758 =
         0.02020    0.00359    0.00364   -0.00027
H8A   2    0.408444    0.566055    0.214220    11.00000    0.02988
H8B   2    0.409792    0.480259    0.077120    11.00000    0.02387
C9    1    0.180188    0.509744    0.114759    11.00000    0.01962    0.02307 =
         0.02440    0.00358    0.00281    0.00309
H9A   2    0.131836    0.439384    0.052245    11.00000    0.03291
H9B   2    0.157453    0.586209    0.057348    11.00000    0.03943
H9C   2    0.125271    0.515276    0.195703    11.00000    0.03405
C10   1    0.334054    0.258830    0.185725    11.00000    0.01312    0.01579 =
         0.01501   -0.00029    0.00202    0.00120
HKLF 4
REM  pba_a.res in P2(1)/c
REM wR2 = 0.109718, GooF = S = 1.08404, Restrained GooF = 1.08404 for all data
REM R1 = 0.039837 for 1914 Fo > 4sig(Fo) and 0.047449 for all 2240 data
REM 161 parameters refined using 0 restraints
END
WGHT      0.0614      0.1474
REM Highest difference peak  0.314,  deepest hole -0.272,  1-sigma level  0.051
Q1    1   0.4945  0.3741  0.2811  11.00000  0.05    0.31
Q2    1   0.3800  0.4257  0.1997  11.00000  0.05    0.27
Q3    1   0.8655  0.3577  0.4331  11.00000  0.05    0.27
Q4    1   0.7419  0.3778  0.4571  11.00000  0.05    0.25
Q5    1   0.2692  0.4970  0.1393  11.00000  0.05    0.23
Q6    1   0.3762  0.3176  0.2232  11.00000  0.05    0.23
Q7    1   0.7625  0.3583  0.2243  11.00000  0.05    0.23
Q8    1   0.6252  0.3433  0.2566  11.00000  0.05    0.21
Q9    1   0.7657  0.3251  0.2355  11.00000  0.05    0.20
Q10   1   0.8798  0.3431  0.3202  11.00000  0.05    0.19
Q11   1   0.6253  0.3647  0.3769  11.00000  0.05    0.19
Q12   1   0.3262  0.1581  0.0403  11.00000  0.05    0.16
Q13   1   0.3444  0.2065  0.2400  11.00000  0.05    0.16
Q14   1   0.2626  0.2326  0.2224  11.00000  0.05    0.14
Q15   1   0.8748  0.3185  0.2142  11.00000  0.05    0.13
Q16   1   0.2773  0.1271  0.2538  11.00000  0.05    0.13
Q17   1   0.9803  0.3437  0.7438  11.00000  0.05    0.13
Q18   1   0.3842  0.4805  0.1040  11.00000  0.05    0.13
Q19   1   0.0476  0.1318  0.2734  11.00000  0.05    0.13
Q20   1   0.1471  0.5858  0.0982  11.00000  0.05    0.13
;
_shelx_res_checksum     44106
