# Supplementary material for: Crystal structure and Hirshfeld surface analysis of new polymorph of racemic 2-phenyl­butyramide
Source: Acta Crystallogr E Crystallogr Commun. 2019 May 21;75(Pt 6):826–9. doi: 10.1107/S2056989019007011 (PMC6658964; doi:10.1107/S2056989019007011)
Supplement: Supplementary file 2 [file e-75-00826-Isup2.hkl]

data_I                                                                          
_shelx_title ' pba_a.res in P2(1)/c'                                            
_shelx_refln_list_code          4                                               
_shelx_F_calc_maximum      107.44                                               
_exptl_crystal_F_000       352.00                                               
_reflns_d_resolution_high  0.7448                                               
                                                                                
loop_                                                                           
 _space_group_symop_operation_xyz                                               
 'x, y, z'                                                                      
 '-x, y+1/2, -z+1/2'                                                            
 '-x, -y, -z'                                                                   
 'x, -y-1/2, z-1/2'                                                             
                                                                                
_cell_length_a     8.5753                                                       
_cell_length_b    10.7461                                                       
_cell_length_c     9.7984                                                       
_cell_angle_alpha  90.000                                                       
_cell_angle_beta  101.811                                                       
_cell_angle_gamma  90.000                                                       
                                                                                
_shelx_F_squared_multiplier     1.000                                           
                                                                                
loop_                                                                           
 _refln_index_h                                                                 
 _refln_index_k                                                                 
 _refln_index_l                                                                 
 _refln_F_squared_calc                                                          
 _refln_F_squared_meas                                                          
 _refln_F_squared_sigma                                                         
 _refln_observed_status                                                         
   1   0   0       2733.54       2052.31        66.45 o                         
   2   0   0       5479.29       4948.68       350.47 o                         
   3   0   0       2522.82       2552.10        58.68 o                         
   4   0   0       4314.64       4736.14       108.54 o                         
   5   0   0          8.43          6.44         0.69 o                         
   6   0   0        690.36        703.03        14.15 o                         
   7   0   0          0.61          1.03         1.01 o                         
   8   0   0        354.98        272.83         8.39 o                         
   9   0   0          0.12          1.74         1.16 o                         
  10   0   0          1.10          0.00         2.21 o                         
  11   0   0          0.03          2.51         2.71 o                         
   1   1   0          9.73          9.17         0.59 o                         
   2   1   0       3920.99       3926.92       118.63 o                         
   3   1   0       1111.88       1094.34        14.75 o                         
   4   1   0        997.92       1036.99        16.45 o                         
   5   1   0         11.33         14.52         0.75 o                         
   6   1   0         16.87         13.53         0.76 o                         
   7   1   0          0.01          0.17         0.41 o                         
   8   1   0          4.39          3.41         1.16 o                         
   9   1   0         17.91         15.09         1.50 o                         
  10   1   0         19.08         16.73         1.98 o                         
  11   1   0         14.28         21.04         3.26 o                         
   0   2   0        897.50        869.34        32.91 o                         
   1   2   0        243.37        250.45         3.51 o                         
   2   2   0        539.71        538.43         7.37 o                         
   3   2   0       1949.03       1949.48        25.96 o                         
   4   2   0         39.02         41.19         0.90 o                         
   5   2   0        981.30        988.82        13.65 o                         
   6   2   0         51.05         53.94         1.39 o                         
   7   2   0         26.56         21.43         1.66 o                         
   8   2   0         53.24         53.69         2.23 o                         
   9   2   0         72.31         82.82         3.43 o                         
  10   2   0          1.05          1.67         1.32 o                         
  11   2   0         86.25        117.06         6.06 o                         
   1   3   0       5165.30       4455.75       221.62 o                         
   2   3   0        456.12        437.31         5.64 o                         
   3   3   0          0.76          0.57         0.31 o                         
   4   3   0        455.00        422.88         6.14 o                         
   5   3   0        559.03        578.94         7.65 o                         
   6   3   0          9.12         10.31         0.83 o                         
   7   3   0        435.26        426.99         7.33 o                         
   8   3   0        130.83        121.51         3.12 o                         
   9   3   0         26.82         24.16         2.10 o                         
  10   3   0         25.25         20.57         2.22 o                         
  11   3   0        106.69        123.78         4.96 o                         
   0   4   0       1473.35       1593.25        30.05 o                         
   1   4   0         41.00         33.30         0.78 o                         
   2   4   0        308.92        343.78         4.96 o                         
   3   4   0        339.39        344.24         4.65 o                         
   4   4   0         52.92         69.24         1.97 o                         
   5   4   0         94.47         98.43         1.97 o                         
   6   4   0        546.89        534.23         8.76 o                         
   7   4   0        179.49        168.67         3.61 o                         
   8   4   0         10.36          6.84         1.13 o                         
   9   4   0         90.65         91.75         3.68 o                         
  10   4   0         75.10         77.46         4.35 o                         
   1   5   0       2250.64       2392.81        29.46 o                         
   2   5   0        213.84        209.00         3.26 o                         
   3   5   0        333.00        345.49         5.63 o                         
   4   5   0        413.82        422.43         6.25 o                         
   5   5   0        689.76        719.29        10.27 o                         
   6   5   0          3.43          2.60         0.93 o                         
   7   5   0        293.05        269.60         5.86 o                         
   8   5   0        169.65        168.34         5.72 o                         
   9   5   0         18.65         16.36         1.56 o                         
  10   5   0         72.91         76.85         3.79 o                         
   0   6   0        502.18        541.83        10.84 o                         
   1   6   0        172.19        172.72         2.59 o                         
   2   6   0         33.12         38.61         1.01 o                         
   3   6   0        168.58        161.49         2.76 o                         
   4   6   0          0.54          0.66         0.32 o                         
   5   6   0          0.38          0.06         0.26 o                         
   6   6   0         28.70         25.96         1.36 o                         
   7   6   0         65.09         64.30         2.95 o                         
   8   6   0          0.11          0.00         0.67 o                         
   9   6   0        170.04        166.35         4.59 o                         
  10   6   0          2.35          0.54         1.53 o                         
   1   7   0          9.77          8.59         0.58 o                         
   2   7   0         47.56         44.94         1.17 o                         
   3   7   0         34.29         31.32         1.04 o                         
   4   7   0         23.76         20.29         0.96 o                         
   5   7   0        121.42        108.11         2.93 o                         
   6   7   0          0.11          0.00         0.52 o                         
   7   7   0         46.43         47.56         2.24 o                         
   8   7   0          8.56          8.27         1.24 o                         
   9   7   0          5.24          6.98         2.24 o                         
   0   8   0       2164.21       2260.70        42.98 o                         
   1   8   0        231.39        234.38         3.81 o                         
   2   8   0          3.75          4.78         0.49 o                         
   3   8   0        130.63        128.67         2.49 o                         
   4   8   0        731.09        697.19        10.10 o                         
   5   8   0        141.61        132.72         3.49 o                         
   6   8   0        112.03        103.74         3.66 o                         
   7   8   0        124.23        113.56         4.01 o                         
   8   8   0        100.73        101.73         3.85 o                         
   9   8   0         31.48         27.20         2.44 o                         
   1   9   0         21.10         27.87         1.24 o                         
   2   9   0        243.93        229.50         4.31 o                         
   3   9   0          1.20          1.64         0.59 o                         
   4   9   0         41.58         44.47         2.18 o                         
   5   9   0         93.60         99.86         3.52 o                         
   6   9   0         20.51         20.25         2.43 o                         
   7   9   0          9.47          7.37         1.88 o                         
   8   9   0         45.03         42.57         2.92 o                         
   0  10   0         38.25         42.63         4.11 o                         
   1  10   0          0.41          0.07         0.55 o                         
   2  10   0          2.82          3.87         0.77 o                         
   3  10   0         56.52         57.36         2.19 o                         
   4  10   0          5.29          6.42         1.13 o                         
   5  10   0        155.12        160.11         4.91 o                         
   6  10   0          0.03          0.00         0.85 o                         
   7  10   0          9.58         11.58         1.72 o                         
   8  10   0         42.79         39.98         3.00 o                         
   1  11   0         35.60         35.69         2.26 o                         
   2  11   0          1.60          1.26         0.74 o                         
   3  11   0         43.00         43.71         3.12 o                         
   4  11   0          4.94          4.48         1.95 o                         
   5  11   0         15.74         17.79         3.81 o                         
   6  11   0          2.08          4.31         1.90 o                         
   7  11   0         76.53         83.82         4.97 o                         
   0  12   0         44.25         43.93         3.22 o                         
   1  12   0          2.86          3.79         1.00 o                         
   2  12   0        163.11        167.15         4.26 o                         
   3  12   0         41.71         43.03         4.96 o                         
   4  12   0          1.23          0.30         1.52 o                         
   5  12   0        105.83         98.74         7.52 o                         
   6  12   0        221.61        234.10         8.47 o                         
   1  13   0         60.20         64.92         2.67 o                         
   2  13   0         85.63         88.75         3.59 o                         
   3  13   0         11.17          8.16         2.21 o                         
   4  13   0         86.21         91.13         7.57 o                         
   0  14   0         12.73          9.88         3.81 o                         
   1  14   0         14.07         12.18         2.42 o                         
   2  14   0         65.88         64.45         4.57 o                         
 -11   1   1         19.21         21.96         2.90 o                         
 -10   1   1         14.92         18.03         1.75 o                         
  -9   1   1          3.14          2.87         1.29 o                         
  -8   1   1          1.20          1.02         0.71 o                         
  -7   1   1          0.18          0.57         0.49 o                         
  -6   1   1        349.36        333.96         5.14 o                         
  -5   1   1         41.91         35.60         1.26 o                         
  -4   1   1        191.67        189.30         3.29 o                         
  -3   1   1         47.83         44.88         1.05 o                         
  -2   1   1        286.91        266.54         4.18 o                         
  -1   1   1        133.00        134.25         2.17 o                         
   0   1   1        146.37        155.26         3.24 o                         
   1   1   1         21.05         19.79         0.76 o                         
   2   1   1          0.59          1.19         0.22 o                         
   3   1   1        269.36        253.89         3.46 o                         
   4   1   1        312.04        322.72         4.42 o                         
   5   1   1        142.32        138.73         2.73 o                         
   6   1   1        122.33        117.20         3.86 o                         
   7   1   1         20.62         19.45         1.14 o                         
   8   1   1         17.17         14.60         1.32 o                         
   9   1   1         37.24         36.34         2.52 o                         
  10   1   1          8.81         14.97         2.62 o                         
  11   1   1          6.18         10.53         2.41 o                         
 -11   2   1         20.52         27.38         2.65 o                         
 -10   2   1         41.11         52.32         3.87 o                         
  -9   2   1         27.07         23.51         1.78 o                         
  -8   2   1         17.72         12.86         1.64 o                         
  -7   2   1          0.51          0.79         0.56 o                         
  -6   2   1          7.96          7.59         0.74 o                         
  -5   2   1        303.01        332.67         5.60 o                         
  -4   2   1       1359.64       1436.96        19.37 o                         
  -3   2   1         77.48         79.76         2.13 o                         
  -2   2   1        168.71        155.97         2.63 o                         
  -1   2   1       2910.21       2885.53        48.39 o                         
   0   2   1       5765.51       4769.84       227.68 o                         
   1   2   1        265.56        254.16         4.11 o                         
   2   2   1        774.41        745.99        10.12 o                         
   3   2   1        306.60        341.45         4.94 o                         
   4   2   1       1515.49       1660.02        22.35 o                         
   5   2   1         50.92         42.15         1.04 o                         
   6   2   1          8.22          7.74         0.74 o                         
   7   2   1          4.15          0.00         0.67 o                         
   8   2   1         93.45         65.13         2.34 o                         
   9   2   1          6.54          3.88         1.83 o                         
  10   2   1          2.58          6.79         5.06 o                         
 -11   3   1          0.01          0.00         1.12 o                         
 -10   3   1         33.58         35.46         2.85 o                         
  -9   3   1         16.86         17.48         1.84 o                         
  -8   3   1          2.94          1.65         0.66 o                         
  -7   3   1          1.01          0.51         0.50 o                         
  -6   3   1          5.81          7.00         0.75 o                         
  -5   3   1         17.64         21.58         1.47 o                         
  -4   3   1         40.08         42.21         0.85 o                         
  -3   3   1         23.81         22.68         0.67 o                         
  -2   3   1         41.32         46.31         0.87 o                         
  -1   3   1       7737.14       7513.37       254.83 o                         
   0   3   1       3106.73       3197.25        42.22 o                         
   1   3   1       5261.18       5572.08       144.60 o                         
   2   3   1          0.15          0.83         0.23 o                         
   3   3   1         31.72         38.37         0.83 o                         
   4   3   1        748.60        758.82        10.57 o                         
   5   3   1        387.60        408.03         5.62 o                         
   6   3   1        179.13        185.03         2.98 o                         
   7   3   1        244.28        206.35         4.67 o                         
   8   3   1         68.12         63.90         2.40 o                         
   9   3   1          1.02          0.60         0.93 o                         
  10   3   1         17.95         14.29         1.86 o                         
 -10   4   1          1.26          0.24         1.34 o                         
  -9   4   1         24.98         32.10         2.52 o                         
  -8   4   1         55.81         56.71         2.03 o                         
  -7   4   1          4.18          3.88         0.72 o                         
  -6   4   1         84.74         94.11         2.31 o                         
  -5   4   1         15.49         13.93         1.13 o                         
  -4   4   1        144.33        141.61         2.25 o                         
  -3   4   1        107.00        112.06         2.31 o                         
  -2   4   1          2.60          2.49         0.30 o                         
  -1   4   1        411.66        400.36         5.64 o                         
   0   4   1        119.21        115.25         1.73 o                         
   1   4   1          3.94          3.69         0.34 o                         
   2   4   1        360.34        374.73         5.37 o                         
   3   4   1        205.90        206.16         3.23 o                         
   4   4   1        290.46        310.67         4.33 o                         
   5   4   1        127.32        125.49         2.16 o                         
   6   4   1         36.39         37.61         1.31 o                         
   7   4   1         24.26         22.24         1.53 o                         
   8   4   1          8.07          5.47         1.04 o                         
   9   4   1          1.64          0.41         0.88 o                         
  10   4   1         12.91         12.87         1.98 o                         
 -10   5   1          1.90          5.14         2.21 o                         
  -9   5   1          0.51          1.22         1.06 o                         
  -8   5   1        217.91        204.32         4.93 o                         
  -7   5   1          0.30          0.69         0.52 o                         
  -6   5   1        338.72        355.24         5.66 o                         
  -5   5   1          0.02          0.00         0.38 o                         
  -4   5   1        306.79        300.00         4.91 o                         
  -3   5   1         21.19         22.36         0.76 o                         
  -2   5   1         73.36         83.71         1.59 o                         
  -1   5   1         10.42         13.15         0.56 o                         
   0   5   1       1792.83       1826.27        22.59 o                         
   1   5   1          0.24          0.25         0.20 o                         
   2   5   1        156.73        159.68         3.23 o                         
   3   5   1         99.53         99.09         1.85 o                         
   4   5   1         56.00         60.63         1.40 o                         
   5   5   1        284.36        282.26         4.14 o                         
   6   5   1          2.74          2.34         0.71 o                         
   7   5   1        105.39         94.48         2.88 o                         
   8   5   1         32.40         32.00         1.97 o                         
   9   5   1         15.67         14.37         1.86 o                         
  10   5   1          0.56          1.69         1.48 o                         
 -10   6   1         70.97         85.28         4.17 o                         
  -9   6   1          0.95          0.00         1.63 o                         
  -8   6   1          4.59          4.83         1.03 o                         
  -7   6   1          1.23          0.08         0.62 o                         
  -6   6   1        159.19        155.87         3.04 o                         
  -5   6   1        167.66        164.99         3.03 o                         
  -4   6   1         83.00         79.57         1.71 o                         
  -3   6   1          4.90          5.15         0.48 o                         
  -2   6   1          7.84          7.92         0.62 o                         
  -1   6   1       1049.83       1102.67        13.93 o                         
   0   6   1       1451.85       1564.11        21.06 o                         
   1   6   1         89.07         79.95         1.42 o                         
   2   6   1         11.02         14.33         0.76 o                         
   3   6   1         95.38         92.96         1.83 o                         
   4   6   1         96.07         98.04         1.97 o                         
   5   6   1          2.21          2.46         0.59 o                         
   6   6   1         32.77         32.04         1.85 o                         
   7   6   1        160.98        154.01         4.00 o                         
   8   6   1         78.52         66.28         2.58 o                         
   9   6   1         87.30         82.96         3.55 o                         
  10   6   1         17.19         17.40         3.96 o                         
  -9   7   1         38.85         40.95         2.47 o                         
  -8   7   1          0.16          0.00         0.89 o                         
  -7   7   1         11.05          9.74         1.17 o                         
  -6   7   1        336.97        331.00         6.00 o                         
  -5   7   1          0.26          0.78         0.57 o                         
  -4   7   1         26.57         22.54         1.42 o                         
  -3   7   1          0.17          1.22         0.40 o                         
  -2   7   1        148.51        153.86         2.69 o                         
  -1   7   1        199.86        202.46         3.06 o                         
   0   7   1          1.72          0.55         0.29 o                         
   1   7   1          4.11          4.13         0.43 o                         
   2   7   1         25.96         30.40         0.96 o                         
   3   7   1         93.02        112.72         2.19 o                         
   4   7   1         16.54         16.86         1.01 o                         
   5   7   1         16.79         13.12         1.14 o                         
   6   7   1          1.19          1.46         0.86 o                         
   7   7   1          3.92          5.00         1.23 o                         
   8   7   1          1.10          3.93         1.70 o                         
   9   7   1         24.60         26.63         2.34 o                         
  -9   8   1          1.40          1.52         1.10 o                         
  -8   8   1          1.53          0.16         1.03 o                         
  -7   8   1         36.69         30.58         1.97 o                         
  -6   8   1         25.67         29.43         3.27 o                         
  -5   8   1         41.96         47.60         1.77 o                         
  -4   8   1        198.20        203.09         4.92 o                         
  -3   8   1         20.79         20.83         1.00 o                         
  -2   8   1          8.58          5.37         0.52 o                         
  -1   8   1         20.11         22.52         0.89 o                         
   0   8   1        157.30        182.71         3.47 o                         
   1   8   1          0.25          0.00         0.58 o                         
   2   8   1          0.95          1.01         0.45 o                         
   3   8   1         16.16         19.19         1.83 o                         
   4   8   1          6.66          5.62         0.83 o                         
   5   8   1          2.85          1.12         0.79 o                         
   6   8   1          1.99          3.77         1.38 o                         
   7   8   1         14.50         15.50         1.78 o                         
   8   8   1         10.60         10.31         1.71 o                         
   9   8   1          0.29          1.01         1.39 o                         
  -8   9   1         83.26         82.81         3.62 o                         
  -7   9   1         10.34         10.75         1.61 o                         
  -6   9   1         50.36         57.73         2.84 o                         
  -5   9   1         37.55         35.55         2.09 o                         
  -4   9   1         35.03         35.88         1.56 o                         
  -3   9   1         27.92         29.37         2.02 o                         
  -2   9   1          2.10          1.53         0.53 o                         
  -1   9   1        624.63        617.95        11.15 o                         
   0   9   1        165.41        169.12         3.40 o                         
   1   9   1        281.37        268.99         4.89 o                         
   2   9   1         99.76         91.13         2.46 o                         
   3   9   1         29.77         31.87         2.26 o                         
   4   9   1          2.35          3.74         0.97 o                         
   5   9   1        108.37         98.77         3.49 o                         
   6   9   1         14.48         12.35         1.70 o                         
   7   9   1          6.64          3.34         1.19 o                         
   8   9   1          5.10          4.79         1.97 o                         
  -8  10   1          8.45          7.13         1.76 o                         
  -7  10   1          5.51          8.96         3.26 o                         
  -6  10   1        200.03        194.08        17.99 o                         
  -5  10   1         30.69         25.81         3.01 o                         
  -4  10   1          7.95          6.92         1.16 o                         
  -3  10   1         25.03         23.53         1.49 o                         
  -2  10   1          2.29          1.79         0.69 o                         
  -1  10   1        314.42        306.66         6.25 o                         
   0  10   1        260.69        264.57         5.58 o                         
   1  10   1         54.16         54.07         1.71 o                         
   2  10   1          2.80          4.85         0.74 o                         
   3  10   1        245.74        236.65         5.26 o                         
   4  10   1         18.68         15.34         1.66 o                         
   5  10   1          0.05          0.00         0.68 o                         
   6  10   1         78.80         76.52         3.34 o                         
   7  10   1          5.51          6.75         1.55 o                         
  -7  11   1          1.28          1.81         4.76 o                         
  -6  11   1         26.43         35.68         3.29 o                         
  -5  11   1         10.13         10.61         3.66 o                         
  -4  11   1         71.47         75.94         3.86 o                         
  -3  11   1        114.79        114.10         4.51 o                         
  -2  11   1          0.30          0.00         0.53 o                         
  -1  11   1          3.32          4.29         0.86 o                         
   0  11   1        168.52        178.46         4.59 o                         
   1  11   1          0.17          0.00         0.84 o                         
   2  11   1          5.40          4.16         1.02 o                         
   3  11   1         68.61         63.81         3.89 o                         
   4  11   1          0.99          3.09         2.11 o                         
   5  11   1          5.00          6.39         1.42 o                         
   6  11   1         21.40         23.88         2.38 o                         
   7  11   1          7.34          6.13         1.71 o                         
  -6  12   1          0.03          0.52         1.80 o                         
  -5  12   1        123.31        138.31         6.06 o                         
  -4  12   1         16.66         19.97         2.48 o                         
  -3  12   1         14.39         13.18         1.63 o                         
  -2  12   1        151.23        153.76         4.06 o                         
  -1  12   1         69.75         73.69         2.62 o                         
   0  12   1        115.40        106.42         3.19 o                         
   1  12   1         10.43         10.65         1.45 o                         
   2  12   1         11.81         14.42         2.46 o                         
   3  12   1          3.68          2.57         1.42 o                         
   4  12   1          2.03          1.04         1.40 o                         
   5  12   1          6.10          6.74         1.94 o                         
   6  12   1          2.88          1.82         1.71 o                         
  -4  13   1          7.50          5.84         1.76 o                         
  -3  13   1         22.44         20.29         2.54 o                         
  -2  13   1         42.62         44.74         3.70 o                         
  -1  13   1          3.58          1.89         0.96 o                         
   0  13   1         71.45         62.64         2.51 o                         
   1  13   1          0.91          0.00         1.09 o                         
   2  13   1          6.83          5.36         1.27 o                         
   3  13   1          3.85          3.51         1.63 o                         
   4  13   1         28.54         27.05         3.12 o                         
  -2  14   1         19.23         18.42         2.76 o                         
  -1  14   1         93.25         91.27         3.22 o                         
   0  14   1          0.05          0.00         0.97 o                         
   1  14   1         10.76          8.73         1.91 o                         
   2  14   1         35.64         33.65         3.36 o                         
 -11   0   2          5.18          1.31         1.95 o                         
 -10   0   2         18.75         27.42         2.80 o                         
  -9   0   2          9.42         14.67         2.05 o                         
  -8   0   2        272.28        264.25         8.32 o                         
  -7   0   2         69.87         64.39         4.26 o                         
  -6   0   2        827.04        777.05        15.51 o                         
  -5   0   2        583.20        634.84        18.63 o                         
  -4   0   2         85.81        101.32         2.54 o                         
  -3   0   2        136.02        150.14         4.29 o                         
  -2   0   2         81.56         96.54         2.23 o                         
  -1   0   2      11543.95       9620.21       422.09 o                         
   0   0   2       3219.49       2832.34        96.47 o                         
   1   0   2        960.47       1017.37        16.68 o                         
   2   0   2        471.47        460.60         7.87 o                         
   3   0   2       1532.83       1651.50        27.10 o                         
   4   0   2          0.83          0.82         0.52 o                         
   5   0   2        462.71        504.18        10.37 o                         
   6   0   2         10.63         11.83         1.16 o                         
   7   0   2        675.31        576.58        12.14 o                         
   8   0   2         79.44         62.74         4.81 o                         
   9   0   2         97.95         86.10         6.42 o                         
  10   0   2          0.92          0.00         2.31 o                         
 -11   1   2          8.54          7.06         1.50 o                         
 -10   1   2        129.47        158.93         4.56 o                         
  -9   1   2         77.66         77.83         2.79 o                         
  -8   1   2          1.16          0.76         0.81 o                         
  -7   1   2        113.20        110.50         3.04 o                         
  -6   1   2        659.48        621.08        12.86 o                         
  -5   1   2          0.32          0.00         0.21 o                         
  -4   1   2         31.73         24.86         0.88 o                         
  -3   1   2        116.95        138.09         3.00 o                         
  -2   1   2        830.69        809.31        27.43 o                         
  -1   1   2         31.92         49.91         0.97 o                         
   0   1   2          0.73          1.07         0.17 o                         
   1   1   2        961.80        882.98        13.05 o                         
   2   1   2        133.28        144.42         2.51 o                         
   3   1   2        903.01        930.29        11.74 o                         
   4   1   2         11.48          9.75         0.54 o                         
   5   1   2        238.51        230.93         3.73 o                         
   6   1   2        186.93        186.79         3.26 o                         
   7   1   2         15.04         10.46         1.05 o                         
   8   1   2          8.51         11.37         1.17 o                         
   9   1   2         59.06         66.13         3.90 o                         
  10   1   2         11.88         16.84         3.01 o                         
 -11   2   2          7.78          5.02         1.86 o                         
 -10   2   2         93.26         99.27         3.47 o                         
  -9   2   2          2.41          1.53         1.00 o                         
  -8   2   2         12.62         13.86         1.34 o                         
  -7   2   2         33.92         29.16         2.06 o                         
  -6   2   2         54.89         55.02         1.93 o                         
  -5   2   2         24.38         24.66         1.04 o                         
  -4   2   2        241.52        250.69         6.71 o                         
  -3   2   2         61.57         64.05         1.44 o                         
  -2   2   2          1.58          2.21         0.31 o                         
  -1   2   2        480.14        496.33         6.32 o                         
   0   2   2        407.46        372.66         5.22 o                         
   1   2   2         41.95         35.76         1.05 o                         
   2   2   2        668.91        667.42        11.33 o                         
   3   2   2         78.59         85.81         1.56 o                         
   4   2   2        488.63        485.32         6.46 o                         
   5   2   2          1.66          2.51         0.40 o                         
   6   2   2         33.23         31.50         1.31 o                         
   7   2   2         78.84         81.57         2.55 o                         
   8   2   2         63.34         64.76         2.36 o                         
   9   2   2         22.22         24.70         2.73 o                         
  10   2   2         71.72         72.63         6.27 o                         
 -11   3   2          4.20          3.64         1.62 o                         
 -10   3   2          0.81          0.00         0.98 o                         
  -9   3   2         74.96         71.62         2.81 o                         
  -8   3   2         45.05         40.99         2.60 o                         
  -7   3   2        117.17        104.20         3.38 o                         
  -6   3   2          7.92         11.02         0.86 o                         
  -5   3   2         40.84         36.42         1.27 o                         
  -4   3   2        206.50        217.27         3.87 o                         
  -3   3   2        347.83        335.51         7.61 o                         
  -2   3   2         10.65         10.14         0.45 o                         
  -1   3   2       1400.13       1455.66        21.33 o                         
   0   3   2       2524.60       2594.22        37.69 o                         
   1   3   2         97.41         95.33         1.77 o                         
   2   3   2        188.50        201.81         3.42 o                         
   3   3   2        523.58        534.59         6.92 o                         
   4   3   2        259.83        268.10         4.14 o                         
   5   3   2        199.48        198.48         3.09 o                         
   6   3   2        239.55        237.37         4.46 o                         
   7   3   2         10.32         10.15         1.12 o                         
   8   3   2         70.36         66.07         2.43 o                         
   9   3   2         22.29         24.80         2.16 o                         
  10   3   2         12.94         16.84         2.80 o                         
 -11   4   2        128.03        150.59         7.26 o                         
 -10   4   2         87.64         87.07         3.93 o                         
  -9   4   2          0.06          1.37         0.96 o                         
  -8   4   2         40.86         37.01         1.70 o                         
  -7   4   2        974.42        944.85        14.91 o                         
  -6   4   2         69.38         66.49         1.88 o                         
  -5   4   2        408.11        389.79         6.56 o                         
  -4   4   2         28.04         28.49         0.96 o                         
  -3   4   2         27.43         34.35         0.83 o                         
  -2   4   2        387.11        373.40         5.00 o                         
  -1   4   2         72.57         59.24         1.16 o                         
   0   4   2        356.27        384.84         6.08 o                         
   1   4   2       2306.63       2360.14        45.70 o                         
   2   4   2        530.21        592.75         8.27 o                         
   3   4   2        282.58        299.66         4.65 o                         
   4   4   2         73.55         87.47         1.73 o                         
   5   4   2        530.35        510.43         8.35 o                         
   6   4   2        222.98        213.56         3.76 o                         
   7   4   2          1.51          1.22         1.10 o                         
   8   4   2          0.64          0.49         0.80 o                         
   9   4   2         74.26         71.35         4.26 o                         
  10   4   2         26.29         32.46         3.40 o                         
 -10   5   2         19.59         28.84         3.06 o                         
  -9   5   2         38.58         39.08         2.58 o                         
  -8   5   2         13.26         11.41         0.98 o                         
  -7   5   2          0.11          0.71         0.58 o                         
  -6   5   2          7.99          7.07         0.75 o                         
  -5   5   2        193.31        193.34         3.41 o                         
  -4   5   2        291.08        298.02         4.26 o                         
  -3   5   2        593.11        594.57         8.43 o                         
  -2   5   2         45.18         49.88         1.40 o                         
  -1   5   2        123.78        120.26         1.92 o                         
   0   5   2       1178.13       1247.48        16.92 o                         
   1   5   2          6.78          8.07         0.57 o                         
   2   5   2         25.34         24.80         0.74 o                         
   3   5   2        131.32        136.12         2.37 o                         
   4   5   2         44.78         56.59         1.60 o                         
   5   5   2          0.64          0.61         0.48 o                         
   6   5   2          0.23          1.76         0.64 o                         
   7   5   2        111.12        106.13         3.16 o                         
   8   5   2          8.06          5.51         1.07 o                         
   9   5   2          9.05          6.93         1.21 o                         
  10   5   2         47.45         58.28         4.50 o                         
 -10   6   2         59.11         64.13         3.87 o                         
  -9   6   2          8.98         10.39         2.47 o                         
  -8   6   2         39.81         39.15         2.35 o                         
  -7   6   2        216.97        217.49         4.02 o                         
  -6   6   2          4.62          4.65         0.67 o                         
  -5   6   2        172.46        178.88         3.26 o                         
  -4   6   2        125.51        122.83         2.15 o                         
  -3   6   2          5.88          5.79         0.59 o                         
  -2   6   2       1520.90       1565.53        21.17 o                         
  -1   6   2         14.20         15.30         0.62 o                         
   0   6   2       1523.21       1552.61        19.40 o                         
   1   6   2        114.48        119.91         2.09 o                         
   2   6   2          3.55          3.21         0.42 o                         
   3   6   2        246.66        239.05         3.82 o                         
   4   6   2        470.32        483.34         7.94 o                         
   5   6   2          9.81          6.75         0.79 o                         
   6   6   2        293.52        299.23         6.28 o                         
   7   6   2          0.09          0.00         1.09 o                         
   8   6   2          0.09          1.02         1.16 o                         
   9   6   2         10.48          9.24         1.72 o                         
 -10   7   2          7.07          5.64         1.55 o                         
  -9   7   2          0.19          0.00         0.78 o                         
  -8   7   2         20.49         23.65         1.75 o                         
  -7   7   2         59.71         64.73         1.92 o                         
  -6   7   2        137.81        133.45         3.00 o                         
  -5   7   2        404.62        401.79         6.94 o                         
  -4   7   2         25.86         24.95         1.28 o                         
  -3   7   2        163.72        153.69         2.76 o                         
  -2   7   2          6.30          4.92         0.47 o                         
  -1   7   2        166.41        174.64         2.73 o                         
   0   7   2          0.71          0.10         0.45 o                         
   1   7   2         72.32         84.77         2.25 o                         
   2   7   2        144.53        154.83         3.06 o                         
   3   7   2         89.00         78.81         2.72 o                         
   4   7   2        199.92        215.98         4.72 o                         
   5   7   2         92.46         83.63         3.45 o                         
   6   7   2          5.02          4.59         1.54 o                         
   7   7   2         25.02         25.56         2.13 o                         
   8   7   2          2.94          5.93         1.36 o                         
   9   7   2          2.38          0.50         1.17 o                         
  -9   8   2         33.35         31.96         2.27 o                         
  -8   8   2         88.32         84.99         3.05 o                         
  -7   8   2         45.45         47.19         2.29 o                         
  -6   8   2        215.04        215.21         4.41 o                         
  -5   8   2        502.27        495.62         8.38 o                         
  -4   8   2        253.98        236.17         4.48 o                         
  -3   8   2         24.69         24.63         1.04 o                         
  -2   8   2        722.89        732.61        10.52 o                         
  -1   8   2       1478.38       1484.81        20.37 o                         
   0   8   2         45.82         52.91         1.51 o                         
   1   8   2        253.92        273.36         4.86 o                         
   2   8   2         24.22         24.09         1.11 o                         
   3   8   2         79.88         62.23         2.09 o                         
   4   8   2          0.34          0.00         0.64 o                         
   5   8   2          0.06          0.00         1.18 o                         
   6   8   2         42.45         47.14         2.80 o                         
   7   8   2         45.11         45.70         2.88 o                         
   8   8   2          9.46          8.29         1.64 o                         
  -8   9   2          5.79          4.47         1.50 o                         
  -7   9   2          5.87          4.71         1.69 o                         
  -6   9   2        324.93        312.84         6.80 o                         
  -5   9   2         53.68         56.39         2.22 o                         
  -4   9   2          2.48          4.44         0.85 o                         
  -3   9   2        273.27        273.72         4.59 o                         
  -2   9   2         30.73         34.22         1.27 o                         
  -1   9   2        281.23        285.83         4.73 o                         
   0   9   2          0.02          0.00         0.44 o                         
   1   9   2          7.70          5.52         0.70 o                         
   2   9   2        156.75        177.93         7.08 o                         
   3   9   2         94.11         93.87         2.79 o                         
   4   9   2          3.42          2.17         0.71 o                         
   5   9   2          5.30          7.55         1.28 o                         
   6   9   2         33.27         36.45         2.54 o                         
   7   9   2          0.10          0.00         2.04 o                         
   8   9   2         37.70         38.55         3.34 o                         
  -8  10   2         17.49         13.92         2.22 o                         
  -7  10   2         36.06         28.52         2.85 o                         
  -6  10   2        166.87        161.79         6.23 o                         
  -5  10   2         28.28         28.28         2.12 o                         
  -4  10   2        117.76        118.38         3.49 o                         
  -3  10   2         48.26         48.02         2.06 o                         
  -2  10   2         31.14         28.03         1.52 o                         
  -1  10   2          4.87          4.82         0.89 o                         
   0  10   2        113.99        107.63         2.61 o                         
   1  10   2          4.95          4.48         0.75 o                         
   2  10   2         13.78         13.01         1.26 o                         
   3  10   2          1.93          1.37         0.75 o                         
   4  10   2          0.51          0.33         0.76 o                         
   5  10   2         53.74         50.68         4.01 o                         
   6  10   2         21.58         24.00         2.12 o                         
   7  10   2          2.42          0.52         1.18 o                         
  -7  11   2         37.67         36.66         3.40 o                         
  -6  11   2         40.15         35.89         3.22 o                         
  -5  11   2        105.16        106.93         4.96 o                         
  -4  11   2          0.01          0.00         0.82 o                         
  -3  11   2          1.11          1.25         1.52 o                         
  -2  11   2         27.76         25.31         2.16 o                         
  -1  11   2        377.83        379.36        11.73 o                         
   0  11   2        138.31        144.02         3.77 o                         
   1  11   2        120.12        119.18         3.42 o                         
   2  11   2         70.66         78.16         2.68 o                         
   3  11   2         59.26         63.64         2.43 o                         
   4  11   2         44.66         48.17         2.87 o                         
   5  11   2        133.97        133.28         4.61 o                         
   6  11   2        114.40        122.48         4.64 o                         
  -6  12   2         87.54         81.77         5.16 o                         
  -5  12   2          4.24          2.19         1.52 o                         
  -4  12   2          0.08          0.15         1.07 o                         
  -3  12   2         10.18         10.65         2.26 o                         
  -2  12   2         86.33         76.92         2.79 o                         
  -1  12   2         12.44          9.33         1.22 o                         
   0  12   2         66.27         58.61         2.49 o                         
   1  12   2         60.81         69.39         2.99 o                         
   2  12   2        147.60        156.04         4.86 o                         
   3  12   2          2.65          0.00         1.30 o                         
   4  12   2          0.00          0.01         1.40 o                         
   5  12   2        182.44        184.78         7.22 o                         
  -4  13   2         18.45         16.89         2.59 o                         
  -3  13   2         23.54         22.80         2.14 o                         
  -2  13   2         11.13         10.29         1.73 o                         
  -1  13   2          0.91          0.32         0.94 o                         
   0  13   2         70.48         69.67         3.09 o                         
   1  13   2         51.92         52.09         3.08 o                         
   2  13   2         83.45         78.10         4.38 o                         
   3  13   2         57.78         64.19         4.14 o                         
   4  13   2         54.82         56.90         4.31 o                         
  -2  14   2         11.91         12.61         2.58 o                         
  -1  14   2         10.16          6.85         2.36 o                         
   0  14   2          5.99          4.35         1.57 o                         
   1  14   2          0.17          0.00         1.25 o                         
 -11   1   3         42.17         49.02         2.88 o                         
 -10   1   3          6.50          8.42         1.46 o                         
  -9   1   3          1.98          1.35         0.86 o                         
  -8   1   3        121.79        122.41         3.50 o                         
  -7   1   3        232.66        213.66         4.89 o                         
  -6   1   3        825.55        798.49        12.51 o                         
  -5   1   3         26.58         25.66         1.53 o                         
  -4   1   3          4.88          6.13         0.53 o                         
  -3   1   3        599.48        598.24         9.18 o                         
  -2   1   3       2227.03       2317.64        30.80 o                         
  -1   1   3        494.28        480.37         5.77 o                         
   0   1   3       1566.23       1663.99        18.10 o                         
   1   1   3        122.18        116.08         1.93 o                         
   2   1   3         71.39         72.63         1.42 o                         
   3   1   3         78.53         78.39         1.40 o                         
   4   1   3        312.74        305.66         4.32 o                         
   5   1   3          0.44          1.30         0.38 o                         
   6   1   3        158.65        137.30         3.01 o                         
   7   1   3          0.06          0.69         0.61 o                         
   8   1   3         33.53         41.33         3.11 o                         
   9   1   3          0.04          0.18         1.20 o                         
  10   1   3         27.28         30.97         3.47 o                         
 -11   2   3        155.66        177.24         5.12 o                         
 -10   2   3          6.24          6.96         1.29 o                         
  -9   2   3          0.22          0.00         0.65 o                         
  -8   2   3         22.02         23.30         1.68 o                         
  -7   2   3        638.76        607.64        11.33 o                         
  -6   2   3         59.36         57.69         1.68 o                         
  -5   2   3          1.42          4.05         0.65 o                         
  -4   2   3        363.89        362.49         8.80 o                         
  -3   2   3        584.65        640.54        10.33 o                         
  -2   2   3        115.78        134.14         2.04 o                         
  -1   2   3          3.48          6.48         0.36 o                         
   0   2   3          5.82          8.25         0.33 o                         
   1   2   3        905.17        949.56        14.13 o                         
   2   2   3         20.60         19.61         0.94 o                         
   3   2   3         10.08          7.22         0.57 o                         
   4   2   3        100.96         99.28         1.76 o                         
   5   2   3        863.33        830.48        12.91 o                         
   6   2   3          1.57          0.88         0.49 o                         
   7   2   3          0.31          0.00         0.54 o                         
   8   2   3          0.44          0.49         0.97 o                         
   9   2   3         13.19         16.20         2.47 o                         
  10   2   3          9.54         12.95         3.36 o                         
 -11   3   3         16.12         17.19         2.34 o                         
 -10   3   3          7.14          8.82         1.42 o                         
  -9   3   3          7.91          8.04         1.27 o                         
  -8   3   3        255.94        270.98         6.09 o                         
  -7   3   3         18.39         16.45         1.19 o                         
  -6   3   3        737.72        698.37        11.18 o                         
  -5   3   3        351.87        359.65         7.18 o                         
  -4   3   3         61.09         61.36         1.64 o                         
  -3   3   3        657.59        696.34         8.98 o                         
  -2   3   3        378.95        399.16         5.32 o                         
  -1   3   3          1.29          1.92         0.25 o                         
   0   3   3         13.77         17.01         1.07 o                         
   1   3   3         42.91         48.89         1.13 o                         
   2   3   3        237.46        242.85         4.10 o                         
   3   3   3        108.58        111.53         2.28 o                         
   4   3   3        198.92        201.45         3.74 o                         
   5   3   3         52.20         49.76         2.03 o                         
   6   3   3         32.99         29.43         1.83 o                         
   7   3   3         25.19         24.90         1.61 o                         
   8   3   3         39.22         37.40         2.07 o                         
   9   3   3         40.58         49.20         3.02 o                         
  10   3   3         11.11         13.77         2.61 o                         
 -11   4   3         26.17         24.22         2.55 o                         
 -10   4   3          8.21          9.75         1.52 o                         
  -9   4   3         56.22         60.58         2.83 o                         
  -8   4   3         18.16         20.68         1.92 o                         
  -7   4   3          0.71          1.24         0.78 o                         
  -6   4   3        210.32        206.98         4.10 o                         
  -5   4   3          0.18          0.06         0.34 o                         
  -4   4   3        154.43        151.84         2.75 o                         
  -3   4   3          0.11          0.00         0.23 o                         
  -2   4   3          0.05          0.21         0.23 o                         
  -1   4   3        234.38        244.70         3.43 o                         
   0   4   3         51.76         54.36         1.19 o                         
   1   4   3         29.38         26.99         0.85 o                         
   2   4   3          0.02          0.00         0.26 o                         
   3   4   3          0.05          0.24         0.33 o                         
   4   4   3        196.56        207.71         3.88 o                         
   5   4   3         15.43         17.07         1.07 o                         
   6   4   3        143.45        133.66         2.75 o                         
   7   4   3          2.49          2.33         0.90 o                         
   8   4   3          0.10          0.91         0.86 o                         
   9   4   3         11.11          8.06         1.57 o                         
 -10   5   3         37.05         43.32         3.20 o                         
  -9   5   3         12.38          8.52         1.33 o                         
  -8   5   3         18.85         18.96         1.22 o                         
  -7   5   3          8.19          7.60         0.83 o                         
  -6   5   3         11.29         11.78         0.90 o                         
  -5   5   3          2.22          1.65         0.46 o                         
  -4   5   3         15.07         16.05         0.86 o                         
  -3   5   3        160.47        173.89         2.71 o                         
  -2   5   3          3.59          2.91         0.36 o                         
  -1   5   3       1084.07       1191.72        15.02 o                         
   0   5   3        483.00        483.93         6.99 o                         
   1   5   3        176.49        183.12         3.30 o                         
   2   5   3         14.74         16.87         0.63 o                         
   3   5   3        145.58        145.60         2.89 o                         
   4   5   3        100.23         93.04         2.23 o                         
   5   5   3         33.59         34.95         1.47 o                         
   6   5   3          0.21          0.00         0.51 o                         
   7   5   3          0.00          0.00         0.68 o                         
   8   5   3         35.95         37.03         2.58 o                         
   9   5   3          3.19          1.26         1.04 o                         
 -10   6   3         15.68         15.72         2.26 o                         
  -9   6   3          5.65          5.90         1.06 o                         
  -8   6   3          0.00          0.37         0.73 o                         
  -7   6   3        577.88        557.37         8.62 o                         
  -6   6   3        101.95         99.40         2.30 o                         
  -5   6   3          6.97          9.12         0.77 o                         
  -4   6   3         47.39         54.31         1.47 o                         
  -3   6   3        219.79        233.53         3.78 o                         
  -2   6   3          4.40          4.06         0.43 o                         
  -1   6   3          0.62          0.25         0.30 o                         
   0   6   3          1.29          1.15         0.38 o                         
   1   6   3        602.75        648.38        10.61 o                         
   2   6   3        138.93        132.70         3.44 o                         
   3   6   3         28.33         25.91         1.64 o                         
   4   6   3         21.72         19.02         1.28 o                         
   5   6   3        469.88        448.27         8.64 o                         
   6   6   3        176.57        171.65         5.01 o                         
   7   6   3         17.06         20.60         2.54 o                         
   8   6   3         47.57         48.93         3.00 o                         
   9   6   3        105.51        107.03         5.28 o                         
 -10   7   3         42.76         44.97         3.30 o                         
  -9   7   3          4.66          3.49         1.51 o                         
  -8   7   3          5.72          5.03         0.88 o                         
  -7   7   3        256.87        243.56         4.49 o                         
  -6   7   3        249.53        244.14         4.37 o                         
  -5   7   3        141.86        139.95         3.35 o                         
  -4   7   3          4.32          5.47         1.20 o                         
  -3   7   3         35.63         37.47         1.15 o                         
  -2   7   3         22.75         25.03         1.50 o                         
  -1   7   3        115.03        108.27         2.18 o                         
   0   7   3         10.60         10.98         1.08 o                         
   1   7   3        191.94        197.49         3.71 o                         
   2   7   3        228.01        255.77         5.96 o                         
   3   7   3         41.34         38.74         1.67 o                         
   4   7   3         24.05         25.87         1.55 o                         
   5   7   3         72.11         73.97         2.78 o                         
   6   7   3        104.68        105.09         3.80 o                         
   7   7   3         54.16         53.34         2.90 o                         
   8   7   3         20.23         24.06         2.25 o                         
  -9   8   3          2.12          1.63         1.16 o                         
  -8   8   3         14.26         13.95         1.38 o                         
  -7   8   3         90.53         89.00         4.21 o                         
  -6   8   3         35.22         33.05         1.71 o                         
  -5   8   3          4.31          3.04         1.27 o                         
  -4   8   3          2.45          1.57         0.63 o                         
  -3   8   3        201.72        196.30         3.85 o                         
  -2   8   3         36.75         45.20         1.38 o                         
  -1   8   3          2.60          1.83         0.52 o                         
   0   8   3          3.35          5.23         0.65 o                         
   1   8   3          0.64          0.75         0.43 o                         
   2   8   3          3.24          3.85         0.83 o                         
   3   8   3          8.13          6.61         1.56 o                         
   4   8   3         63.97         58.87         2.18 o                         
   5   8   3         79.18         74.47         2.61 o                         
   6   8   3        144.10        154.59         5.04 o                         
   7   8   3          5.72          4.19         1.26 o                         
   8   8   3          0.02          0.00         1.13 o                         
  -8   9   3          2.83          4.81         1.37 o                         
  -7   9   3         24.71         27.11         2.27 o                         
  -6   9   3         45.77         44.77         3.08 o                         
  -5   9   3         20.93         18.38         2.50 o                         
  -4   9   3          2.69          2.37         0.82 o                         
  -3   9   3          0.19          0.00         0.45 o                         
  -2   9   3        304.41        296.50         4.92 o                         
  -1   9   3        430.15        433.70         6.75 o                         
   0   9   3        111.89        105.89         2.83 o                         
   1   9   3        340.14        318.51         6.53 o                         
   2   9   3         41.48         37.54         1.84 o                         
   3   9   3          1.21          1.66         0.83 o                         
   4   9   3        255.47        240.56         5.47 o                         
   5   9   3        177.74        184.14         5.42 o                         
   6   9   3        209.93        212.01         6.15 o                         
   7   9   3        127.18        119.81         4.45 o                         
  -8  10   3          6.70          5.42         2.61 o                         
  -7  10   3         74.20         75.54         4.54 o                         
  -6  10   3         44.25         43.68         2.65 o                         
  -5  10   3         21.78         22.45         1.69 o                         
  -4  10   3          9.57          9.68         1.06 o                         
  -3  10   3          4.80          6.28         0.95 o                         
  -2  10   3         51.88         53.54         1.65 o                         
  -1  10   3        141.50        131.61         3.01 o                         
   0  10   3         65.63         62.52         1.95 o                         
   1  10   3         92.89        104.31         3.43 o                         
   2  10   3        159.43        144.05         4.08 o                         
   3  10   3        174.51        162.85         5.04 o                         
   4  10   3         60.61         60.42         2.46 o                         
   5  10   3         18.19         18.27         2.02 o                         
   6  10   3         38.39         39.88         2.79 o                         
   7  10   3         12.00         15.14         2.06 o                         
  -7  11   3          0.04          0.00         1.63 o                         
  -6  11   3         25.25         23.07         2.41 o                         
  -5  11   3         30.03         25.50         2.06 o                         
  -4  11   3         91.01         85.31         3.35 o                         
  -3  11   3          0.03          0.02         0.82 o                         
  -2  11   3          2.03          1.63         0.71 o                         
  -1  11   3        204.31        208.26         4.33 o                         
   0  11   3         79.75         84.90         2.70 o                         
   1  11   3        108.63        107.54         3.23 o                         
   2  11   3         11.86         11.39         1.48 o                         
   3  11   3          4.03          3.77         1.07 o                         
   4  11   3          6.87          6.39         1.31 o                         
   5  11   3          6.13          3.28         1.40 o                         
   6  11   3         66.19         61.85         3.56 o                         
  -6  12   3         31.60         35.71         3.58 o                         
  -5  12   3          4.12          6.54         1.45 o                         
  -4  12   3          1.43          0.57         1.13 o                         
  -3  12   3         29.74         24.00         3.60 o                         
  -2  12   3        112.96        118.88         4.12 o                         
  -1  12   3        162.28        150.48         4.69 o                         
   0  12   3        105.70        101.85         4.60 o                         
   1  12   3          6.53          8.97         1.52 o                         
   2  12   3         38.41         36.26         2.40 o                         
   3  12   3        148.25        148.36         4.23 o                         
   4  12   3         17.75         21.44         2.18 o                         
   5  12   3         22.18         25.69         2.50 o                         
  -4  13   3          6.81          5.94         1.43 o                         
  -3  13   3         24.33         20.75         2.04 o                         
  -2  13   3          1.44          0.54         1.03 o                         
  -1  13   3        156.53        148.14         4.78 o                         
   0  13   3         23.14         26.89         2.27 o                         
   1  13   3          0.08          0.00         0.88 o                         
   2  13   3          1.99          3.45         1.48 o                         
   3  13   3        111.78        119.03         5.52 o                         
  -1  14   3          4.35          1.64         1.76 o                         
   0  14   3         49.48         43.53         6.99 o                         
 -11   0   4         82.65        101.15         5.30 o                         
 -10   0   4          0.05          0.00         1.26 o                         
  -9   0   4        174.13        173.88         9.57 o                         
  -8   0   4         22.05         17.74         2.19 o                         
  -7   0   4       1449.08       1367.35        35.98 o                         
  -6   0   4         72.05         75.28         6.97 o                         
  -5   0   4         44.60         35.22         1.41 o                         
  -4   0   4        693.39        728.49        14.50 o                         
  -3   0   4        523.53        569.07        11.40 o                         
  -2   0   4        401.75        457.09         9.94 o                         
  -1   0   4        272.53        285.96         6.02 o                         
   0   0   4        823.94        915.10        13.64 o                         
   1   0   4       2358.11       2556.16        41.66 o                         
   2   0   4        245.58        287.18         5.31 o                         
   3   0   4        127.45        159.29         3.31 o                         
   4   0   4        297.57        266.86         5.22 o                         
   5   0   4        230.14        211.67         6.52 o                         
   6   0   4         46.15         53.70         2.76 o                         
   7   0   4         47.55         38.44         4.11 o                         
   8   0   4          7.83         13.31         1.90 o                         
   9   0   4          8.34         15.64         3.61 o                         
  10   0   4         13.41          6.32         3.11 o                         
 -11   1   4         33.26         36.56         2.76 o                         
 -10   1   4         69.85         77.62         3.15 o                         
  -9   1   4          0.68          0.76         1.07 o                         
  -8   1   4          6.93          6.01         1.24 o                         
  -7   1   4        628.62        586.28        11.05 o                         
  -6   1   4        120.56        115.84         2.64 o                         
  -5   1   4        178.43        167.43         3.31 o                         
  -4   1   4        124.74        137.45         2.42 o                         
  -3   1   4         16.23         24.46         0.81 o                         
  -2   1   4        179.44        210.43         3.65 o                         
  -1   1   4        184.02        223.63         2.97 o                         
   0   1   4          0.65          1.17         0.21 o                         
   1   1   4        136.90        142.15         2.34 o                         
   2   1   4         43.14         39.50         0.88 o                         
   3   1   4          2.11          2.51         0.31 o                         
   4   1   4        224.49        225.23         3.75 o                         
   5   1   4        366.05        341.01         6.00 o                         
   6   1   4        146.35        141.36         3.53 o                         
   7   1   4          6.30          6.77         1.00 o                         
   8   1   4          2.23          0.62         0.91 o                         
   9   1   4         81.95         91.86         4.88 o                         
 -11   2   4         33.08         36.15         2.73 o                         
 -10   2   4          8.69          9.20         1.41 o                         
  -9   2   4         14.27         13.16         1.51 o                         
  -8   2   4         16.15         13.50         1.36 o                         
  -7   2   4         12.21         11.81         1.20 o                         
  -6   2   4         50.13         43.28         1.65 o                         
  -5   2   4          7.53          5.74         0.79 o                         
  -4   2   4        179.76        184.62         3.76 o                         
  -3   2   4         19.91         20.61         0.65 o                         
  -2   2   4       1168.42       1249.40        18.37 o                         
  -1   2   4        273.59        286.67         3.69 o                         
   0   2   4        686.44        771.82         8.66 o                         
   1   2   4        271.24        279.15         4.60 o                         
   2   2   4          2.70          5.48         0.48 o                         
   3   2   4          0.40          0.56         0.39 o                         
   4   2   4        238.08        223.65         3.77 o                         
   5   2   4         36.46         34.72         1.53 o                         
   6   2   4         96.91         88.57         2.14 o                         
   7   2   4          2.75          2.08         0.79 o                         
   8   2   4          0.00          0.00         0.77 o                         
   9   2   4         28.12         30.80         3.17 o                         
 -11   3   4         23.45         30.42         2.39 o                         
 -10   3   4          2.85          3.87         1.15 o                         
  -9   3   4          0.87          0.67         0.88 o                         
  -8   3   4          9.79          9.76         1.25 o                         
  -7   3   4        212.33        202.94         4.81 o                         
  -6   3   4        217.87        209.71         4.12 o                         
  -5   3   4         10.74         10.38         0.83 o                         
  -4   3   4          6.59          6.42         0.75 o                         
  -3   3   4        459.24        488.98         7.33 o                         
  -2   3   4        288.61        319.18         4.85 o                         
  -1   3   4         16.28         18.25         0.59 o                         
   0   3   4        201.26        220.69         3.16 o                         
   1   3   4         39.24         44.56         1.17 o                         
   2   3   4        172.51        176.46         3.22 o                         
   3   3   4          6.97          5.89         0.75 o                         
   4   3   4         15.04         13.94         0.91 o                         
   5   3   4        143.77        131.18         2.98 o                         
   6   3   4        103.43         98.26         2.32 o                         
   7   3   4          1.25          0.56         0.62 o                         
   8   3   4          0.87          0.11         0.75 o                         
   9   3   4         13.79         15.86         1.89 o                         
 -10   4   4          3.67          5.45         1.32 o                         
  -9   4   4          5.02          5.05         1.16 o                         
  -8   4   4        254.52        241.23         5.70 o                         
  -7   4   4        192.37        193.68         4.06 o                         
  -6   4   4        297.07        288.09         5.34 o                         
  -5   4   4         29.83         30.74         1.24 o                         
  -4   4   4         10.61         18.68         0.76 o                         
  -3   4   4        117.52        134.09         2.22 o                         
  -2   4   4        557.04        571.92         7.55 o                         
  -1   4   4          0.18          0.00         0.23 o                         
   0   4   4       1526.18       1586.58        21.48 o                         
   1   4   4        699.57        791.97        12.07 o                         
   2   4   4        128.58        138.47         2.68 o                         
   3   4   4         37.87         32.09         1.20 o                         
   4   4   4        569.50        553.82         9.00 o                         
   5   4   4       1015.58        982.59        13.98 o                         
   6   4   4         55.40         59.44         1.76 o                         
   7   4   4          0.92          1.01         0.79 o                         
   8   4   4         40.68         42.56         3.81 o                         
   9   4   4        165.50        210.28         8.62 o                         
 -10   5   4         12.80         15.92         1.54 o                         
  -9   5   4          0.39          0.15         0.90 o                         
  -8   5   4         59.91         63.74         2.22 o                         
  -7   5   4        336.17        329.64         5.61 o                         
  -6   5   4        154.12        147.24         2.99 o                         
  -5   5   4          4.77          5.00         0.63 o                         
  -4   5   4        101.11        103.90         2.17 o                         
  -3   5   4        229.38        243.59         3.64 o                         
  -2   5   4        308.63        318.48         4.85 o                         
  -1   5   4         14.02         16.81         0.81 o                         
   0   5   4         76.74         78.72         1.69 o                         
   1   5   4         53.74         62.81         1.53 o                         
   2   5   4          6.51          5.39         0.95 o                         
   3   5   4          0.08          0.00         0.48 o                         
   4   5   4        159.72        160.90         3.83 o                         
   5   5   4        451.58        436.62         8.49 o                         
   6   5   4         72.21         74.47         2.50 o                         
   7   5   4         46.40         39.77         4.63 o                         
   8   5   4          0.09          0.00         1.61 o                         
   9   5   4         33.69         41.37         4.46 o                         
 -10   6   4          2.69          0.74         1.55 o                         
  -9   6   4         40.32         33.56         1.97 o                         
  -8   6   4         24.36         26.59         1.47 o                         
  -7   6   4        226.88        232.73         4.34 o                         
  -6   6   4         41.51         41.64         1.54 o                         
  -5   6   4         15.95         17.64         1.07 o                         
  -4   6   4         82.37         83.19         1.94 o                         
  -3   6   4         22.37         20.55         1.06 o                         
  -2   6   4          0.00          0.41         0.39 o                         
  -1   6   4          2.00          1.89         0.44 o                         
   0   6   4          5.38          4.34         0.52 o                         
   1   6   4          0.51          1.21         0.54 o                         
   2   6   4        150.23        147.11         3.47 o                         
   3   6   4         82.71         80.74         2.40 o                         
   4   6   4          8.53          5.62         0.87 o                         
   5   6   4        181.61        168.62         4.17 o                         
   6   6   4         42.65         47.92         2.38 o                         
   7   6   4         65.54         60.88         3.04 o                         
   8   6   4          0.29          0.00         0.94 o                         
  -9   7   4          4.78          4.00         1.42 o                         
  -8   7   4          1.87          1.33         0.68 o                         
  -7   7   4         59.54         56.02         2.11 o                         
  -6   7   4         26.01         24.76         1.46 o                         
  -5   7   4         34.57         30.20         1.61 o                         
  -4   7   4          1.86          1.77         0.73 o                         
  -3   7   4        138.94        131.13         2.80 o                         
  -2   7   4         85.82         85.73         1.94 o                         
  -1   7   4          3.95          4.22         0.82 o                         
   0   7   4          2.63          3.25         0.61 o                         
   1   7   4         60.41         69.20         2.18 o                         
   2   7   4          0.52          0.44         0.68 o                         
   3   7   4        128.32        125.21         3.31 o                         
   4   7   4          0.76          0.57         0.62 o                         
   5   7   4          1.28          0.52         0.78 o                         
   6   7   4          9.20          6.21         2.13 o                         
   7   7   4          2.57          2.89         1.19 o                         
   8   7   4          3.21          4.61         1.87 o                         
  -9   8   4          0.02          0.00         1.02 o                         
  -8   8   4         18.53         18.74         1.49 o                         
  -7   8   4         74.96         78.21         2.52 o                         
  -6   8   4          0.65          0.00         0.71 o                         
  -5   8   4         31.55         28.60         1.87 o                         
  -4   8   4          0.81          0.00         0.70 o                         
  -3   8   4         27.18         28.77         1.48 o                         
  -2   8   4        131.73        135.21         2.73 o                         
  -1   8   4         55.62         52.73         1.54 o                         
   0   8   4         32.24         40.07         1.70 o                         
   1   8   4         51.66         46.06         1.77 o                         
   2   8   4          0.04          0.36         0.61 o                         
   3   8   4          1.01          0.00         0.62 o                         
   4   8   4         19.89         16.85         1.41 o                         
   5   8   4        195.27        190.44         4.76 o                         
   6   8   4          8.33         11.32         1.69 o                         
   7   8   4          2.54          2.34         1.29 o                         
   8   8   4          6.76          4.72         1.71 o                         
  -8   9   4          8.52          8.27         1.41 o                         
  -7   9   4         69.44         68.74         2.92 o                         
  -6   9   4        104.78        101.62         4.50 o                         
  -5   9   4         10.27          9.92         1.15 o                         
  -4   9   4          0.01          0.31         0.64 o                         
  -3   9   4        124.34        120.84         2.96 o                         
  -2   9   4          0.37          0.12         0.52 o                         
  -1   9   4          1.93          2.57         0.61 o                         
   0   9   4          6.78          6.72         1.04 o                         
   1   9   4         36.05         44.45         1.97 o                         
   2   9   4        102.41        112.49         3.20 o                         
   3   9   4          7.19          6.78         1.12 o                         
   4   9   4          0.29          0.03         0.83 o                         
   5   9   4         84.16         91.56         4.93 o                         
   6   9   4         11.05         15.47         1.98 o                         
   7   9   4          6.56          7.73         1.55 o                         
  -8  10   4          5.05          6.83         1.72 o                         
  -7  10   4          9.85         12.18         1.54 o                         
  -6  10   4         56.90         52.08         2.52 o                         
  -5  10   4          2.06          2.12         1.23 o                         
  -4  10   4          6.35          7.77         1.04 o                         
  -3  10   4          5.74          6.30         0.99 o                         
  -2  10   4         28.21         27.92         1.50 o                         
  -1  10   4          3.40          3.60         0.74 o                         
   0  10   4         15.29         15.11         2.45 o                         
   1  10   4          6.49          6.88         0.99 o                         
   2  10   4         14.98         15.93         1.40 o                         
   3  10   4          0.00          0.00         0.72 o                         
   4  10   4         82.56         84.43         2.94 o                         
   5  10   4          8.97         10.95         1.61 o                         
   6  10   4        100.34        102.19         4.26 o                         
  -7  11   4         16.31         11.04         2.28 o                         
  -6  11   4          4.55          2.39         1.89 o                         
  -5  11   4          0.77          2.46         0.98 o                         
  -4  11   4         39.34         37.08         1.91 o                         
  -3  11   4          9.02          9.46         1.08 o                         
  -2  11   4          5.67          5.82         0.95 o                         
  -1  11   4          7.92          7.69         1.13 o                         
   0  11   4          4.16          3.77         0.94 o                         
   1  11   4          2.80          1.90         0.89 o                         
   2  11   4          5.17          4.37         0.99 o                         
   3  11   4          8.02          7.05         1.30 o                         
   4  11   4          6.29          8.39         1.45 o                         
   5  11   4         12.43         10.28         1.73 o                         
  -5  12   4         25.84         27.83         2.44 o                         
  -4  12   4          2.43          3.13         1.22 o                         
  -3  12   4          0.05          0.00         1.07 o                         
  -2  12   4          5.15          1.77         1.37 o                         
  -1  12   4         25.08         22.07         1.76 o                         
   0  12   4          7.42          9.65         1.37 o                         
   1  12   4         24.67         26.40         1.91 o                         
   2  12   4          3.46          4.40         1.11 o                         
   3  12   4          5.98          5.00         1.27 o                         
   4  12   4         41.99         44.82         6.47 o                         
  -4  13   4         43.26         41.15         3.72 o                         
  -3  13   4         26.11         30.41         3.16 o                         
  -2  13   4          0.02          0.00         1.21 o                         
  -1  13   4         29.22         34.29         3.26 o                         
   0  13   4         32.12         34.33         5.33 o                         
   1  13   4         40.21         49.17         3.20 o                         
   2  13   4          6.23          5.52         1.30 o                         
 -11   1   5         26.64         26.43         2.97 o                         
 -10   1   5          1.73          1.73         1.07 o                         
  -9   1   5          2.18          1.59         1.32 o                         
  -8   1   5         96.15         85.96         3.54 o                         
  -7   1   5        353.79        326.91         6.92 o                         
  -6   1   5         10.39          9.09         1.05 o                         
  -5   1   5         20.67         22.16         1.09 o                         
  -4   1   5         39.87         46.93         1.38 o                         
  -3   1   5       1201.61       1282.88        17.53 o                         
  -2   1   5         38.54         35.79         0.99 o                         
  -1   1   5        474.79        531.40         6.20 o                         
   0   1   5          4.41          3.19         0.29 o                         
   1   1   5        640.78        700.70         9.08 o                         
   2   1   5         12.45         12.49         0.52 o                         
   3   1   5         98.66         98.37         1.89 o                         
   4   1   5         21.75         19.77         0.99 o                         
   5   1   5       1125.79       1064.91        16.60 o                         
   6   1   5          3.14          1.67         0.79 o                         
   7   1   5         17.36         13.39         1.35 o                         
   8   1   5          0.05          0.00         0.88 o                         
   9   1   5        137.69        168.28         6.95 o                         
 -11   2   5         33.38         35.63         2.64 o                         
 -10   2   5          0.92          0.00         1.03 o                         
  -9   2   5          2.38          0.80         0.90 o                         
  -8   2   5        179.36        171.31         4.48 o                         
  -7   2   5          4.26          3.48         0.96 o                         
  -6   2   5         77.07         77.31         2.16 o                         
  -5   2   5        124.36        131.19         4.79 o                         
  -4   2   5         24.70         33.04         1.12 o                         
  -3   2   5          6.55         12.40         0.61 o                         
  -2   2   5         19.14         22.29         0.71 o                         
  -1   2   5         67.16         79.48         1.67 o                         
   0   2   5        231.48        279.75         3.70 o                         
   1   2   5          1.32          1.98         0.36 o                         
   2   2   5          8.75         12.74         0.77 o                         
   3   2   5         91.07         88.97         2.09 o                         
   4   2   5       1026.42       1008.26        14.22 o                         
   5   2   5        188.49        190.03         3.98 o                         
   6   2   5        123.90        121.52         3.00 o                         
   7   2   5          3.82          3.61         1.02 o                         
   8   2   5         80.04        100.16         3.82 o                         
   9   2   5          3.15          5.71         1.47 o                         
 -11   3   5         44.45         41.07         2.77 o                         
 -10   3   5          0.16          0.97         1.11 o                         
  -9   3   5          4.46          4.64         1.00 o                         
  -8   3   5        174.52        173.44         6.52 o                         
  -7   3   5        144.79        136.72         3.77 o                         
  -6   3   5        448.14        422.00         7.34 o                         
  -5   3   5        187.34        178.81         3.64 o                         
  -4   3   5          0.89          0.64         0.31 o                         
  -3   3   5        617.46        683.55         9.58 o                         
  -2   3   5        370.34        381.87         5.28 o                         
  -1   3   5          0.50          1.74         0.30 o                         
   0   3   5        304.78        315.89         4.43 o                         
   1   3   5        477.78        515.56         8.44 o                         
   2   3   5         51.72         52.24         1.53 o                         
   3   3   5         43.56         40.42         1.34 o                         
   4   3   5         55.21         51.19         1.49 o                         
   5   3   5        339.81        328.90         5.42 o                         
   6   3   5         18.62         21.86         1.25 o                         
   7   3   5         11.66         12.30         1.16 o                         
   8   3   5          5.39          1.59         1.38 o                         
   9   3   5         13.28         18.38         4.66 o                         
 -10   4   5          9.47          9.93         1.66 o                         
  -9   4   5         14.72         16.12         1.69 o                         
  -8   4   5          1.95          2.91         0.99 o                         
  -7   4   5         30.54         31.08         1.75 o                         
  -6   4   5         31.18         31.03         1.39 o                         
  -5   4   5         12.60         16.77         0.98 o                         
  -4   4   5         31.96         35.46         1.27 o                         
  -3   4   5         84.96         91.67         1.75 o                         
  -2   4   5        224.94        233.85         3.50 o                         
  -1   4   5         14.96         13.92         0.53 o                         
   0   4   5         80.76         77.47         1.45 o                         
   1   4   5         30.96         31.55         1.04 o                         
   2   4   5          1.45          2.03         0.46 o                         
   3   4   5        117.17        112.59         2.50 o                         
   4   4   5         16.03         15.94         1.09 o                         
   5   4   5         48.80         51.33         1.79 o                         
   6   4   5          1.60          0.34         0.71 o                         
   7   4   5          7.12          8.80         1.23 o                         
   8   4   5         19.95         22.61         2.78 o                         
   9   4   5          7.35          2.61         2.00 o                         
 -10   5   5          9.14          6.68         1.26 o                         
  -9   5   5          0.64          0.00         1.22 o                         
  -8   5   5         46.77         47.49         2.23 o                         
  -7   5   5         66.78         65.48         1.98 o                         
  -6   5   5          0.39          0.00         0.53 o                         
  -5   5   5          4.58          2.99         0.58 o                         
  -4   5   5          2.28          3.29         0.55 o                         
  -3   5   5          7.53          7.10         0.56 o                         
  -2   5   5         10.47          8.30         0.64 o                         
  -1   5   5        572.43        558.27         8.18 o                         
   0   5   5        166.30        172.06         3.04 o                         
   1   5   5         20.80         18.59         1.20 o                         
   2   5   5        124.38        110.54         2.88 o                         
   3   5   5         98.31         81.41         2.47 o                         
   4   5   5          2.04          1.24         0.73 o                         
   5   5   5          0.00          1.17         1.39 o                         
   6   5   5          0.46          0.00         0.61 o                         
   7   5   5          0.00          0.00         0.82 o                         
   8   5   5         16.12         16.59         4.26 o                         
 -10   6   5         10.53         13.09         1.77 o                         
  -9   6   5          0.76          0.51         0.81 o                         
  -8   6   5         84.23         80.03         3.50 o                         
  -7   6   5          2.91          2.37         0.68 o                         
  -6   6   5         29.67         32.75         1.51 o                         
  -5   6   5          0.34          0.84         0.46 o                         
  -4   6   5         64.22         68.91         2.97 o                         
  -3   6   5         86.65         85.73         2.11 o                         
  -2   6   5         83.39         95.00         2.07 o                         
  -1   6   5         44.74         44.38         1.29 o                         
   0   6   5        472.51        470.35         7.88 o                         
   1   6   5        294.87        287.65         5.86 o                         
   2   6   5         31.10         26.23         1.55 o                         
   3   6   5        142.18        133.91         3.47 o                         
   4   6   5        577.97        570.49        10.76 o                         
   5   6   5         40.32         40.37         2.13 o                         
   6   6   5         52.66         57.37         2.17 o                         
   7   6   5          1.80          1.47         1.16 o                         
   8   6   5         60.20         59.62         5.11 o                         
  -9   7   5          9.87         11.84         1.45 o                         
  -8   7   5          1.57          0.30         0.74 o                         
  -7   7   5        131.04        122.46         3.74 o                         
  -6   7   5          4.95          7.21         0.93 o                         
  -5   7   5         20.33         23.58         1.43 o                         
  -4   7   5         39.09         38.47         1.92 o                         
  -3   7   5        127.20        131.57         2.96 o                         
  -2   7   5         17.24         17.33         1.16 o                         
  -1   7   5          1.10          0.82         0.46 o                         
   0   7   5         14.33         16.87         1.22 o                         
   1   7   5        135.69        165.34         3.92 o                         
   2   7   5         40.83         36.99         1.89 o                         
   3   7   5         22.00         21.42         1.55 o                         
   4   7   5          8.21          8.63         1.12 o                         
   5   7   5        429.40        436.21        11.99 o                         
   6   7   5          0.04          0.00         0.76 o                         
   7   7   5          1.76          2.69         1.30 o                         
  -9   8   5          4.77          3.84         1.30 o                         
  -8   8   5         74.56         82.13         3.10 o                         
  -7   8   5         98.05         97.80         2.89 o                         
  -6   8   5         29.82         34.50         2.03 o                         
  -5   8   5         20.02         21.34         2.00 o                         
  -4   8   5         50.45         48.55         2.07 o                         
  -3   8   5         23.20         19.11         1.30 o                         
  -2   8   5          9.53          9.53         0.82 o                         
  -1   8   5         84.08         86.71         2.33 o                         
   0   8   5          3.83          5.30         0.80 o                         
   1   8   5          7.47          7.98         1.01 o                         
   2   8   5          2.79          2.80         1.04 o                         
   3   8   5         34.58         35.16         1.95 o                         
   4   8   5        102.86        103.94         5.34 o                         
   5   8   5         15.27         14.63         1.53 o                         
   6   8   5         52.66         51.76         3.26 o                         
   7   8   5          2.74          1.88         1.13 o                         
  -8   9   5        457.26        474.35         9.90 o                         
  -7   9   5        222.97        223.50         7.90 o                         
  -6   9   5         58.82         58.84         2.61 o                         
  -5   9   5         41.64         42.45         2.26 o                         
  -4   9   5        100.40         96.87         2.72 o                         
  -3   9   5         55.99         56.76         4.06 o                         
  -2   9   5        153.67        157.79         3.68 o                         
  -1   9   5         46.37         48.70         1.89 o                         
   0   9   5        113.08        125.44         3.44 o                         
   1   9   5          6.36          9.27         1.79 o                         
   2   9   5          2.45          0.92         0.77 o                         
   3   9   5         52.36         49.51         2.46 o                         
   4   9   5         22.11         23.15         1.88 o                         
   5   9   5        177.09        181.47         4.84 o                         
   6   9   5         44.06         41.28         2.96 o                         
  -7  10   5          8.46         10.14         2.36 o                         
  -6  10   5         77.12         80.32         3.43 o                         
  -5  10   5        106.11        113.25         3.13 o                         
  -4  10   5         96.22         95.39         2.75 o                         
  -3  10   5          5.69          7.05         1.02 o                         
  -2  10   5          3.87          3.05         0.91 o                         
  -1  10   5         90.52         83.13         2.69 o                         
   0  10   5         16.38         16.59         1.43 o                         
   1  10   5         11.32          7.27         1.14 o                         
   2  10   5         30.35         25.90         2.07 o                         
   3  10   5          0.43          0.00         0.83 o                         
   4  10   5         12.86         12.69         1.55 o                         
   5  10   5          1.57          1.83         1.18 o                         
   6  10   5          4.43          5.42         1.60 o                         
  -6  11   5         50.96         57.68         2.50 o                         
  -5  11   5          6.38          6.79         1.14 o                         
  -4  11   5          9.61         12.46         1.26 o                         
  -3  11   5          3.61          2.83         0.90 o                         
  -2  11   5          6.10          5.29         1.12 o                         
  -1  11   5        144.60        152.16         4.05 o                         
   0  11   5          1.75          2.14         1.49 o                         
   1  11   5          1.88          0.12         0.98 o                         
   2  11   5          0.47          1.71         0.96 o                         
   3  11   5          3.96          5.91         1.11 o                         
   4  11   5          0.31          0.08         1.10 o                         
   5  11   5         49.62         52.65         7.31 o                         
  -5  12   5          0.26          0.00         1.02 o                         
  -4  12   5         21.69         15.94         1.60 o                         
  -3  12   5         29.12         29.44         2.08 o                         
  -2  12   5         53.19         62.17         3.18 o                         
  -1  12   5         31.03         33.42         2.22 o                         
   0  12   5         19.49         26.76         1.97 o                         
   1  12   5          6.71          5.98         1.91 o                         
   2  12   5         56.80         54.30         2.79 o                         
   3  12   5          0.02          0.00         0.91 o                         
  -3  13   5          0.49          1.00         2.21 o                         
  -2  13   5          3.43          3.53         2.26 o                         
  -1  13   5         52.18         63.19         4.53 o                         
   0  13   5         84.78         89.48         5.43 o                         
   1  13   5          2.54          1.34         1.18 o                         
 -11   0   6         10.33          8.38         2.16 o                         
 -10   0   6         82.77         84.37         6.57 o                         
  -9   0   6        147.36        161.27        13.43 o                         
  -8   0   6         16.37         17.72         4.61 o                         
  -7   0   6         45.80         39.98         3.19 o                         
  -6   0   6         57.55         55.08         3.05 o                         
  -5   0   6         40.34         48.81         1.94 o                         
  -4   0   6          3.13          3.47         0.69 o                         
  -3   0   6         55.06         51.81         1.93 o                         
  -2   0   6        229.88        219.65         5.17 o                         
  -1   0   6          3.22          6.38         0.58 o                         
   0   0   6        475.25        558.75         9.86 o                         
   1   0   6         43.96         49.46         1.84 o                         
   2   0   6        595.87        626.46        12.98 o                         
   3   0   6         38.83         42.19         2.08 o                         
   4   0   6         15.49         13.55         1.40 o                         
   5   0   6        197.21        212.44         5.69 o                         
   6   0   6          0.78          1.12         1.27 o                         
   7   0   6        122.81        120.87         5.14 o                         
   8   0   6          7.42          6.86         1.90 o                         
 -11   1   6          5.90          3.44         1.27 o                         
 -10   1   6          2.78          2.22         1.22 o                         
  -9   1   6          8.53          9.97         1.39 o                         
  -8   1   6          0.86          0.75         0.76 o                         
  -7   1   6        209.80        208.76         5.02 o                         
  -6   1   6        139.14        126.95         3.48 o                         
  -5   1   6         48.09         39.72         1.47 o                         
  -4   1   6         48.89         51.04         1.49 o                         
  -3   1   6        139.09        162.34         3.24 o                         
  -2   1   6        354.48        366.91         4.82 o                         
  -1   1   6        145.83        141.66         1.97 o                         
   0   1   6         70.52         74.96         1.24 o                         
   1   1   6         21.15         20.91         0.74 o                         
   2   1   6         45.09         45.35         1.10 o                         
   3   1   6        247.38        261.93         4.07 o                         
   4   1   6          2.33          3.10         0.64 o                         
   5   1   6        456.34        444.07         7.81 o                         
   6   1   6         90.89         85.43         2.79 o                         
   7   1   6         24.29         22.80         1.75 o                         
   8   1   6        152.71        152.36         4.33 o                         
 -10   2   6         31.40         31.47         3.79 o                         
  -9   2   6          2.20          0.82         1.11 o                         
  -8   2   6         80.97         81.63         3.36 o                         
  -7   2   6        109.30        108.37         3.33 o                         
  -6   2   6          6.70          6.80         0.88 o                         
  -5   2   6         79.12         84.08         2.23 o                         
  -4   2   6         22.02         22.03         0.97 o                         
  -3   2   6         86.29         93.09         1.67 o                         
  -2   2   6          2.66          2.05         0.37 o                         
  -1   2   6        253.69        274.57         3.54 o                         
   0   2   6        190.31        208.96         2.79 o                         
   1   2   6         42.21         42.94         1.03 o                         
   2   2   6        159.95        168.60         3.03 o                         
   3   2   6         57.31         57.05         1.91 o                         
   4   2   6         11.90         11.15         0.89 o                         
   5   2   6        153.61        145.26         3.36 o                         
   6   2   6         37.23         36.16         1.83 o                         
   7   2   6         51.27         52.19         3.03 o                         
   8   2   6          0.23          0.00         0.91 o                         
 -10   3   6         18.85         16.18         1.76 o                         
  -9   3   6        124.90        130.66         4.11 o                         
  -8   3   6        138.60        126.54         3.78 o                         
  -7   3   6          1.57          0.00         0.74 o                         
  -6   3   6         61.59         63.73         1.99 o                         
  -5   3   6          4.66          7.20         0.85 o                         
  -4   3   6          9.45         14.44         0.78 o                         
  -3   3   6         93.15         86.00         1.88 o                         
  -2   3   6         56.49         60.03         1.37 o                         
  -1   3   6        228.42        213.28         3.62 o                         
   0   3   6        485.75        483.82         6.58 o                         
   1   3   6        230.04        244.97         4.39 o                         
   2   3   6         38.51         36.76         1.32 o                         
   3   3   6        242.05        219.60         4.17 o                         
   4   3   6        431.78        408.40         7.90 o                         
   5   3   6         23.89         22.02         1.42 o                         
   6   3   6        143.82        144.97         4.11 o                         
   7   3   6          6.73          9.75         1.27 o                         
   8   3   6          3.53          4.84         1.74 o                         
 -10   4   6          0.20          0.00         1.17 o                         
  -9   4   6          3.09          3.60         1.36 o                         
  -8   4   6          0.71          1.66         1.01 o                         
  -7   4   6          7.79          7.10         0.95 o                         
  -6   4   6        101.85         93.32         2.30 o                         
  -5   4   6          4.04          6.27         0.72 o                         
  -4   4   6        227.10        236.96         4.55 o                         
  -3   4   6        119.01        115.80         2.14 o                         
  -2   4   6         22.05         24.09         0.93 o                         
  -1   4   6          5.93          7.06         0.66 o                         
   0   4   6        179.33        196.20         3.83 o                         
   1   4   6         65.47         53.21         1.84 o                         
   2   4   6         70.76         66.32         2.14 o                         
   3   4   6        141.38        129.79         3.41 o                         
   4   4   6       1073.89       1082.50        18.98 o                         
   5   4   6          6.29          6.27         0.93 o                         
   6   4   6         27.26         26.28         1.97 o                         
   7   4   6         20.38         21.37         2.26 o                         
   8   4   6        192.66        208.49         7.88 o                         
 -10   5   6          4.51          3.12         1.09 o                         
  -9   5   6         18.85         19.58         1.63 o                         
  -8   5   6         25.79         23.18         1.60 o                         
  -7   5   6         64.90         69.63         2.05 o                         
  -6   5   6          3.44          4.79         0.74 o                         
  -5   5   6          0.69          0.19         0.49 o                         
  -4   5   6          0.28          0.00         0.52 o                         
  -3   5   6         36.31         32.26         1.20 o                         
  -2   5   6         14.41         15.54         0.90 o                         
  -1   5   6        232.87        228.67         4.35 o                         
   0   5   6        189.93        190.09         3.84 o                         
   1   5   6         87.71         99.41         3.86 o                         
   2   5   6        274.54        268.20         5.95 o                         
   3   5   6         12.73         13.02         1.75 o                         
   4   5   6         31.15         29.80         1.81 o                         
   5   5   6        107.51        103.66         3.19 o                         
   6   5   6         43.09         44.76         2.08 o                         
   7   5   6          2.68          3.60         1.72 o                         
   8   5   6          2.74          3.21         2.16 o                         
  -9   6   6        116.62        128.36         4.19 o                         
  -8   6   6         92.25         92.32         2.94 o                         
  -7   6   6        509.82        509.94        10.22 o                         
  -6   6   6          1.86          1.13         0.72 o                         
  -5   6   6        174.77        147.61         3.42 o                         
  -4   6   6        378.30        368.10         6.63 o                         
  -3   6   6        294.43        287.66         5.24 o                         
  -2   6   6        177.02        175.37         3.29 o                         
  -1   6   6       1304.39       1253.90        17.55 o                         
   0   6   6         28.92         30.12         1.65 o                         
   1   6   6        271.72        277.58         5.84 o                         
   2   6   6          3.72          5.27         0.92 o                         
   3   6   6         41.86         36.48         1.98 o                         
   4   6   6         74.58         73.67         2.88 o                         
   5   6   6         82.12         81.47         2.84 o                         
   6   6   6          7.14          8.43         1.30 o                         
   7   6   6         24.02         22.44         3.16 o                         
  -9   7   6          1.26          0.79         1.15 o                         
  -8   7   6         92.28         96.80         3.09 o                         
  -7   7   6          0.00          0.61         0.71 o                         
  -6   7   6         18.55         17.55         1.40 o                         
  -5   7   6        207.25        197.22         4.27 o                         
  -4   7   6        104.48         98.41         2.98 o                         
  -3   7   6        266.96        247.93         4.88 o                         
  -2   7   6          0.07          0.02         0.51 o                         
  -1   7   6          7.83          9.84         1.19 o                         
   0   7   6          3.20          4.61         0.83 o                         
   1   7   6         19.85         14.20         1.25 o                         
   2   7   6         33.86         36.71         1.96 o                         
   3   7   6          0.38          0.24         0.72 o                         
   4   7   6        267.72        281.10         6.34 o                         
   5   7   6         21.64         22.05         1.71 o                         
   6   7   6         30.86         32.46         2.78 o                         
   7   7   6          0.19          0.00         1.35 o                         
  -8   8   6          2.18          2.35         1.17 o                         
  -7   8   6         31.24         28.86         1.89 o                         
  -6   8   6          1.24          0.00         1.00 o                         
  -5   8   6         27.86         27.15         1.87 o                         
  -4   8   6         59.75         58.70         2.59 o                         
  -3   8   6          6.81          9.12         0.98 o                         
  -2   8   6        464.79        425.10         8.70 o                         
  -1   8   6        108.46        107.96         2.83 o                         
   0   8   6         15.58         16.06         2.10 o                         
   1   8   6        104.56         94.96         2.95 o                         
   2   8   6         64.16         56.87         2.45 o                         
   3   8   6          3.75          3.65         1.00 o                         
   4   8   6          9.22         12.23         1.42 o                         
   5   8   6          7.54          6.63         1.26 o                         
   6   8   6         50.89         60.59         3.49 o                         
  -8   9   6          1.20          0.20         1.08 o                         
  -7   9   6         53.60         53.70         2.70 o                         
  -6   9   6         68.96         59.94         2.81 o                         
  -5   9   6         78.23         67.58         4.63 o                         
  -4   9   6         35.29         32.14         1.81 o                         
  -3   9   6         94.58         83.82         2.57 o                         
  -2   9   6        123.70        129.29         3.30 o                         
  -1   9   6          0.50          2.63         1.17 o                         
   0   9   6         92.68         88.22         2.85 o                         
   1   9   6         53.88         55.09         2.40 o                         
   2   9   6         16.97         17.36         1.56 o                         
   3   9   6         10.78         11.37         1.35 o                         
   4   9   6         28.94         27.95         2.00 o                         
   5   9   6        141.44        149.01         4.42 o                         
   6   9   6         27.69         34.21         2.73 o                         
  -7  10   6          1.13          0.91         1.22 o                         
  -6  10   6          2.21          2.90         1.10 o                         
  -5  10   6          1.60          2.12         0.83 o                         
  -4  10   6          4.06          4.07         1.00 o                         
  -3  10   6          7.11          5.60         1.23 o                         
  -2  10   6          8.70          7.72         1.48 o                         
  -1  10   6          8.90          8.73         1.22 o                         
   0  10   6         12.28         12.84         1.38 o                         
   1  10   6         18.01         20.50         1.69 o                         
   2  10   6         11.92         13.05         1.49 o                         
   3  10   6         13.24         13.81         1.64 o                         
   4  10   6         60.10         56.49         4.42 o                         
   5  10   6          0.24          0.00         1.41 o                         
  -6  11   6         52.20         48.33         2.68 o                         
  -5  11   6          8.63          5.99         1.13 o                         
  -4  11   6          5.16          3.61         1.16 o                         
  -3  11   6         42.31         44.45         2.53 o                         
  -2  11   6         89.28         86.62         3.44 o                         
  -1  11   6         90.14        100.58         3.31 o                         
   0  11   6        193.81        206.66         5.18 o                         
   1  11   6          7.16          8.83         1.34 o                         
   2  11   6          1.46          0.95         0.99 o                         
   3  11   6        170.45        173.46         4.87 o                         
   4  11   6        215.65        228.92         6.87 o                         
  -4  12   6          0.07          0.33         1.12 o                         
  -3  12   6        113.34        119.56         3.87 o                         
  -2  12   6         29.88         26.88         2.46 o                         
  -1  12   6        150.18        143.46         5.04 o                         
   0  12   6          0.01          0.00         1.17 o                         
   1  12   6          0.29          0.80         0.92 o                         
   2  12   6          5.65          4.78         1.22 o                         
 -10   1   7         43.36         40.96         2.78 o                         
  -9   1   7        121.46        135.51         4.28 o                         
  -8   1   7          4.32          3.11         1.10 o                         
  -7   1   7         90.03         83.69         2.92 o                         
  -6   1   7         20.57         16.10         1.45 o                         
  -5   1   7         56.39         42.52         1.98 o                         
  -4   1   7         42.29         48.18         1.92 o                         
  -3   1   7         27.78         26.72         1.06 o                         
  -2   1   7         73.46         63.31         1.36 o                         
  -1   1   7        153.04        145.35         1.97 o                         
   0   1   7         12.45         13.79         0.64 o                         
   1   1   7         14.40         12.22         0.68 o                         
   2   1   7          0.03          0.40         0.38 o                         
   3   1   7         39.83         33.71         1.44 o                         
   4   1   7        353.83        337.82         6.26 o                         
   5   1   7         17.07         13.47         1.21 o                         
   6   1   7         11.90         10.99         1.52 o                         
   7   1   7          0.61          1.94         1.08 o                         
   8   1   7         68.52         69.24         3.44 o                         
 -10   2   7          0.94          0.04         1.04 o                         
  -9   2   7         59.00         60.62         3.11 o                         
  -8   2   7          3.23          2.38         0.99 o                         
  -7   2   7         31.28         28.82         1.94 o                         
  -6   2   7         25.67         24.15         1.64 o                         
  -5   2   7          4.79          1.64         1.02 o                         
  -4   2   7         71.13         70.70         1.50 o                         
  -3   2   7         62.99         70.42         1.80 o                         
  -2   2   7        384.14        400.25         5.03 o                         
  -1   2   7         96.28         82.33         1.87 o                         
   0   2   7          8.71          8.58         0.52 o                         
   1   2   7         28.70         28.29         1.14 o                         
   2   2   7         11.01         14.43         0.88 o                         
   3   2   7         19.88         14.73         0.98 o                         
   4   2   7         29.60         29.83         2.50 o                         
   5   2   7         15.76         17.83         1.38 o                         
   6   2   7         67.30         70.52         2.84 o                         
   7   2   7         36.63         41.11         2.85 o                         
   8   2   7         18.38         17.47         2.14 o                         
 -10   3   7         74.10         85.85         3.59 o                         
  -9   3   7          9.59         12.12         1.66 o                         
  -8   3   7         36.02         37.90         2.34 o                         
  -7   3   7         31.78         30.02         2.05 o                         
  -6   3   7        214.96        183.20         3.99 o                         
  -5   3   7         82.66         78.13         2.02 o                         
  -4   3   7          6.30          7.39         0.73 o                         
  -3   3   7        138.43        143.04         2.97 o                         
  -2   3   7       1266.85       1226.12        14.76 o                         
  -1   3   7          0.93          2.13         0.38 o                         
   0   3   7        105.58        106.61         2.25 o                         
   1   3   7         59.57         65.32         1.77 o                         
   2   3   7         82.53         65.58         2.19 o                         
   3   3   7         23.37         21.35         1.42 o                         
   4   3   7          8.81          8.00         1.49 o                         
   5   3   7         15.44         14.21         1.42 o                         
   6   3   7          0.98          0.47         0.90 o                         
   7   3   7          2.02          4.66         1.24 o                         
 -10   4   7          1.50          1.34         1.15 o                         
  -9   4   7          3.56          5.17         1.02 o                         
  -8   4   7         38.08         37.34         2.08 o                         
  -7   4   7          9.55          7.74         1.04 o                         
  -6   4   7         42.98         36.22         2.20 o                         
  -5   4   7          6.00          3.66         0.71 o                         
  -4   4   7          5.28          3.60         0.63 o                         
  -3   4   7         39.81         41.02         1.41 o                         
  -2   4   7          0.21          0.06         0.44 o                         
  -1   4   7         54.85         58.07         1.58 o                         
   0   4   7          5.65          6.89         0.75 o                         
   1   4   7         27.59         23.07         1.48 o                         
   2   4   7         13.04          9.59         1.09 o                         
   3   4   7         82.19         78.71         2.55 o                         
   4   4   7        100.33         96.44         2.94 o                         
   5   4   7         66.93         73.66         2.81 o                         
   6   4   7         11.32         12.66         1.57 o                         
   7   4   7         48.73         45.81         2.68 o                         
  -9   5   7          4.36          4.93         1.23 o                         
  -8   5   7          9.88          8.27         1.08 o                         
  -7   5   7         83.14         77.63         2.46 o                         
  -6   5   7         70.84         69.42         2.31 o                         
  -5   5   7          0.04          0.00         0.94 o                         
  -4   5   7          7.49          8.83         0.89 o                         
  -3   5   7          0.47          0.62         0.46 o                         
  -2   5   7        246.59        225.30         6.54 o                         
  -1   5   7        269.26        261.40         5.13 o                         
   0   5   7          0.85          0.00         0.66 o                         
   1   5   7         39.60         37.45         2.45 o                         
   2   5   7        151.38        134.08         4.91 o                         
   3   5   7        102.98         90.79         2.82 o                         
   4   5   7          3.81          3.56         0.99 o                         
   5   5   7         53.75         59.53         3.90 o                         
   6   5   7         14.13         15.48         1.62 o                         
   7   5   7          3.61          2.95         1.23 o                         
  -9   6   7         44.59         47.66         2.84 o                         
  -8   6   7         36.34         40.52         2.53 o                         
  -7   6   7          0.03          0.56         0.64 o                         
  -6   6   7         59.81         51.48         2.28 o                         
  -5   6   7          3.28          1.90         0.74 o                         
  -4   6   7         36.15         40.15         1.87 o                         
  -3   6   7         22.46         21.41         1.34 o                         
  -2   6   7        189.51        185.49         3.93 o                         
  -1   6   7          7.46          9.63         0.98 o                         
   0   6   7         23.54         17.92         1.38 o                         
   1   6   7          6.76          6.32         0.89 o                         
   2   6   7         72.32         59.79         2.29 o                         
   3   6   7         30.87         28.36         1.81 o                         
   4   6   7          1.60          1.90         0.93 o                         
   5   6   7         16.13         14.86         2.34 o                         
   6   6   7         21.75         20.02         1.87 o                         
   7   6   7          7.36          6.81         2.28 o                         
  -9   7   7         12.87         19.28         2.54 o                         
  -8   7   7          1.98          0.95         1.04 o                         
  -7   7   7          3.54          4.39         1.07 o                         
  -6   7   7         51.21         49.04         2.81 o                         
  -5   7   7         70.64         73.17         2.69 o                         
  -4   7   7         31.68         29.17         1.80 o                         
  -3   7   7          0.81          1.49         0.70 o                         
  -2   7   7        150.85        157.58         3.64 o                         
  -1   7   7         50.91         53.58         1.99 o                         
   0   7   7          0.27          0.03         0.81 o                         
   1   7   7          1.87          1.19         0.79 o                         
   2   7   7          4.74          4.78         0.95 o                         
   3   7   7         10.79         10.10         1.61 o                         
   4   7   7        121.24        122.24         4.24 o                         
   5   7   7         63.28         60.60         2.88 o                         
   6   7   7          9.71          9.94         1.45 o                         
  -8   8   7         25.91         28.68         2.22 o                         
  -7   8   7          0.18          0.00         0.66 o                         
  -6   8   7         13.87         12.90         1.43 o                         
  -5   8   7         36.27         34.93         2.16 o                         
  -4   8   7          6.24          2.73         1.05 o                         
  -3   8   7         11.40         10.90         1.27 o                         
  -2   8   7          3.57          2.69         0.79 o                         
  -1   8   7         47.61         45.48         2.00 o                         
   0   8   7          7.44          8.36         1.19 o                         
   1   8   7         35.92         36.04         2.06 o                         
   2   8   7         14.86         13.36         1.53 o                         
   3   8   7         29.92         24.00         1.86 o                         
   4   8   7         96.59         92.69         3.55 o                         
   5   8   7          3.19          2.04         1.22 o                         
  -7   9   7          6.21          4.09         1.45 o                         
  -6   9   7         23.63         23.14         2.09 o                         
  -5   9   7          9.94         13.05         1.35 o                         
  -4   9   7         25.66         24.55         1.85 o                         
  -3   9   7        157.13        162.84         5.59 o                         
  -2   9   7        112.95        117.92         3.64 o                         
  -1   9   7        413.08        415.32         8.46 o                         
   0   9   7        232.89        247.99         5.75 o                         
   1   9   7          4.06          2.31         0.94 o                         
   2   9   7          0.67          1.32         0.94 o                         
   3   9   7        206.32        207.47         5.32 o                         
   4   9   7        183.02        198.24         5.99 o                         
   5   9   7         38.36         37.33         2.45 o                         
  -6  10   7        118.69        119.79         3.53 o                         
  -5  10   7         28.46         26.19         1.79 o                         
  -4  10   7         47.89         47.40         2.60 o                         
  -3  10   7          1.09          1.18         0.96 o                         
  -2  10   7         16.08         11.67         1.81 o                         
  -1  10   7         10.31         13.78         1.51 o                         
   0  10   7          8.58          9.22         1.38 o                         
   1  10   7         14.08         18.47         1.79 o                         
   2  10   7          0.52          1.62         1.07 o                         
   3  10   7         53.96         52.60         2.85 o                         
   4  10   7          3.10          0.92         1.29 o                         
  -5  11   7          1.93          2.29         1.04 o                         
  -4  11   7         16.36         17.03         1.81 o                         
  -3  11   7          2.19          0.29         1.06 o                         
  -2  11   7         81.01         79.11         3.67 o                         
  -1  11   7         48.81         50.78         4.19 o                         
   0  11   7         16.33         19.69         2.17 o                         
   1  11   7          1.36          2.68         1.15 o                         
   2  11   7        104.68        109.15         3.81 o                         
  -3  12   7         36.52         45.71         2.76 o                         
  -2  12   7         41.83         45.37         3.10 o                         
  -1  12   7        102.60        108.75         4.34 o                         
   0  12   7         49.22         41.68         2.54 o                         
 -10   0   8         32.00         35.92         4.16 o                         
  -9   0   8        359.18        380.60        16.99 o                         
  -8   0   8         15.08         15.01         2.33 o                         
  -7   0   8        257.72        224.12        15.74 o                         
  -6   0   8        241.14        239.99        16.79 o                         
  -5   0   8          9.76         20.45         2.13 o                         
  -4   0   8        280.68        280.95         6.80 o                         
  -3   0   8       1712.21       1702.66        33.18 o                         
  -2   0   8         91.63         93.08         2.30 o                         
  -1   0   8       1381.74       1290.45        17.91 o                         
   0   0   8         19.53         18.87         1.20 o                         
   1   0   8         25.23         17.89         1.58 o                         
   2   0   8        171.72        158.90         5.57 o                         
   3   0   8        508.87        465.35        10.57 o                         
   4   0   8          2.48          1.94         1.06 o                         
   5   0   8        334.42        336.56        10.21 o                         
   6   0   8        106.59        103.61         5.31 o                         
   7   0   8          3.46          6.01         1.95 o                         
 -10   1   8          5.47          1.80         1.27 o                         
  -9   1   8          0.33          0.00         1.14 o                         
  -8   1   8         51.89         52.58         2.81 o                         
  -7   1   8        278.95        273.93         6.35 o                         
  -6   1   8        120.56        102.59         3.24 o                         
  -5   1   8        241.42        255.04         5.00 o                         
  -4   1   8         89.65         86.03         3.47 o                         
  -3   1   8          1.63          2.17         0.50 o                         
  -2   1   8        154.58        153.34         2.28 o                         
  -1   1   8         32.04         33.70         0.91 o                         
   0   1   8         15.15         10.51         0.70 o                         
   1   1   8         70.79         67.44         1.67 o                         
   2   1   8         38.52         25.80         1.33 o                         
   3   1   8         10.96          8.24         0.87 o                         
   4   1   8         23.06         21.22         1.52 o                         
   5   1   8         89.79         87.81         2.71 o                         
   6   1   8         78.69         80.09         4.57 o                         
   7   1   8         54.16         56.83         3.49 o                         
 -10   2   8          0.02          0.00         1.14 o                         
  -9   2   8        162.01        175.26         5.04 o                         
  -8   2   8        210.71        211.17         5.47 o                         
  -7   2   8         80.99         79.78         2.93 o                         
  -6   2   8        361.71        368.67         7.75 o                         
  -5   2   8         30.28         33.20         1.51 o                         
  -4   2   8         24.37         22.97         1.10 o                         
  -3   2   8        292.27        283.34         4.13 o                         
  -2   2   8        112.08        120.38         1.95 o                         
  -1   2   8        104.49         94.87         1.71 o                         
   0   2   8        171.79        161.69         3.10 o                         
   1   2   8          7.94          8.56         0.80 o                         
   2   2   8         20.91         16.88         0.99 o                         
   3   2   8          7.22          5.68         1.37 o                         
   4   2   8         17.15         16.11         1.51 o                         
   5   2   8          1.27          0.14         0.85 o                         
   6   2   8         35.65         34.37         2.30 o                         
   7   2   8          1.01          0.00         0.85 o                         
 -10   3   8        104.00        116.28         4.65 o                         
  -9   3   8          0.58          0.00         1.00 o                         
  -8   3   8         57.47         59.68         3.02 o                         
  -7   3   8         24.05         23.30         1.58 o                         
  -6   3   8         69.88         58.87         2.12 o                         
  -5   3   8        194.75        179.37         3.58 o                         
  -4   3   8        195.78        191.15         3.67 o                         
  -3   3   8         31.04         32.44         1.36 o                         
  -2   3   8       1219.26       1176.08        13.46 o                         
  -1   3   8        307.73        285.58         5.36 o                         
   0   3   8          3.20          1.75         0.67 o                         
   1   3   8        149.63        155.12         3.81 o                         
   2   3   8        360.52        331.00         6.81 o                         
   3   3   8         42.43         34.92         2.05 o                         
   4   3   8         61.62         65.44         2.70 o                         
   5   3   8         55.21         57.16         2.74 o                         
   6   3   8         27.06         31.28         2.21 o                         
   7   3   8         13.54         12.60         1.90 o                         
  -9   4   8         15.98         20.07         1.68 o                         
  -8   4   8         23.03         23.86         1.78 o                         
  -7   4   8         24.15         17.50         1.50 o                         
  -6   4   8          0.47          0.62         0.62 o                         
  -5   4   8         58.23         50.62         2.34 o                         
  -4   4   8        158.33        152.19         3.51 o                         
  -3   4   8          2.17          3.35         0.63 o                         
  -2   4   8          3.69          3.97         0.80 o                         
  -1   4   8         20.52         21.40         1.30 o                         
   0   4   8        217.02        194.67         4.55 o                         
   1   4   8         16.70         17.99         1.38 o                         
   2   4   8         73.24         66.59         3.00 o                         
   3   4   8        137.41        147.61         3.94 o                         
   4   4   8          2.61          1.86         0.85 o                         
   5   4   8          3.23          4.25         1.18 o                         
   6   4   8         16.01         17.03         1.81 o                         
  -9   5   8          3.38          1.36         1.29 o                         
  -8   5   8         31.03         30.89         2.25 o                         
  -7   5   8          3.85          4.41         1.21 o                         
  -6   5   8        138.54        130.44         3.39 o                         
  -5   5   8         37.93         35.69         1.82 o                         
  -4   5   8         59.23         59.55         2.75 o                         
  -3   5   8          3.72          2.57         0.79 o                         
  -2   5   8       1147.03       1104.35        19.51 o                         
  -1   5   8        205.21        208.35         4.36 o                         
   0   5   8          0.79          0.00         0.77 o                         
   1   5   8        242.20        228.14         5.21 o                         
   2   5   8        445.43        414.47         8.41 o                         
   3   5   8          3.12          2.37         1.20 o                         
   4   5   8         99.05         99.09         5.35 o                         
   5   5   8         21.33         20.27         1.80 o                         
   6   5   8         98.37        105.26         3.73 o                         
  -9   6   8         19.53         20.57         2.50 o                         
  -8   6   8         21.28         19.72         1.86 o                         
  -7   6   8          1.50          1.44         1.13 o                         
  -6   6   8         95.22         81.55         2.58 o                         
  -5   6   8         70.83         64.62         4.13 o                         
  -4   6   8         10.39          8.16         0.99 o                         
  -3   6   8          0.07          0.81         0.81 o                         
  -2   6   8        444.11        416.47         7.46 o                         
  -1   6   8         53.95         56.47         2.21 o                         
   0   6   8        330.64        335.58         8.38 o                         
   1   6   8         16.63         18.78         2.10 o                         
   2   6   8          0.12          0.00         0.58 o                         
   3   6   8         40.35         45.99         2.94 o                         
   4   6   8        150.31        150.65         4.87 o                         
   5   6   8         13.12         11.11         1.62 o                         
   6   6   8        120.46        138.26         4.44 o                         
  -8   7   8         60.69         64.78         3.32 o                         
  -7   7   8         56.04         57.94         2.96 o                         
  -6   7   8         54.88         49.57         2.34 o                         
  -5   7   8          0.50          0.27         1.26 o                         
  -4   7   8        123.37        113.67         3.44 o                         
  -3   7   8         63.27         59.57         2.49 o                         
  -2   7   8         13.62         12.05         1.09 o                         
  -1   7   8          4.55          4.38         0.96 o                         
   0   7   8         21.63         20.89         1.59 o                         
   1   7   8         45.83         45.23         2.34 o                         
   2   7   8         54.60         65.43         2.59 o                         
   3   7   8        113.77        105.10         3.62 o                         
   4   7   8        162.09        165.57         6.73 o                         
   5   7   8          1.03          3.78         1.60 o                         
  -7   8   8          9.31          7.91         1.34 o                         
  -6   8   8          4.31          2.65         1.30 o                         
  -5   8   8          0.94          0.00         0.77 o                         
  -4   8   8          2.00          1.32         1.01 o                         
  -3   8   8        204.74        190.55         4.97 o                         
  -2   8   8          5.17          2.98         1.00 o                         
  -1   8   8        123.61        127.43         3.65 o                         
   0   8   8         66.93         59.83         2.56 o                         
   1   8   8         92.06         80.81         2.96 o                         
   2   8   8         76.49         86.38         3.17 o                         
   3   8   8        280.06        285.05         8.15 o                         
   4   8   8          7.38          8.50         1.46 o                         
  -6   9   8         19.22         16.82         1.51 o                         
  -5   9   8          7.04          8.50         1.17 o                         
  -4   9   8         16.28         15.68         1.65 o                         
  -3   9   8         20.34         21.61         1.87 o                         
  -2   9   8         84.33         88.49         3.23 o                         
  -1   9   8         49.41         50.12         2.57 o                         
   0   9   8         10.56         12.26         1.48 o                         
   1   9   8         74.93         74.93         4.89 o                         
   2   9   8          0.50          0.45         1.04 o                         
   3   9   8         15.68         17.79         1.77 o                         
   4   9   8        144.91        148.45         5.19 o                         
  -5  10   8          2.37          1.79         1.13 o                         
  -4  10   8          0.32          0.00         1.15 o                         
  -3  10   8         74.89         75.86         3.12 o                         
  -2  10   8         30.59         31.07         2.25 o                         
  -1  10   8         23.09         20.69         2.30 o                         
   0  10   8         39.45         45.70         2.60 o                         
   1  10   8         44.02         44.15         3.60 o                         
   2  10   8         17.73         15.65         1.73 o                         
  -3  11   8         11.32         12.56         1.75 o                         
  -2  11   8         85.75         93.29         3.97 o                         
  -1  11   8        101.15        112.64         4.54 o                         
   0  11   8          2.48          0.96         1.26 o                         
   1  11   8          8.84          7.35         1.84 o                         
  -9   1   9         14.35         13.16         2.05 o                         
  -8   1   9         21.41         18.79         1.82 o                         
  -7   1   9          0.47          0.55         0.90 o                         
  -6   1   9        123.29        109.34         4.20 o                         
  -5   1   9          2.85          1.46         0.88 o                         
  -4   1   9         28.02         26.34         1.17 o                         
  -3   1   9         75.09         72.20         1.59 o                         
  -2   1   9        515.89        508.68         5.76 o                         
  -1   1   9          1.68          1.82         0.47 o                         
   0   1   9          0.86          2.34         0.55 o                         
   1   1   9          5.94          2.72         0.69 o                         
   2   1   9         40.56         28.47         1.48 o                         
   3   1   9         36.14         38.31         2.32 o                         
   4   1   9         10.98          7.69         1.34 o                         
   5   1   9         10.59         15.13         2.18 o                         
   6   1   9         14.67         17.47         2.31 o                         
  -9   2   9          8.77         10.82         1.55 o                         
  -8   2   9          0.42          1.88         1.10 o                         
  -7   2   9         12.98         11.88         1.44 o                         
  -6   2   9         54.82         45.41         2.14 o                         
  -5   2   9          1.55          1.65         0.67 o                         
  -4   2   9         30.91         31.76         1.52 o                         
  -3   2   9        119.84        124.94         2.21 o                         
  -2   2   9        123.50        113.14         1.94 o                         
  -1   2   9         40.97         39.70         1.40 o                         
   0   2   9          1.72          0.51         0.59 o                         
   1   2   9         51.12         43.87         4.24 o                         
   2   2   9        120.61        101.20         3.22 o                         
   3   2   9        122.27        118.62         3.65 o                         
   4   2   9         32.53         32.43         2.22 o                         
   5   2   9        171.07        203.90         5.37 o                         
   6   2   9          0.19          0.66         0.99 o                         
  -9   3   9         16.59         13.66         1.56 o                         
  -8   3   9         13.40         16.08         1.59 o                         
  -7   3   9         18.61         14.07         1.44 o                         
  -6   3   9         63.20         60.88         2.75 o                         
  -5   3   9         13.68         16.02         1.27 o                         
  -4   3   9          2.67          1.31         0.78 o                         
  -3   3   9        666.18        647.67         9.05 o                         
  -2   3   9        528.04        505.90         8.68 o                         
  -1   3   9        181.79        176.25         3.84 o                         
   0   3   9         25.55         26.48         1.64 o                         
   1   3   9         67.24         51.20         2.70 o                         
   2   3   9         35.63         28.47         2.23 o                         
   3   3   9         79.37         70.15         3.11 o                         
   4   3   9          0.85          1.55         0.96 o                         
   5   3   9        107.68        117.14         3.83 o                         
   6   3   9         20.44         22.50         2.99 o                         
  -9   4   9          1.49          2.61         1.19 o                         
  -8   4   9          0.53          0.97         1.20 o                         
  -7   4   9          3.21          2.96         1.18 o                         
  -6   4   9         12.99          8.71         1.38 o                         
  -5   4   9          1.06          0.56         0.64 o                         
  -4   4   9         43.46         44.87         1.96 o                         
  -3   4   9         36.16         37.23         1.48 o                         
  -2   4   9         23.91         27.55         1.57 o                         
  -1   4   9          5.47          4.28         0.88 o                         
   0   4   9         20.12         19.62         1.52 o                         
   1   4   9        107.14        106.74         3.23 o                         
   2   4   9          0.76          0.26         0.82 o                         
   3   4   9         41.78         44.17         2.47 o                         
   4   4   9          2.34          1.87         0.97 o                         
   5   4   9         10.90         12.47         1.66 o                         
  -8   5   9        149.24        159.76         4.80 o                         
  -7   5   9        206.07        209.51         5.49 o                         
  -6   5   9          2.09          1.52         0.91 o                         
  -5   5   9          7.27          6.82         1.03 o                         
  -4   5   9         44.67         44.18         1.91 o                         
  -3   5   9        217.35        211.99         5.19 o                         
  -2   5   9          8.26          8.80         1.05 o                         
  -1   5   9         11.65         11.80         1.15 o                         
   0   5   9         43.44         46.57         2.34 o                         
   1   5   9         47.65         39.93         3.27 o                         
   2   5   9        126.53        114.88         3.50 o                         
   3   5   9         14.34         17.76         2.05 o                         
   4   5   9         11.13          9.21         1.45 o                         
   5   5   9         23.05         25.96         2.59 o                         
  -8   6   9          0.40          1.80         1.02 o                         
  -7   6   9          2.65          0.13         1.14 o                         
  -6   6   9          0.95          2.29         0.89 o                         
  -5   6   9          0.20          0.00         0.92 o                         
  -4   6   9         25.31         23.17         1.79 o                         
  -3   6   9         68.86         64.80         2.80 o                         
  -2   6   9        195.12        198.21         4.38 o                         
  -1   6   9         32.63         35.85         1.91 o                         
   0   6   9         11.45         12.75         1.38 o                         
   1   6   9          2.61          1.83         0.95 o                         
   2   6   9         56.21         61.06         2.65 o                         
   3   6   9          4.34          4.83         1.19 o                         
   4   6   9         29.30         23.30         2.43 o                         
   5   6   9         22.21         31.96         2.38 o                         
  -7   7   9          2.23          4.38         1.31 o                         
  -6   7   9         55.51         51.41         2.45 o                         
  -5   7   9          6.16          5.71         1.23 o                         
  -4   7   9         25.21         26.05         1.95 o                         
  -3   7   9          0.37          1.81         1.02 o                         
  -2   7   9        277.06        282.41         6.58 o                         
  -1   7   9         27.82         30.30         2.01 o                         
   0   7   9         17.30         21.69         1.79 o                         
   1   7   9          7.25          8.16         1.35 o                         
   2   7   9         53.63         49.78         2.71 o                         
   3   7   9         62.63         69.13         3.05 o                         
   4   7   9         13.02         17.86         2.26 o                         
  -6   8   9         11.66         13.29         1.68 o                         
  -5   8   9         24.21         21.63         1.98 o                         
  -4   8   9         20.16         24.98         1.96 o                         
  -3   8   9         34.77         35.87         2.35 o                         
  -2   8   9          0.10          0.77         1.00 o                         
  -1   8   9         34.77         30.50         2.05 o                         
   0   8   9         10.26          9.55         1.88 o                         
   1   8   9          1.63          0.82         1.02 o                         
   2   8   9          6.27          3.12         1.59 o                         
   3   8   9          0.51          1.47         1.10 o                         
  -5   9   9          0.68          0.00         1.12 o                         
  -4   9   9         23.84         26.05         2.14 o                         
  -3   9   9         13.88         15.04         1.65 o                         
  -2   9   9          2.45          2.10         1.11 o                         
  -1   9   9         24.44         27.58         2.51 o                         
   0   9   9         11.52         13.11         1.55 o                         
   1   9   9          0.42          0.46         1.02 o                         
   2   9   9         18.42         17.37         1.93 o                         
  -4  10   9          2.47          3.72         1.14 o                         
  -3  10   9          0.42          1.30         1.20 o                         
  -2  10   9         63.48         67.16         3.87 o                         
  -1  10   9          8.00          6.46         2.30 o                         
   0  10   9          6.71          5.00         1.29 o                         
  -9   0  10          0.39          1.65         1.73 o                         
  -8   0  10         47.22         60.84         4.61 o                         
  -7   0  10          0.64          0.00         1.35 o                         
  -6   0  10          1.51          1.91         1.59 o                         
  -5   0  10         41.14         46.36         3.44 o                         
  -4   0  10        107.26        102.91         2.72 o                         
  -3   0  10         32.56         35.10         1.56 o                         
  -2   0  10        877.64        853.29        12.47 o                         
  -1   0  10         44.35         42.94         2.11 o                         
   0   0  10         12.03         12.76         1.52 o                         
   1   0  10        250.40        252.68         6.77 o                         
   2   0  10        416.31        346.14         8.62 o                         
   3   0  10         46.18         48.24         2.97 o                         
   4   0  10        287.03        312.71        10.51 o                         
   5   0  10         27.61         30.47         4.51 o                         
  -9   1  10         89.93         99.42         3.93 o                         
  -8   1  10         42.26         44.23         3.01 o                         
  -7   1  10          8.45          6.99         1.37 o                         
  -6   1  10          7.79         13.49         2.59 o                         
  -5   1  10        103.49        103.54         3.63 o                         
  -4   1  10         15.83         14.90         1.10 o                         
  -3   1  10          1.36          0.12         0.42 o                         
  -2   1  10          7.23          9.36         0.69 o                         
  -1   1  10         96.73         96.10         2.11 o                         
   0   1  10        216.94        197.68         3.96 o                         
   1   1  10         51.60         46.80         2.20 o                         
   2   1  10        198.74        192.09         4.48 o                         
   3   1  10         60.82         64.45         2.62 o                         
   4   1  10          0.26          0.22         1.11 o                         
   5   1  10          0.71          3.43         1.25 o                         
  -8   2  10          6.28          6.95         1.29 o                         
  -7   2  10        182.47        182.17         4.49 o                         
  -6   2  10          4.90          6.12         1.04 o                         
  -5   2  10         16.40         13.20         1.32 o                         
  -4   2  10         52.87         47.48         1.94 o                         
  -3   2  10        161.34        157.99         2.87 o                         
  -2   2  10         39.00         37.47         1.49 o                         
  -1   2  10        231.51        220.35         4.23 o                         
   0   2  10          0.57          0.48         0.91 o                         
   1   2  10         40.30         41.93         2.45 o                         
   2   2  10          0.01          1.29         0.91 o                         
   3   2  10          1.78          2.53         1.12 o                         
   4   2  10          0.07          0.00         1.46 o                         
   5   2  10         16.92         19.27         2.16 o                         
  -8   3  10         15.80         17.49         2.14 o                         
  -7   3  10         55.53         52.01         2.87 o                         
  -6   3  10         87.48         87.27         3.12 o                         
  -5   3  10         12.92         10.86         1.23 o                         
  -4   3  10         90.81         96.67         2.55 o                         
  -3   3  10        409.63        392.09         6.56 o                         
  -2   3  10         23.89         24.09         1.53 o                         
  -1   3  10         20.65         18.59         1.42 o                         
   0   3  10         20.88         18.33         1.52 o                         
   1   3  10         73.60         71.86         3.16 o                         
   2   3  10         12.26         15.42         1.59 o                         
   3   3  10         26.97         24.90         2.24 o                         
   4   3  10         28.54         27.82         2.16 o                         
   5   3  10         74.48         84.21         3.36 o                         
  -8   4  10        123.53        151.12         4.69 o                         
  -7   4  10          3.18          3.84         1.20 o                         
  -6   4  10          1.63          0.55         0.82 o                         
  -5   4  10         87.58         96.41         4.71 o                         
  -4   4  10         57.16         59.18         2.17 o                         
  -3   4  10         41.23         44.35         2.38 o                         
  -2   4  10          0.50          1.39         0.83 o                         
  -1   4  10          9.52          7.27         1.47 o                         
   0   4  10         10.36         11.50         1.35 o                         
   1   4  10         34.07         28.09         1.92 o                         
   2   4  10          1.21          2.43         1.23 o                         
   3   4  10          5.18          2.97         1.21 o                         
   4   4  10         29.46         32.66         2.53 o                         
  -7   5  10         61.90         63.81         3.28 o                         
  -6   5  10        106.88        107.93         4.08 o                         
  -5   5  10         33.04         38.82         1.93 o                         
  -4   5  10         12.75         12.93         1.78 o                         
  -3   5  10        161.76        153.34         4.31 o                         
  -2   5  10        101.26        103.36         2.96 o                         
  -1   5  10          6.28          4.69         1.32 o                         
   0   5  10         12.59          9.18         2.13 o                         
   1   5  10         81.12         78.13         2.91 o                         
   2   5  10          8.85          7.35         1.43 o                         
   3   5  10          4.98          3.01         1.28 o                         
   4   5  10         15.23         17.00         2.17 o                         
  -7   6  10          8.79         11.71         2.38 o                         
  -6   6  10          5.86          6.10         1.14 o                         
  -5   6  10         42.76         47.91         3.23 o                         
  -4   6  10          1.10          1.45         1.29 o                         
  -3   6  10         69.82         67.10         2.80 o                         
  -2   6  10          0.24          0.00         0.97 o                         
  -1   6  10          3.33          3.51         1.17 o                         
   0   6  10          9.38          8.02         1.24 o                         
   1   6  10          8.65          6.77         1.21 o                         
   2   6  10          0.25          0.00         1.07 o                         
   3   6  10          1.12          0.00         1.07 o                         
  -6   7  10         23.61         22.95         2.24 o                         
  -5   7  10          0.65          0.00         0.95 o                         
  -4   7  10         26.71         25.68         2.12 o                         
  -3   7  10         30.53         28.61         2.07 o                         
  -2   7  10         12.92         14.24         1.65 o                         
  -1   7  10          0.00          0.73         1.01 o                         
   0   7  10          7.93         10.53         1.84 o                         
   1   7  10          0.79          0.52         1.15 o                         
   2   7  10         15.94         21.25         1.94 o                         
   3   7  10         23.41         21.56         3.57 o                         
  -5   8  10         38.17         38.74         2.67 o                         
  -4   8  10          1.81          0.54         1.26 o                         
  -3   8  10        204.59        213.83         5.60 o                         
  -2   8  10        159.64        175.06         5.03 o                         
  -1   8  10         30.50         24.99         1.98 o                         
   0   8  10          1.11          0.07         1.01 o                         
   1   8  10         30.82         32.98         2.36 o                         
   2   8  10        149.06        154.22         7.26 o                         
  -3   9  10         29.02         22.91         2.06 o                         
  -2   9  10         28.90         30.65         2.77 o                         
  -1   9  10         29.30         27.07         2.62 o                         
   0   9  10         35.52         39.02         2.59 o                         
  -8   1  11          2.67          2.92         1.69 o                         
  -7   1  11          2.74          0.84         0.94 o                         
  -6   1  11          2.38          2.52         0.96 o                         
  -5   1  11          1.73          2.96         0.92 o                         
  -4   1  11         16.80         17.10         1.07 o                         
  -3   1  11         25.31         27.71         1.30 o                         
  -2   1  11         97.24         92.02         2.28 o                         
  -1   1  11         35.79         36.55         1.97 o                         
   0   1  11          1.13          0.42         0.78 o                         
   1   1  11          3.80          2.50         0.94 o                         
   2   1  11         30.72         35.73         2.14 o                         
   3   1  11        104.95        116.40         4.40 o                         
   4   1  11          3.48          4.86         1.66 o                         
  -7   2  11          0.48          0.58         1.21 o                         
  -6   2  11         29.60         32.02         2.30 o                         
  -5   2  11         24.74         24.95         1.92 o                         
  -4   2  11        131.06        134.05         3.56 o                         
  -3   2  11         27.47         27.61         2.05 o                         
  -2   2  11          4.58          4.46         0.81 o                         
  -1   2  11          6.97          5.07         1.11 o                         
   0   2  11         22.30         28.13         1.83 o                         
   1   2  11          4.73          4.44         1.20 o                         
   2   2  11          0.84          0.57         0.95 o                         
   3   2  11         23.26         29.07         2.22 o                         
   4   2  11         17.37         19.45         2.08 o                         
  -7   3  11         25.32         29.19         2.39 o                         
  -6   3  11          3.18          3.25         1.27 o                         
  -5   3  11         14.46         17.99         1.50 o                         
  -4   3  11          1.31          1.13         0.92 o                         
  -3   3  11         13.67         12.88         1.50 o                         
  -2   3  11          3.19          2.65         1.14 o                         
  -1   3  11         14.07         18.10         2.27 o                         
   0   3  11         14.79         14.57         1.76 o                         
   1   3  11         10.23          7.64         1.40 o                         
   2   3  11         22.63         23.28         2.08 o                         
   3   3  11         18.89         28.84         2.26 o                         
  -7   4  11         26.96         30.75         2.36 o                         
  -6   4  11          6.74          4.30         1.25 o                         
  -5   4  11          0.31          0.42         0.81 o                         
  -4   4  11          0.59          0.21         0.91 o                         
  -3   4  11         34.24         33.02         2.18 o                         
  -2   4  11          2.05          1.28         0.82 o                         
  -1   4  11          7.32          7.85         1.25 o                         
   0   4  11         50.35         53.65         3.32 o                         
   1   4  11         44.53         37.37         2.74 o                         
   2   4  11          8.59          9.97         1.46 o                         
   3   4  11        113.66        127.28         4.25 o                         
  -6   5  11          0.66          1.58         0.90 o                         
  -5   5  11         17.16         17.23         1.57 o                         
  -4   5  11        137.20        141.05         4.29 o                         
  -3   5  11          1.96          0.52         1.18 o                         
  -2   5  11         77.63         69.35         4.24 o                         
  -1   5  11         58.63         58.83         2.74 o                         
   0   5  11          4.55          7.20         1.30 o                         
   1   5  11         18.72         17.57         2.22 o                         
   2   5  11         15.73         16.02         2.31 o                         
  -6   6  11          1.33          1.52         0.99 o                         
  -5   6  11         10.25         13.50         2.76 o                         
  -4   6  11         33.43         48.75         2.81 o                         
  -3   6  11         67.20         75.44         3.46 o                         
  -2   6  11          0.09          0.54         1.14 o                         
  -1   6  11          9.97          9.35         1.31 o                         
   0   6  11          5.63          5.76         1.25 o                         
   1   6  11         36.10         38.49         2.93 o                         
   2   6  11          1.42          3.01         1.40 o                         
  -4   7  11         37.24         38.05         3.08 o                         
  -3   7  11         65.41         70.31         3.28 o                         
  -2   7  11        164.03        177.56         5.87 o                         
  -1   7  11         46.54         50.37         2.78 o                         
   0   7  11          6.00          7.13         1.62 o                         
  -6   0  12          3.19          2.01         1.32 o                         
  -5   0  12        150.97        168.19         4.61 o                         
  -4   0  12        160.45        163.71         5.41 o                         
  -3   0  12          1.84          3.84         1.20 o                         
  -2   0  12         50.74         53.87         3.99 o                         
  -1   0  12         32.25         47.72         9.07 o                         
   0   0  12          0.09          4.19         1.88 o                         
   1   0  12         51.10         56.47         4.53 o                         
   2   0  12         30.20         35.73         7.22 o                         
  -6   1  12          0.47          0.68         1.15 o                         
  -5   1  12         27.09         34.46         1.83 o                         
  -4   1  12          2.96          0.88         1.26 o                         
  -3   1  12          4.51          5.24         1.02 o                         
  -2   1  12         35.85         33.29         1.83 o                         
  -1   1  12         66.53         68.08         2.61 o                         
   0   1  12          0.31          0.00         0.90 o                         
   1   1  12          0.61          0.38         1.33 o                         
   2   1  12        123.06        132.10         4.35 o                         
  -6   2  12          0.06          0.00         1.14 o                         
  -5   2  12          8.78          8.89         1.35 o                         
  -4   2  12         28.16         34.38         2.00 o                         
  -3   2  12         43.72         49.38         2.61 o                         
  -2   2  12         17.30         17.07         1.85 o                         
  -1   2  12         23.79         26.77         2.00 o                         
   0   2  12          1.93          2.01         1.46 o                         
   1   2  12          8.51          8.95         1.42 o                         
   2   2  12          5.75          6.91         1.49 o                         
  -6   3  12          0.44          1.29         1.06 o                         
  -5   3  12          4.58          9.50         1.47 o                         
  -4   3  12          1.44          0.78         0.88 o                         
  -3   3  12          1.85          3.78         1.37 o                         
  -2   3  12         30.62         34.56         2.00 o                         
  -1   3  12         53.66         75.24         4.22 o                         
   0   3  12          1.35          2.70         1.21 o                         
   1   3  12          0.05          0.64         0.97 o                         
  -5   4  12         85.60         94.66         3.54 o                         
  -4   4  12          4.96          4.42         1.32 o                         
  -3   4  12         18.68         17.32         3.23 o                         
  -2   4  12          1.13          1.69         1.09 o                         
  -1   4  12         57.50         66.37         6.06 o                         
   0   4  12          3.36          3.14         2.43 o                         
   1   4  12          0.05          0.00         1.50 o                         
  -4   5  12          7.46          7.79         1.61 o                         
  -3   5  12          3.65          2.62         1.71 o                         
  -2   5  12         14.04         14.68         1.91 o                         
  -1   5  12         36.46         44.30         2.59 o                         
   0   5  12          1.68          0.56         1.18 o                         
  -3   1  13         57.83         61.97         3.91 o                         
  -2   1  13         96.38         95.89         3.49 o                         
  -1   1  13          3.71          5.51         1.29 o                         
  -3   2  13          0.05          0.39         1.11 o                         
  -2   2  13          0.21          0.60         0.86 o                         
                                                                                
